# Supplementary material for: Hierarchical cortical transcriptome disorganization in autism
Source: Mol Autism. 2017 Jun 21;8:29. doi: 10.1186/s13229-017-0147-7 (PMC5480153; doi:10.1186/s13229-017-0147-7)
Supplement: Supplementary file 2 — Enrichments for all dysregulated modules and collections of downregulated and upregulated modules. (XLSX 81 kb) [file 13229_2017_147_MOESM2_ESM.xlsx]

## Sheet: M1
Enrichment analysis report
Enrichment by Process Networks					M1(1)_genelist
#	Networks	Total	pValue	Min FDR	p-value	FDR	In Data	Network Objects from Active Data
1	Translation_Elongation-Termination	146	7.49627e-05	0.0116942	7.49627e-05	0.0116942	34	RPS28, RPS19, RACK1, RPL18, RPL13A, RPL13, RPL9, eIF2C1 (Argonaute-1), eRF1, DARS, SRP9, GluProRS, eIF5B (IF-2), RPS27A, RPS16, RPL35a, RPL5, SYQ, RPS24, IRP1, RPL3, p70 S6 kinase2, eIF2C2 (Argonaute-2), eEF1D, RPL4, RPS6, RPLP2, RPS27, RPL35, RPLP1, RPL11, GSPT1, RPS29, RPL14
2	Signal transduction_NOTCH signaling	202	0.0013929	0.0799439	0.0013929	0.0799439	39	NOTCH2 (2ICD), FZD8, NOTCH4 (ICD4), PDGF-C, ARNT, Lunatic fringe, EPAS1, NOTCH4, Shc, HEY2, c-FLIP(Long), Cyclin D1, FZD2, p70 S6 kinase1, SMAD4, ErbB2, FZD4, PDGF-R-alpha, c-Fos, WNT7B, RBBP8 (CtIP), DAB2, SMAD2, TGF-beta 3, NOTCH2, HIF1A, HES1, p70 S6 kinase2, Jagged1, FBXW7, DVL-2, RPS6, EGFR, ERK1 (MAPK3), RING1, NUMB, c-Jun, PDGF-R-beta, HES6
3	Cell adhesion_Integrin-mediated cell-matrix adhesion	151	0.00153738	0.0799439	0.00153738	0.0799439	31	Syndecan-4, TGM2, CD151, ITGB4, RhoA, RHG7, ITGB5, Cyclin D1, Osteopontin, Tensin 3, CD82, ITGA6, ITGAV, Caveolin-1, Decorin, ROCK2, CD81, Hic-5/ARA55, PKC-alpha, ALPHA-PIX, Myosin X, MSN (moesin), RhoB, VASP, Osteonectin, ERK1 (MAPK3), NAG-2, CDEP, c-Jun, Cyr61, ITGA7
4	Response to hypoxia and oxidative stress	99	0.00257725	0.100513	0.00257725	0.100513	22	GSTP1, GSTM1, GSTM2, PGHD, p18, GSTO2, GSTM5, GSTK1, DHE3, PRDX5, MGST, ACOX1, SP1, Catalase, GSTM3, SOD3 (EC-SOD), HIF1A, PRDX1, NRF2, IKK-alpha, GSTM4, NSGPeroxidase
5	Signal transduction_ESR2 pathway	73	0.00461954	0.1362	0.00461954	0.1362	17	GSTP1, RXRA, CAPER, MNK2(GPRK7), PGHD, Shc, BAF57, NCOA1 (SRC1), AKR1C3, c-Fos, SP1, SR-BI, LCoR (MLR2), NCOA3 (pCIP/SRC3), REXO4, EGFR, Protein p8
6	Translation_Translation initiation	150	0.00538139	0.1362	0.00538139	0.1362	29	RPS28, RPS19, Casein kinase II, beta chain (Phosvitin), RACK1, MetAP-2, RPL18, RPL13A, RPL13, RPL9, 4E-BP2, eIF5B (IF-2), RPS27A, RPS16, RPL35a, RPL5, PKR, RPS24, RPL3, eIF5A, RPL4, RPS6, RPLP2, RPS27, RPL35, RPLP1, RPL11, RPS29, RENT3B, RPL14
7	Transport_Iron transport	81	0.00611156	0.1362	0.00611156	0.1362	18	TfR1, 5'-NTD, HEPH, ABCB7, EGLN3, SLC41A1, ADHFE1, TTYH1, CYBRD1, IRP1, FTL, PLOD3, PLOD1, Melanotransferrin, PLOD2, Pirin, ETF-QO, Ferroportin 1
8	Development_Neurogenesis_Axonal guidance	187	0.00735643	0.14345	0.00735643	0.14345	34	Ephrin-B1, NEK1, GIPC, RhoA, ROBO3, Neogenin, DSCAM, Semaphorin 5A, AHNAK, MENA, PARD3, APOE, ABLIM1, Semaphorin 4B, Ephrin-A1, Ephrin-B receptor 1, c-Fes, cAMP-GEFI, CRMP4, Plexin B1, DARPP-32, ROCK2, TrkB, R-Ras, Syntenin 2, VASP, TrkC, S100B, SRGAP1, WASF2, Synbindin, Syndecan-2, Neuropilin-1, Ryanodine receptor 1
9	Development_Regulation of angiogenesis	179	0.0116991	0.202785	0.0116991	0.202785	32	Angiotensin III, Biglycan, ID1, Shc, Semaphorin 5A, EDNRB, SMAD4, Ephrin-A1, Ephrin-B receptor 1, SP1, Angiotensin II, Leptin receptor, TrkB, PGAR, SMAD2, PKC-alpha, DDAH1, HIF1A, TWEAK(TNFSF12), RhoB, Osteonectin, Angiomotin (AMOT), TRIP6, EGFR, ERK1 (MAPK3), BTG1, PLC-delta 1, Smoothened, RIPK1, Connexin 43, PRK1, ITGA7
10	Development_Hedgehog signaling	220	0.0181957	0.283853	0.0181957	0.283853	37	MSX1, RhoA, STK36, ID3, SMAD5, ID1, ZIC2, SOX10, Shc, HEY2, Cyclin D1, FZD2, G-protein alpha-i3, BMP7, SMAD4, p90RSK1, hASH1, FZD4, SP1, Midkine, ROCK2, DAB2, SOX2, HES1, Jagged1, FBXW7, ERK1 (MAPK3), G-protein alpha-i2, SOX9, FOXC1, NUMB, TCF7L2 (TCF4), Smoothened, TBX2, EYA2, G-protein alpha-13, PAX6
11	Proliferation_Positive regulation cell proliferation	188	0.0229425	0.325367	0.0229425	0.325367	32	RGL2, ZFP36L2, PUR-alpha, RhoA, Shc, PKC-mu, gp130, Cyclin D1, HDGF, FGF2, p70 S6 kinase1, COL18A1, c-Fes, cAMP-GEFI, c-Fos, ROCK2, CD81, Hic-5/ARA55, Bcl-6, Glypican-4, RalA, EGFR, ERK1 (MAPK3), Pleiotrophin (OSF1), G-protein alpha-i2, Tob1, Neuropilin-1, CSPG4 (NG2), CDC25B, c-Jun, LIFR, VEGF-B
12	Cardiac development_Role of NADPH oxidase and ROS	115	0.0296839	0.361216	0.0296839	0.361216	21	RXRA, MSX1, VE-cadherin, SMAD5, ID1, NF-AT4(NFATC3), HDAC1, SMAD4, PDLIM3, Tafazzin, Bcl-6, HIF1A, BAF60c, ERK1 (MAPK3), SOX9, FOXC1, Caspase-3, GYS1, Bcl-2, Connexin 43, FIP200
13	Signal transduction_ESR1-nuclear pathway	192	0.0301013	0.361216	0.0301013	0.361216	32	MGMT, RXRA, Urocortin, CAPER, BLOS1, Shc, DSCAM, MPG, Cyclin D1, NCOA1 (SRC1), HDAC1, SMAD4, p90RSK1, ErbB2, COMT, c-Fos, SP1, Caveolin-1, JunB, LCoR (MLR2), RBBP8 (CtIP), NCOA3 (pCIP/SRC3), FAP-1, IKK-alpha, REXO4, LDLR, EGFR, ARID4A, DLC1 (Dynein LC8a), CDC25B, Bcl-2, c-Jun
14	Protein folding_Response to unfolded proteins	63	0.0325897	0.363142	0.0325897	0.363142	13	ATF-4, HSP40, HSF4, AIP, HSP20, HSP90 alpha, HSPB2, HSP60, HSP22, Calreticulin, DNAJB2, HSPA1A, HSPA1B
15	Apoptosis_Apoptotic nucleus	146	0.0385745	0.365138	0.0385745	0.365138	25	Caspase-2, HMG2, ING4, AATF (Che-1), GADD45 gamma, HDAC1, SMC3, ICAD, ROCK2, PCBP-4 (mcg10), P53DINP1a, PKR, iASPP, Bcl-6, Mcl-1, ASPP1, APEX, Rad21, ASPP2, Caspase-3, c-Jun, STAG2, Protein p8, Lamin A/C, Proline oxidase 1
16	Protein folding_Folding in normal condition	105	0.0405947	0.365138	0.0405947	0.365138	19	FKBP5, HSP40, HSF4, AIP, HSP20, HSP90 alpha, PFD2, HDAC1, HSPB2, HSP60, ST13 (Hip), SGTA, HIF1A, HSP22, Hsc20, BAG-3, DNAJB2, HSPA1A, HSPA1B
17	Apoptosis_Apoptosis stimulation by external signals	119	0.0413865	0.365138	0.0413865	0.365138	21	Caspase-2, Shc, DR5(TNFRSF10B), c-FLIP(Short), SMAD4, c-Fos, DR4(TNFRSF10A), Bak, Leptin receptor, TrkB, SMAD2, TGF-beta 3, TWEAK(TNFSF12), TRAF2, IKK-alpha, TrkC, PAK2, Caspase-3, Bcl-2, RIPK1, c-Jun
18	Signal Transduction_Cholecystokinin signaling	72	0.043021	0.365138	0.043021	0.365138	14	RhoA, Shc, FGF2, p90RSK1, c-Fos, SP1, R-Ras, PKC-alpha, IKK-alpha, G-protein alpha-12, PLC-epsilon, PLD2, PLC-delta 1, G-protein alpha-13
19	Cell cycle_G1-S Growth factor regulation	148	0.044472	0.365138	0.044472	0.365138	25	RGL2, MAD, Shc, Cyclin D1, PR48, FGF2, p70 S6 kinase1, SMAD4, ErbB2, Cyclin D3, c-Fes, PDGF-R-alpha, c-Fos, SP1, JunB, PKC-alpha, TGF-beta 3, RalA, IKK-alpha, EGFR, ERK1 (MAPK3), Tob1, TCF7L2 (TCF4), c-Jun, FGF1
20	Cell adhesion_Cell-matrix interactions	163	0.0468152	0.365159	0.0468152	0.365159	27	Delta-sarcoglycan, ITGB4, Galectin-3, Biglycan, Sarcospan, ITGB5, ADAM-TS1, COL4A2, LAMG1, BCAN, ITGA6, COL6A1, Fibulin-1, COL18A1, COL1A2, LAMB2, TIMP3, ITGAV, Decorin, Fibulin-3, Chondroadherin, TIMP4, EGFR, CSPG4 (NG2), Connexin 43, ADAM15, Aggrecanase-2
21	Cell adhesion_Amyloid proteins	153	0.0620686	0.461081	0.0620686	0.461081	25	FZD8, NOTCH4 (ICD4), RhoA, BACE2, VE-cadherin, NOTCH4, Shc, MENA, FZD2, Pen-2, FZD4, Caveolin-1, ROCK2, WNT7B, SR-BI, DAB2, PKC-alpha, NOTCH2, Jagged1, ERK1 (MAPK3), Caspase-3, Calmyrin, Bcl-2, Connexin 43, F-spondin
22	Development_EMT_Regulation of epithelial-to-mesenchymal transition	183	0.0656527	0.465537	0.0656527	0.465537	29	RhoA, VE-cadherin, NOTCH4, Shc, Nestin, FGF2, TGIF, BMP7, COL1A2, SMAD4, PDGF-R-alpha, c-Fos, SP1, Hic-5/ARA55, DAB2, SMAD2, TGF-beta 3, HIF1A, Jagged1, TRAF2, IKK-alpha, Vimentin, EGFR, SOX9, Bcl-2, c-Jun, PDGF-R-beta, PAX6, FGF1
23	Cardiac development_BMP_TGF_beta_signaling	112	0.0705058	0.472687	0.0705058	0.472687	19	MSX1, ID3, VE-cadherin, SMAD5, ID1, BMP7, SMAD4, TGF-beta receptor type III (betaglycan), SMAD6, PDLIM3, SMAD2, PKC-alpha, SOX2, TGF-beta 3, SOX9, FOXC1, GYS1, TBX2, FIP200
24	Reproduction_FSH-beta signaling pathway	120	0.075088	0.472687	0.075088	0.472687	20	TGM2, ARNT, p70 S6 kinase1, SMAD4, TGF-beta receptor type III (betaglycan), p90RSK1, c-Fos, SP1, SMAD2, HIF1A, p70 S6 kinase2, IKK-alpha, RPS6, EGFR, ERK1 (MAPK3), PSG1, Tob1, BTG1, PLC-delta 1, c-Jun
25	Cardiac development_FGF_ErbB signaling	113	0.0757511	0.472687	0.0757511	0.472687	19	RXRA, ID3, ID1, PKC-mu, BAF57, gp130, NF-AT4(NFATC3), ErbB2, PDLIM3, Tafazzin, PKC-alpha, SOX2, EGFR, BAF60c, ERK1 (MAPK3), G-protein alpha-i2, Smoothened, CHD7, FIP200
26	Cytoskeleton_Macropinocytosis and its regulation	52	0.084541	0.507246	0.084541	0.507246	10	SNX5, EHD4, Shc, PDGF-R-alpha, Leptin receptor, EGFR, Rab-34, WASF2, PLC-delta 1, PDGF-R-beta
27	Signal transduction_ESR1-membrane pathway	66	0.0885347	0.507308	0.0885347	0.507308	12	RhoA, Shc, Cyclin D1, NCOA1 (SRC1), ErbB2, c-Fos, Caveolin-1, ROCK2, NCOA3 (pCIP/SRC3), MSN (moesin), EGFR, G-protein alpha-13
28	Translation_Selenium pathway	53	0.0936496	0.507308	0.0936496	0.507308	10	DIO2, Selenoprotein N, Selenoprotein K, SAHH2, CBS, SP1, NRF2, MAT2A, c-Jun, SEPHS1
29	Immune response_IL-5 signalling	27	0.0943073	0.507308	0.0943073	0.507308	6	Shc, Cyclin D3, c-Fos, JunB, Bcl-2, c-Jun
30	Signal transduction_Androgen receptor nuclear signaling	117	0.0993068	0.516395	0.0993068	0.516395	19	FKBP5, Hap-1, CTDSP2 (SCP2), BAF57, Cyclin D1, BAF155, MAOA, TGIF, NCOA1 (SRC1), HDAC1, c-FLIP, NRB54, Caveolin-1, IBP5, Hic-5/ARA55, NCOA3 (pCIP/SRC3), Calreticulin, CDC25B, Ebp1
31	Development_Blood vessel morphogenesis	185	0.108459	0.545791	0.108459	0.545791	28	RhoA, ARNT, EPAS1, NOTCH4, Shc, PDE9A, HEY2, FGF2, EDNRB, COL18A1, ErbB2, F263, Adenosine A2b receptor, c-Fos, SP1, PGAR, PKC-alpha, HIF1A, Jagged1, EGFR, ERK1 (MAPK3), G-protein alpha-i2, FOXC1, Caspase-3, Neuropilin-1, Cyr61, FGF1, VEGF-B
32	Transcription_Chromatin modification	112	0.114743	0.559374	0.114743	0.559374	18	HMG14, BAF57, BAF155, SMARCA5, SUV39H2, HDAC1, BAF60B, BAF53A, M33, HMGN2, STARING, Mi-2 beta, BAF60c, HP1 gamma, RING1, HMG20B, SUZ12, Mi-2 alpha
33	Cell adhesion_Attractive and repulsive receptors	144	0.132384	0.625817	0.132384	0.625817	22	Ephrin-B1, GIPC, RhoA, ROBO3, Neogenin, Shc, Semaphorin 5A, MENA, ITGA6, Ephrin-A1, Ephrin-B receptor 1, ErbB2, c-Fes, Plexin B1, ROCK2, R-Ras, ICAM5, ICAM2, SRGAP1, ERK1 (MAPK3), Neuropilin-1, ICAM3
34	Neurophysiological process_Long-term potentiation	44	0.147223	0.650926	0.147223	0.650926	8	Shc, p70 S6 kinase1, cAMP-GEFI, c-Fos, Ryanodine receptor 3, MNK1, PKC-alpha, ERK1 (MAPK3)
35	Apoptosis_Anti-apoptosis mediated by external signals via NF-kB	80	0.152809	0.650926	0.152809	0.650926	13	Sequestosome 1(p62), Shc, PDGF-R-alpha, Bcl-6, TWEAK(TNFSF12), TRAF2, IKK-alpha, CSF2RA, TLR4, Caspase-3, Bcl-2, RIPK1, PDGF-R-beta
36	Proliferation_Negative regulation of cell proliferation	162	0.153412	0.650926	0.153412	0.650926	24	MAD, Prohibitin, Shc, ING4, FGFR3, ADAM-TS1, gp130, Cyclin D1, Max, COL18A1, BTG2, RBBP9, IBP4, IBP5, Hic-5/ARA55, PKR, GPNMB (Osteoactivin), Tcfl5, TGF-beta 3, TOB2, MAD4, BTG1, Bcl-2, PAX6
37	Cell adhesion_Platelet-endothelium-leucocyte interactions	147	0.154386	0.650926	0.154386	0.650926	22	Ephrin-B1, PDGF-C, KAL1, JAM2, gp130, FGF2, von Willebrand factor, Ephrin-B receptor 1, PDGF-R-alpha, Plexin B1, CD81, SERPINE2, TGF-beta 3, ESAM, Protein C, LDLR, EGFR, COL11A2, Thrombospondin 3, PDGF-R-beta, Cyr61, GPR56
38	Development_Keratinocyte differentiation	45	0.161554	0.66322	0.161554	0.66322	8	NOTCH2 (2ICD), MAD, c-Fos, SP1, SMAD2, PKC-alpha, IKK-alpha, c-Jun
39	Development_Cartilage development	60	0.17264	0.690558	0.17264	0.690558	10	SMAD5, COL1A2, SMAD4, SMAD6, BMP1, SMAD2, Chondroadherin, TGF-beta 3, SOX9, COL11A2
40	Development_Neurogenesis in general	173	0.178655	0.696755	0.178655	0.696755	25	FZD8, CDK5RAP2, TLX, ZIC2, NOTCH4, SOX10, PAFAH gamma, Nestin, HEY2, FZD2, Norrin, EDNRB, hASH1, FZD4, Midkine, CDK5RAP3, SERPINE2, NOTCH2, HES1, Jagged1, FBXW7, Pleiotrophin (OSF1), PTPR-zeta, PAX6, GPR56
41	Cytoskeleton_Actin filaments	144	0.192327	0.731782	0.192327	0.731782	21	Delta-sarcoglycan, RhoA, Transgelin, CIP4, ABLIM1, EPB41, Myosin VI, CAS-L, ROCK2, RhoJ, Dystrophin, DAAM1, MSN (moesin), CapG, Pacsin 2, VASP, ABLIM3, NEBL, ERK1 (MAPK3), WASF2, Tropomyosin-2
42	Signal Transduction_TGF-beta, GDF and Activin signaling	122	0.200682	0.74539	0.200682	0.74539	18	NOTCH4 (ICD4), RhoA, NOTCH4, Cyclin D1, TGIF, HDAC1, SMAD4, TGF-beta receptor type III (betaglycan), c-Fos, SP1, DAB2, SMAD2, TGF-beta 3, HIF1A, PRSS11 (HtrA1), EGFR, Tob1, c-Jun
43	Cell adhesion_Cell junctions	124	0.220861	0.801265	0.220861	0.801265	18	YES, Casein kinase II, beta chain (Phosvitin), RhoA, VE-cadherin, Nectin-2, JAM2, PARD3, EPB41, Claudin-5, SP1, Caveolin-1, ROCK2, Rab-13, INADL, Vimentin, TRIP6, ERK1 (MAPK3), Connexin 43
44	Cell cycle_G1-S Interleukin regulation	94	0.227007	0.804844	0.227007	0.804844	14	RGL2, Shc, Cyclin D1, p70 S6 kinase1, Cyclin D3, c-Fes, c-Fos, SP1, JunB, RalA, IKK-alpha, ERK1 (MAPK3), Tob1, c-Jun
45	Reproduction_Progesterone signaling	165	0.242773	0.8147	0.242773	0.8147	23	FKBP5, RhoA, HSP40, Shc, ADAM-TS1, OTR, NCOA1 (SRC1), HDAC1, AKR1C3, p90RSK1, KIBRA, SP1, NCOA3 (pCIP/SRC3), EGFR, ERK1 (MAPK3), PAQR8, DLC1 (Dynein LC8a), GABA-A receptor beta-1 subunit, PLC-delta 1, CDC25B, c-Jun, CLIC4, Kinase MYT1
46	Development_Ossification and bone remodeling	134	0.24453	0.8147	0.24453	0.8147	19	ATF-4, MSX1, SMAD5, Osteopontin, BMP7, SMAD4, SMAD6, BMP1, IBP4, AEBP1, SMAD2, NOTCH2, PRDX1, Osteonectin, EGFR, Pleiotrophin (OSF1), FOXC1, Tob1, YAP1 (YAp65)
47	Muscle contraction	119	0.250031	0.8147	0.250031	0.8147	17	MYPS, Calponin-3, Skelemin, DMPK, Syntrophin A, OTR, Phospholemman, ROCK2, Dystrophin, PKC-alpha, Sorcin, Smoothelin, nAChR beta-1, Calreticulin, Connexin 43, Dystroglycan, Ryanodine receptor 1
48	Signal transduction_Oxytocin signaling	36	0.25475	0.8147	0.25475	0.8147	6	RhoA, G-protein alpha-i3, OTR, AKR1C3, PKC-alpha, EGFR
49	Reproduction_Spermatogenesis, motility and copulation	190	0.255899	0.8147	0.255899	0.8147	26	MFGE8, FANCA, Shc, SOX15, CCDC28B, BMP7, Hyaluronidase, SMAD4, p90RSK1, ACOX1, PDGF-R-alpha, cAMP-GEFI, SP1, FANCG, PKR, Tcfl5, TGF-beta 3, SPAG16, EGFR, ERK1 (MAPK3), SOX9, BBS2, BRD7, SPAG9, HSPA1A, TBX2
50	Signal transduction_WNT signaling	145	0.278181	0.867925	0.278181	0.867925	20	Casein kinase II, beta chain (Phosvitin), RhoA, Cyclin D1, FZD2, c-Fos, SP1, ROCK2, WNT7B, DAAM1, PKC-alpha, TGF-beta 3, HES1, Vimentin, EGFR, ERK1 (MAPK3), FOXC1, TCF7L2 (TCF4), c-Jun, PAX6, PPP2R5A

## Sheet: M3
Enrichment analysis report
Enrichment by Process Networks					M3(1)_genelist
#	Networks	Total	pValue	Min FDR	p-value	FDR	In Data	Network Objects from Active Data
1	Neurophysiological process_GABAergic neurotransmission	67	2.7969e-05	0.00433519	2.7969e-05	0.00433519	17	GABT, SLC32A1, Gephyrin, Dynein 1, cytoplasmic, heavy chain, AATC, GRB2, GAD2, FUMH, RIMS1, MUNC13-1, Synaptotagmin I, MUNC18, cAMP-GEFII, GBR1, MDH1, GBR2, PLCL2
2	Cytoskeleton_Cytoplasmic microtubules	98	0.00126367	0.0531788	0.00126367	0.0531788	18	TUBGCP5, KATNB1, Tubulin beta 3, KIF3B, Tau (MAPT), Tubulin beta 1, HOOK1, KIF3A, Dynein 1, cytoplasmic, heavy chain, Tubulin gamma 1, TBCD, DNAL4, KIF3C, MARK1, Myosin Va, MAP2, HOOK2, Tubulin beta 4
3	Transport_Potassium transport	156	0.00128662	0.0531788	0.00128662	0.0531788	25	Kir6.1, SK2, ATP1A1, Kv1.4, KCNQ3, Kv2.2, HCN1, Kir2.3, ATP1A3, Kv8.1, KCNK2, TTL, SK4/IK1, Kv5.1, KCNH2, KCNK1, ATP1A4, Kir2.1, TASK, EAAT4, Kir2.2, Kv9.3, KCNH4, Mucolipin-1, Kv3.4
4	Transport_Synaptic vesicle exocytosis	123	0.00137236	0.0531788	0.00137236	0.0531788	21	SV2B, Rab-3B, SLC32A1, Synaptotagmin III, X11-like, Alpha-synuclein, VTI1B, Sec5, GAD2, MUNC13-4, RIMS1, MUNC13-1, Synaptotagmin I, MUNC18, cAMP-GEFII, SEC15L, Rab-3C, ELKS, Amphiphysin I, STXBP5, Rab-3A
5	Transport_Calcium transport	154	0.00235314	0.0729475	0.00235314	0.0729475	24	Junctin, Calcineurin B1, CACNB2, CCG7, NCX2, STIM1, TRPV2, Stargazin, CACNA1H, SAP102, SMOC2, Csp, Calpain 1(mu), RIMS1, Calgranulin A, Synaptotagmin I, MMP-1, NCX3, CACNA1G, Aralar1 (SLC25A12), Calsyntenin-1, CACNB3, Mucolipin-1, MIPEP
6	Cytoskeleton_Spindle microtubules	90	0.00326715	0.0787142	0.00326715	0.0787142	16	INCENP, TUBGCP5, ANAPC2, KATNB1, Tubulin beta 3, Tau (MAPT), Tubulin beta 1, HOOK1, Dynein 1, cytoplasmic, heavy chain, ZW10, Sororin, Tubulin gamma 1, MAP2, RanBPM, HOOK2, Tubulin beta 4
7	Proteolysis_Ubiquitin-proteasomal proteolysis	150	0.00355484	0.0787142	0.00355484	0.0787142	23	PSMC2, PSMB5, PSMD3, UBE2E2, PSMD2, UBE3C, VCP, PSMB6, UCHL5, CHIP, Cullin 2, c-Cbl, PSME3, VHL, SAE1, Tubulin gamma 1, SMURF1, PSMD9, PSMA6, UCHL1, PSMB2, MPDZ, AMFR
8	Inflammation_MIF signaling	84	0.00415205	0.0804459	0.00415205	0.0804459	15	HMGI/Y, ETS2, MIF, Cyclin A1, CBP, PGES, JNK2(MAPK9), JNK3(MAPK10), G-protein alpha-s, GRB2, PIB4, Casein kinase II, alpha' chain (CSNK2A2), MMP-1, NFKBIE, UCHL1
9	Cell adhesion_Synaptic contact	147	0.00579255	0.0997606	0.00579255	0.0997606	22	Chapsyn-110, GluR4, Synaptotagmin III, Neurexin 1-alpha, Ephrin-B receptor 3, Stargazin, SHANK2, PAK1, SAP102, RIMS1, Synaptotagmin I, Kalirin, BAIAP2, CASK, Presenilin 2, Neurexin 1-beta, SynGAP, GABA-A receptor alpha-5 subunit, GABA-A receptor alpha-3 subunit, GABA-A receptor delta subunit, Calsyntenin-1, L1CAM
10	Neurophysiological process_Transmission of nerve impulse	153	0.00927014	0.143687	0.00927014	0.143687	22	LYNX1, GABT, GluR4, PDE7B, RASGRF1, KCNQ3, GRID2, G-protein alpha-s, Homer 2, Beta-1 adrenergic receptor, Csp, CASK, ARIX, TASK, EAAT4, GABA-A receptor alpha-5 subunit, GABA-A receptor alpha-3 subunit, Glycine receptor beta chain, GBR2, GABA-A receptor delta subunit, PRKAR1A, Kv3.4
11	Development_Neurogenesis_Synaptogenesis	156	0.0115572	0.162852	0.0115572	0.162852	22	Chapsyn-110, Synapsin II, PEP-19, Synaptotagmin III, X11-like, SYP, Ephrin-B receptor 3, Semaphorin 4F, Neuregulin 3, Tamalin, SAP102, ACES, ADAR2, RIMS1, Synaptotagmin I, MUNC18, Thrombospondin 1, APOER2, CASK, Neurogranin, Neurexin 1-beta, SynGAP
12	Autophagy_Autophagy	47	0.0155221	0.200494	0.0155221	0.200494	9	PI3K reg class III (p150), Tuberin, RHEB2, TRIF (TICAM1), Autophagin-1, DAPK1, Atg101, APG7, Beclin 1
13	Neurophysiological process_Circadian rhythm	38	0.0378219	0.441291	0.0378219	0.441291	7	PER2, EGR1, VIP receptor 2, G-protein alpha-s, cAMP-GEFII, PACAP, NPAS2
14	Transport_Manganese transport	82	0.0421525	0.441291	0.0421525	0.441291	12	MetAP-2, NCX2, ME1, B3GA1, PRNP, ME2, FEN1, ARG2, TPST2, SFN, ACON, MIPEP
15	Immune response_Phagosome in antigen presentation	177	0.0427056	0.441291	0.0427056	0.441291	22	PSMB5, PSMD3, PSMD2, PIP5K1A, JNK2(MAPK9), POR1, VCP, JNK3(MAPK10), PAK1, GRB2, PSMB6, c-Cbl, PSME3, Casein kinase II, alpha' chain (CSNK2A2), p38delta (MAPK13), SEC15L, PSMD9, HSP90 beta, PSMA6, NFKBIE, PSMB2, ELMO1
16	Cell adhesion_Amyloid proteins	153	0.0572733	0.532474	0.0572733	0.532474	19	DOCK3, WNT2B, X11-like, Tau (MAPT), Fe65-like2, PAK1, GRB2, RTN4R, ACES, APP, MUNC18, alphaAPPs, APLP2 active fragment, CASK, Presenilin 2, Neurexin 1-beta, APP-C59 (AICD), WNT10B, APLP2 precursor
17	Protein folding_Folding in normal condition	105	0.0584004	0.532474	0.0584004	0.532474	14	Calcineurin B1, NFYC, Tpr2, Calcineurin A (beta), DNAJA3 (TID1), Csp, CHIP, TCP1-beta, VHL, Aha1, TRAP-1, HSP90 beta, Calcineurin A (gamma), p23 co-chaperone
18	DNA damage_BER-NER repair	90	0.0759638	0.654132	0.0759638	0.654132	12	PARG, Cyclin H, XRCC1, PARP-2, OGG1, XPB, FEN1, DNA ligase I, WRNIP1, APEX, MBD1, p53BP1
19	Cytoskeleton_Intermediate filaments	64	0.0886257	0.722999	0.0886257	0.722999	9	PPL(periplakin), SYNE2, GRB2, NEFM, MUNC18, Tubulin gamma 1, ZNF239, Myosin Va, Tubulin beta 2
20	Neurophysiological process_Corticoliberin signaling	29	0.0935927	0.725344	0.0935927	0.725344	5	MIF, EGR1, NURR1, G-protein alpha-s, GRK6
21	Cytoskeleton_Regulation of cytoskeleton rearrangement	144	0.100015	0.738205	0.100015	0.738205	17	ACTA1, KLEIP, ARF3, Tubulin beta 3, PARD6A, Tubulin beta 1, G-protein alpha-s, PAK1, ARF1, WASF1(WAVE1), Tubulin gamma 1, DAL1, SDF-1, Tubulin beta 2, ARPC2, Tropomodulin, ELMO1
22	Development_Neurogenesis_Axonal guidance	187	0.109664	0.768547	0.109664	0.768547	21	NckAP1, Doublecortin, ADAM23, CRMP2, Ephrin-B receptor 3, FMR2, G-protein alpha-s, PAK1, ROBO2, RTN4R, PCDHA4, NEFM, BAIAP2, APOER2, Transgelin-3, cAMP-GEFII, Ephrin-A receptor 4, PACAP, Reelin, CRMP3, L1CAM
23	Signal transduction_ERBB-family signaling	58	0.114042	0.768547	0.114042	0.768547	8	p120GAP, Neuregulin 3, PAK1, GRB2, K-RAS, c-Cbl, IRS-1, RNTRE
24	Reproduction_Gonadotropin regulation	124	0.163443	0.99997	0.163443	0.99997	14	EGR1, Secretogranin 1, PGES, VIP receptor 2, G-protein alpha-s, PGES2, GRB2, PKC-delta, Secretogranin II, SHP-2, PACAP, GABA-A receptor alpha-5 subunit, GABA-A receptor alpha-3 subunit, GABA-A receptor delta subunit
25	Proteolysis_Proteolysis in cell cycle and apoptosis	114	0.165857	0.99997	0.165857	0.99997	13	Cullin 1, ANAPC2, YME1L1, HtrA2, FBXW2, FBXL2, APP, Calpain 1(mu), Presenilin 2, Cathepsin K, beta-TrCP, NEDD8, TRAF7
26	Reproduction_GnRH signaling pathway	99	0.214879	0.99997	0.214879	0.99997	11	EGR1, PGES, VIP receptor 2, G-protein alpha-s, PGES2, GRB2, SHP-2, PACAP, GABA-A receptor alpha-5 subunit, GABA-A receptor alpha-3 subunit, GABA-A receptor delta subunit
27	Transcription_Chromatin modification	112	0.237884	0.99997	0.237884	0.99997	12	SMYD3, HMGI/Y, BAF250A, PRMT1, SATB1, HDAC3, GAS41, BAF47, RUVBL2, Menin, Pc2, SDS3
28	Cell cycle_Mitosis	146	0.253226	0.99997	0.253226	0.99997	15	INCENP, ANAPC2, KATNB1, XRCC1, PARP-2, ACTR10, Tubulin beta 3, PARD6A, Dynein 1, cytoplasmic, heavy chain, ZW10, LIC-1, MPP6, Tubulin gamma 1, RanBPM, Tubulin beta 4
29	Signal transduction_Androgen receptor signaling cross-talk	51	0.261063	0.99997	0.261063	0.99997	6	Tuberin, CBP, RHEB2, G-protein alpha-s, GRB2, SRD5A1
30	Cytoskeleton_Macropinocytosis and its regulation	52	0.275916	0.99997	0.275916	0.99997	6	Dynein 1, cytoplasmic, heavy chain, PAK1, GRB2, K-RAS, BAIAP2, IRS-1
31	Transcription_Nuclear receptors transcriptional regulation	149	0.279047	0.99997	0.279047	0.99997	15	POLR2B, COUP-TFII, Tuberin, CBP, COUP-TFI, RARbeta, NURR1, PIAS2, G-protein alpha-s, GRB2, RIP140, NCOA6 (TRBP), TAFII150, TBP, CDK8
32	Signal transduction_Insulin signaling	88	0.327908	0.99997	0.327908	0.99997	9	INSIG2, Tuberin, PFKM, HXK4, RHEB2, GRB2, PC2 (SPC2), IRS-1, HXK1
33	Development_Hemopoiesis, Erythropoietin pathway	99	0.328128	0.99997	0.328128	0.99997	10	Cyclin A1, p120GAP, JNK2(MAPK9), JNK3(MAPK10), PAK1, GRB2, K-RAS, c-Cbl, p38delta (MAPK13), SHP-2
34	Cytoskeleton_Actin filaments	144	0.334694	0.99997	0.334694	0.99997	14	Annexin VI, ACTA1, KLEIP, Tropomyosin-1, LASP1, PAK1, GRB2, WASF1(WAVE1), DAL1, Myosin Va, SDF-1, ARPC2, Fascin, Tropomodulin
35	Transcription_Transcription by RNA polymerase II	144	0.334694	0.99997	0.334694	0.99997	14	Cyclin H, POLR2B, CBP, XPB, TFIIE, alpha subunit, TFIIF, alpha subunit, DR1, DRAP1, LEO1, NCOA6 (TRBP), TCERG1 (CA150), TAFII150, TBP, CDK8
36	Protein folding_Protein folding nucleus	46	0.350005	0.99997	0.350005	0.99997	5	HCF1, NFYC, Calcineurin A (beta), RUVBL2, Tubulin gamma 1
37	Cardiac development_FGF_ErbB signaling	113	0.3608	0.99997	0.3608	0.99997	11	Tuberin, FOG2, RARbeta, GRB2, FGF12, PKC-delta, HEXIM1, SHP-2, NCOA6 (TRBP), ADAM19, MAP2K5 (MEK5)
38	Signal transduction_ESR1-nuclear pathway	192	0.361347	0.99997	0.361347	0.99997	18	DDX54, BAF250A, CBP, EBAG9, G-protein alpha-s, PAK1, GRB2, Gamma-synuclein, RNPC4, RIP140, HEXIM1, IRS-1, PAK5, LDLR, NCOA6 (TRBP), SDF-1, TBP, FOXM1
39	Translation_Regulation of initiation	102	0.36289	0.99997	0.36289	0.99997	10	Tuberin, RHEB2, PAK1, GRB2, c-Cbl, Casein kinase II, alpha' chain (CSNK2A2), IRS-1, p38delta (MAPK13), CCKBR, eIF2B1
40	Transport_Iron transport	81	0.379676	0.99997	0.379676	0.99997	8	Junctin, GABT, SLC25A37, SFXN1, PRNP, GLRX2, ACON, MIPEP
41	Inflammation_Amphoterin signaling	81	0.379676	0.99997	0.379676	0.99997	8	JNK2(MAPK9), JNK3(MAPK10), PAK1, Calgranulin A, p38delta (MAPK13), Calgranulin B, MMP-1, NFKBIE
42	Immune response_IL-5 signalling	27	0.404165	0.99997	0.404165	0.99997	3	GRB2, PKC-delta, SHP-2
43	Neurophysiological process_Olfactory transduction	6	0.41227	0.99997	0.41227	0.99997	1	RGS4
44	Reproduction_Progesterone signaling	165	0.427219	0.99997	0.427219	0.99997	15	INSIG2, DDX54, MIF, Dynein 1, cytoplasmic, heavy chain, G-protein alpha-s, ZW10, PAK1, GRB2, DHB4, RNPC4, DYNC1I1, GABA-A receptor alpha-5 subunit, RNTRE, GABA-A receptor alpha-3 subunit, GABA-A receptor delta subunit
45	Development_Melanocyte development and pigmentation	28	0.42757	0.99997	0.42757	0.99997	3	CBP, G-protein alpha-s, GRB2
46	Cell cycle_G1-S	142	0.427723	0.99997	0.427723	0.99997	13	Cullin 1, ANAPC2, Cyclin H, ETS2, Cyclin A1, Tuberin, CDK5R2 (p39), HDAC3, BAF47, p19, NFKBIE, beta-TrCP, NEDD8
47	Muscle contraction	119	0.427768	0.99997	0.427768	0.99997	11	Junctin, Annexin VI, ACTA1, Tropomyosin-1, ALDOA, Kv2.2, ACES, FKBP1B, Thrombospondin 1, KCNH2, Kir2.2
48	Inflammation_IgE signaling	74	0.439083	0.99997	0.439083	0.99997	7	PGES, JNK2(MAPK9), JNK3(MAPK10), GRB2, PIB4, MDP1, NFKBIE
49	Immune response_Antigen presentation	155	0.442321	0.99997	0.442321	0.99997	14	CD8 alpha, PSMB5, PSMD3, PSMD2, NFYC, PSMB6, AP3D1, PSME3, TRAP-1, PSMD9, HSP90 beta, PSMA6, NFKBIE, PSMB2
50	Protein folding_Response to unfolded proteins	63	0.445975	0.99997	0.445975	0.99997	6	Tpr2, VCP, APP, CHIP, HSP90 beta, AMFR

## Sheet: M9
Enrichment analysis report
Enrichment by Process Networks					M9(1)_genelist
#	Networks	Total	pValue	Min FDR	p-value	FDR	In Data	Network Objects from Active Data
1	Transport_Synaptic vesicle exocytosis	123	1.77373e-05	0.00228811	1.77373e-05	0.00228811	10	SCAMP1, SLC17A6, CPLX1, Dynamin-1, Bassoon, Complexin 2, SV2A, SLC17A7, Liprin-alpha2, RIMS3
2	Neurophysiological process_Long-term potentiation	44	0.000548997	0.0354103	0.000548997	0.0354103	5	PLC-beta1, mGluR1, GluR2, Pyk2(FAK2), PDK (PDPK1)
3	Cell adhesion_Synaptic contact	147	0.00191512	0.0598031	0.00191512	0.0598031	8	Syntaxin 6, Alpha-fodrin, mGluR1, BAIAP3, SLC17A6, CaMK II delta, SLC17A7, CaMK II alpha
4	Neurophysiological process_Transmission of nerve impulse	153	0.00246418	0.0598031	0.00246418	0.0598031	8	Kv4.2 channel, mGluR1, L-type Ca(II) channel, alpha 1C subunit, CaBP1, SCN4B, GluR2, CaMK II alpha, Histamine H3 receptor
5	Transport_Calcium transport	154	0.00256662	0.0598031	0.00256662	0.0598031	8	PMCA1, mGluR1, L-type Ca(II) channel, alpha 1C subunit, VILIP1, CaBP1, Pyk2(FAK2), TRPC1, CACNA1E
6	Development_Neurogenesis_Synaptogenesis	156	0.00278154	0.0598031	0.00278154	0.0598031	8	Syntaxin 6, DLGAP2, KIF17, Bassoon, GluR2, Liprin-alpha2, RIMS3, Synapsin I
7	Neurophysiological process_GABAergic neurotransmission	67	0.00368947	0.0679917	0.00368947	0.0679917	5	PLC-beta1, mGluR1, Dynamin-1, Pyk2(FAK2), TRPC1
8	Cardiac development_BMP_TGF_beta_signaling	112	0.00767708	0.118614	0.00767708	0.118614	6	ALK-4, L-type Ca(II) channel, alpha 1C subunit, p300, Troponin T, cardiac, MYH10, CRP3 (MLP)
9	Development_Neurogenesis_Axonal guidance	187	0.00827542	0.118614	0.00827542	0.118614	8	SPOCK2, SLIT2, GAS7, NRCAM, NEFH, L-type Ca(II) channel, alpha 1C subunit, SLIT3, MYH10
10	Cardiac development_Wnt_beta-catenin, Notch, VEGF, IP3 and integrin signaling	121	0.0110397	0.142412	0.0110397	0.142412	6	Kv4.2 channel, PLC-beta1, MKL1, p300, Troponin T, cardiac, CRP3 (MLP)
11	Signal transduction_ESR1-membrane pathway	66	0.0189948	0.222758	0.0189948	0.222758	4	PLC-beta1, p300, Adenylate cyclase type IX, PDK (PDPK1)
12	Cardiac development_FGF_ErbB signaling	113	0.0307975	0.331073	0.0307975	0.331073	5	Kv4.2 channel, p300, Neurofibromin, Troponin T, cardiac, MYH10
13	Reproduction_Gonadotropin regulation	124	0.0433197	0.429865	0.0433197	0.429865	5	PLC-beta1, mGluR1, L-type Ca(II) channel, alpha 1C subunit, Dynamin-1, Pyk2(FAK2)
14	Inflammation_Histamine signaling	129	0.0498957	0.459753	0.0498957	0.459753	5	PLC-beta1, CaMK II delta, Adenylate cyclase type IX, CaMK II alpha, Histamine H3 receptor
15	Apoptosis_Anti-Apoptosis mediated by external signals by Estrogen	55	0.0535618	0.460631	0.0535618	0.460631	3	PLC-beta1, L-type Ca(II) channel, alpha 1C subunit, PDK (PDPK1)
16	Cardiac development_Role of NADPH oxidase and ROS	115	0.103602	0.771577	0.103602	0.771577	4	p300, Troponin T, cardiac, MYH10, CRP3 (MLP)
17	Signal transduction_Oxytocin signaling	36	0.107459	0.771577	0.107459	0.771577	2	PLC-beta1, L-type Ca(II) channel, alpha 1C subunit
18	Muscle contraction_Nitric oxide signaling in the cardiovascular system	74	0.107662	0.771577	0.107662	0.771577	3	PDE4A, L-type Ca(II) channel, alpha 1C subunit, Troponin T, cardiac
19	Development_Skeletal muscle development	123	0.12425	0.843592	0.12425	0.843592	4	L-type Ca(II) channel, alpha 1C subunit, MKL1, p300, CRP3 (MLP)
20	Inflammation_MIF signaling	84	0.142144	0.916826	0.142144	0.916826	3	PLC-beta1, p300, Adenylate cyclase type IX
21	Autophagy_Autophagy	47	0.165701	0.931057	0.165701	0.931057	2	APG16L1, PDK (PDPK1)
22	Signal transduction_ESR1-nuclear pathway	192	0.178513	0.931057	0.178513	0.931057	5	p300, Adenylate cyclase type IX, LMO4, PERC, PDK (PDPK1)
23	Cytoskeleton_Actin filaments	144	0.185677	0.931057	0.185677	0.931057	4	DIP1, Alpha-fodrin, Troponin T, cardiac, MYH10
24	Cell adhesion_Platelet aggregation	96	0.187617	0.931057	0.187617	0.931057	3	PLC-beta1, Adenylate cyclase type IX, Pyk2(FAK2)
25	Cytoskeleton_Cytoplasmic microtubules	98	0.195542	0.931057	0.195542	0.931057	3	Alpha-fodrin, KIF17, HOOK1
26	Signal transduction_Nitric oxide signaling	53	0.199401	0.931057	0.199401	0.931057	2	CaMK II alpha, PDK (PDPK1)
27	Reproduction_GnRH signaling pathway	99	0.199537	0.931057	0.199537	0.931057	3	PLC-beta1, mGluR1, Pyk2(FAK2)
28	Neurophysiological process_Taste signaling	15	0.209931	0.931057	0.209931	0.931057	1	mGluR1
29	Cell adhesion_Leucocyte chemotaxis	155	0.221206	0.931057	0.221206	0.931057	4	PLC-beta1, CaMK II delta, Pyk2(FAK2), PDK (PDPK1)
30	Protein folding_Folding in normal condition	105	0.223897	0.931057	0.223897	0.931057	3	DNAJA2, p300, CDC37
31	Cell adhesion_Integrin priming	60	0.239622	0.931057	0.239622	0.931057	2	PLC-beta1, CaMK II delta
32	Immune response_Innate immune response to RNA viral infection	61	0.245412	0.931057	0.245412	0.931057	2	TOLLIP, p300
33	Signal transduction_Leptin signaling	67	0.280224	0.931057	0.280224	0.931057	2	STAT6, PDK (PDPK1)
34	Apoptosis_Apoptosis stimulation by external signals	119	0.282664	0.931057	0.282664	0.931057	3	ALK-4, PLC-beta1, Pyk2(FAK2)
35	Development_Neurogenesis in general	173	0.282707	0.931057	0.282707	0.931057	4	NAB2, p300, GFRalpha2, ARNT2
36	Signal Transduction_TGF-beta, GDF and Activin signaling	122	0.295477	0.931057	0.295477	0.931057	3	ALK-4, PLC-beta1, Pyk2(FAK2)
37	Signal Transduction_Cholecystokinin signaling	72	0.309173	0.931057	0.309173	0.931057	2	PLC-beta1, Pyk2(FAK2)
38	Signal transduction_Neuropeptide signaling pathways	126	0.31262	0.931057	0.31262	0.931057	3	Nociceptin receptor, PLC-beta1, LEC1
39	Development_Blood vessel morphogenesis	185	0.32513	0.931057	0.32513	0.931057	4	SLIT2, p300, TRPC1, PDK (PDPK1)
40	Inflammation_Innate inflammatory response	129	0.325503	0.931057	0.325503	0.931057	3	PLC-beta1, TOLLIP, L-type Ca(II) channel, alpha 1C subunit
41	Proliferation_Positive regulation cell proliferation	188	0.335828	0.931057	0.335828	0.931057	4	p300, Pyk2(FAK2), MTGR1, PDK (PDPK1)
42	Immune response_IL-5 signalling	27	0.345968	0.931057	0.345968	0.931057	1	PDK (PDPK1)
43	Development_Melanocyte development and pigmentation	28	0.356198	0.931057	0.356198	0.931057	1	PDK (PDPK1)
44	Transport_Iron transport	81	0.360636	0.931057	0.360636	0.931057	2	PRNP, STAMP1
45	Neurophysiological process_Corticoliberin signaling	29	0.36627	0.931057	0.36627	0.931057	1	L-type Ca(II) channel, alpha 1C subunit
46	Inflammation_IFN-gamma signaling	82	0.366277	0.931057	0.366277	0.931057	2	p300, Pyk2(FAK2)
47	Cell cycle_G1-S	142	0.381203	0.931057	0.381203	0.931057	3	Emi1, CDC37, Cullin 3
48	Cell adhesion_Attractive and repulsive receptors	144	0.38971	0.931057	0.38971	0.931057	3	SLIT2, NRCAM, SLIT3
49	Inflammation_Neutrophil activation	144	0.38971	0.931057	0.38971	0.931057	3	Syntaxin 6, PLC-beta1, Adenylate cyclase type IX
50	Signal transduction_Insulin signaling	88	0.399712	0.931057	0.399712	0.931057	2	ACLY, PDK (PDPK1)

## Sheet: M12
Enrichment analysis report
Enrichment by Process Networks					M12(1)_genelist
#	Networks	Total	pValue	Min FDR	p-value	FDR	In Data	Network Objects from Active Data
1	Inflammation_Complement system	48	8.63491e-17	1.04482e-14	8.63491e-17	1.04482e-14	17	ITGAX, ITGB2, C2b, C3b, ITGAM, C5aR, C3dg, C1r, C1qc, C3a, C2a, C2, Factor B, C3, Factor Bb, iC3b, Factor D
2	Immune response_Phagosome in antigen presentation	177	2.66705e-10	1.61357e-08	2.66705e-10	1.61357e-08	21	A2M, CD74, FPR, Syk, Cathepsin L, Profilin I, ERp72, C3dg, Hck, Fc epsilon RI gamma, SLAP-130(ADAP), CD14, SHP-1, C3, Cathepsin S, WASP, PSMA1, PLC-beta2, PLC-gamma 2, iC3b, Fc gamma RII alpha
3	Immune response_Phagocytosis	148	5.30897e-10	2.14128e-08	5.30897e-10	2.14128e-08	19	ITGB2, Syk, C3b, gp91-phox, Profilin I, C3dg, Hck, Fc epsilon RI gamma, SLAP-130(ADAP), CD14, SHP-1, C3, WASP, Fc gamma RII beta, PLC-beta2, PLC-gamma 2, iC3b, p22-phox, Fc gamma RII alpha
4	Inflammation_TREM1 signaling	103	2.87751e-06	8.70447e-05	2.87751e-06	8.70447e-05	12	CARD9, ITGAX, IRAK1, ITGB2, Syk, ITGAM, DAP12, WBSCR5(NTAL), IRF8, CD14, TREM2, PLC-gamma 2
5	Immune response_BCR pathway	89	0.00084233	0.0203844	0.00084233	0.0203844	8	Syk, C3dg, WBSCR5(NTAL), SHP-1, SHIP, WASP, Fc gamma RII beta, PLC-gamma 2
6	Chemotaxis	119	0.0013984	0.0253468	0.0013984	0.0253468	9	FPR, ITGB2, Syk, CXCL16, C5aR, CD4, CX3CR1, CKLF, DOCK2
7	Inflammation_Neutrophil activation	144	0.00146635	0.0253468	0.00146635	0.0253468	10	FPR, ITGB2, ITGAM, gp91-phox, C5aR, ALOX5, CX3CR1, TRAF3, PLC-beta2, p22-phox
8	Cell adhesion_Platelet-endothelium-leucocyte interactions	147	0.00171324	0.0259128	0.00171324	0.0259128	10	G-CSF receptor, ITGAX, ITGB2, ITGAM, Fc epsilon RI gamma, CD34, SHP-1, OLR1, Endoglin, TGF-beta receptor type II
9	Inflammation_Innate inflammatory response	129	0.00245054	0.030736	0.00245054	0.030736	9	sCD14, IRAK1, C3b, C5aR, C3a, CD14, C3, PLC-beta2, PLC-gamma 2
10	Cell adhesion_Leucocyte chemotaxis	155	0.00254017	0.030736	0.00254017	0.030736	10	ITGB2, ITGAM, CXCL16, CD4, SLAP-130(ADAP), CX3CR1, WASP, DOCK2, PLC-beta2, PLC-gamma 2
11	Inflammation_Kallikrein-kinin system	114	0.00409771	0.0450748	0.00409771	0.0450748	8	A2M, Kallikrein 2, T-A2MG, Alpha 1-antitrypsin, C3a, C3, PLC-beta2, PLC-gamma 2
12	Cell adhesion_Platelet aggregation	96	0.00581017	0.0585859	0.00581017	0.0585859	7	ITGB2, Syk, Fc epsilon RI gamma, ENP1, THAS, PLC-beta2, PLC-gamma 2
13	Inflammation_Histamine signaling	129	0.00856413	0.0797123	0.00856413	0.0797123	8	gp91-phox, ALOX5, IRF8, CD14, WASP, PLC-beta2, PLC-gamma 2, p22-phox
14	Transport_Iron transport	81	0.00972632	0.0831214	0.00972632	0.0831214	6	NRAMP1, BCDO, ALOX5, Hepcidin, TSAP6, HEPH
15	Inflammation_IFN-gamma signaling	82	0.0103043	0.0831214	0.0103043	0.0831214	6	IFI16, ITGB2, CXCL16, Factor B, MCM5, PLC-gamma 2
16	Inflammation_NK cell cytotoxicity	122	0.0201788	0.152602	0.0201788	0.152602	7	Syk, KLF5, DAP12, SHP-1, DAP10, PLC-gamma 2, Perforin
17	Inflammation_IgE signaling	74	0.0255541	0.181885	0.0255541	0.181885	5	Syk, ALOX5, Fc epsilon RI gamma, PLC-beta2, PLC-gamma 2
18	Apoptosis_Anti-Apoptosis mediated by external signals by Estrogen	55	0.0351995	0.232462	0.0351995	0.232462	4	GPX1, gp91-phox, PLC-beta2, p22-phox
19	Cell adhesion_Glycoconjugates	109	0.0365024	0.232462	0.0365024	0.232462	6	Stabilin-1, Siglec-8, Syk, M-CSF receptor, SHP-1, PLC-gamma 2
20	Inflammation_MIF signaling	84	0.0410383	0.248282	0.0410383	0.248282	5	CD74, IRAK1, PU.1, CD14, PLC-beta2
21	Neurophysiological process_Melatonin signaling	16	0.0496271	0.285946	0.0496271	0.285946	2	ALOX5, PLC-beta2
22	Immune response_TCR signaling	120	0.0540167	0.287549	0.0540167	0.287549	6	Csk, ITGB2, CD4, SLAP-130(ADAP), SHP-1, WASP
23	Inflammation_IL-4 signaling	91	0.054658	0.287549	0.054658	0.287549	5	CD74, SHP-1, SHIP, IL13RA1, Fc gamma RII alpha
24	Immune response_Antigen presentation	155	0.0611602	0.308349	0.0611602	0.308349	7	CD74, ITGAM, Cathepsin L, Fc epsilon RI gamma, CD4, Cathepsin S, PSMA1
25	Inflammation_Protein C signaling	69	0.0703267	0.340381	0.0703267	0.340381	4	IRAK1, Protein C receptor (endothelial), SPHK1, PLC-beta2
26	Proliferation_Negative regulation of cell proliferation	162	0.0738032	0.343469	0.0738032	0.343469	7	TIG3, Calgizzarin, SHP-1, TIMP2, IRT-1, TGF-beta receptor type II, CREG1
27	Blood coagulation	78	0.099729	0.440227	0.099729	0.440227	4	A2M, Protein C receptor (endothelial), Alpha 1-antitrypsin, PABPC4
28	Cytoskeleton_Regulation of cytoskeleton rearrangement	144	0.107394	0.440227	0.107394	0.440227	6	FGD3, LyGDI, Profilin I, WASP, RhoGAP4, DOCK2
29	Inflammation_Amphoterin signaling	81	0.110624	0.440227	0.110624	0.440227	4	IRAK1, ITGB2, ITGAM, WASP
30	Inflammation_Jak-STAT Pathway	146	0.112765	0.440227	0.112765	0.440227	6	G-CSF receptor, ITGB2, Syk, M-CSF receptor, SHP-1, SHIP
31	Cytoskeleton_Macropinocytosis and its regulation	52	0.112785	0.440227	0.112785	0.440227	3	Profilin I, M-CSF receptor, WASP
32	Cell adhesion_Integrin-mediated cell-matrix adhesion	151	0.126778	0.479379	0.126778	0.479379	6	ITGB2, Profilin I, WASP, CD53, PLC-gamma 2, Leupaxin
33	Inflammation_IL-6 signaling	88	0.137984	0.505941	0.137984	0.505941	4	A2M, Alpha 1-antitrypsin, SHP-1, C3
34	Cell adhesion_Integrin priming	60	0.153968	0.547945	0.153968	0.547945	3	ITGB2, PLC-beta2, PLC-gamma 2
35	Inflammation_IL-13 signaling pathway	61	0.159417	0.551127	0.159417	0.551127	3	SPHK1, SHP-1, IL13RA1
36	Proliferation_Lymphocyte proliferation	167	0.176863	0.592563	0.176863	0.592563	6	Syk, SHP-1, DOCK2, TRAF3, BAFF(TNFSF13B), IL13RA1
37	Immune response_T helper cell differentiation	98	0.181197	0.592563	0.181197	0.592563	4	IRAK1, Syk, CD4, CD14
38	Inflammation_IL-2 signaling	69	0.204923	0.652517	0.204923	0.652517	3	Syk, SHP-1, PLC-gamma 2
39	Signal Transduction_Cholecystokinin signaling	72	0.222708	0.690967	0.222708	0.690967	3	TC21, PLC-beta2, PLC-gamma 2
40	Proteolysis_ECM remodeling	79	0.265263	0.801055	0.265263	0.801055	3	Kallikrein 2, Alpha 1-antitrypsin, TIMP2
41	Apoptosis_Anti-apoptosis mediated by external signals via NF-kB	80	0.271432	0.801055	0.271432	0.801055	3	Adenosine A3 receptor, TRAF3, BAFF(TNFSF13B)
42	Neurophysiological process_Taste signaling	15	0.291055	0.838517	0.291055	0.838517	1	PLC-beta2
43	Cell adhesion_Cell-matrix interactions	163	0.309338	0.870464	0.309338	0.870464	5	BETA-IG-H3, ITGB2, ITGAM, TIMP2, EMILIN-2
44	Translation_Selenium pathway	53	0.338522	0.914087	0.338522	0.914087	2	GPX1, SLA/LP
45	Inflammation_Inflammasome	91	0.33995	0.914087	0.33995	0.914087	3	CARD9, IRAK1, CARD5
46	Apoptosis_Anti-Apoptosis mediated by external signals via PI3K/AKT	176	0.368084	0.957949	0.368084	0.957949	5	Adenosine A3 receptor, Syk, DAP12, TC21, DAP10
47	Development_Regulation of angiogenesis	179	0.381722	0.957949	0.381722	0.957949	5	Stabilin-1, IRAK1, SPHK1, Endoglin, TGF-beta receptor type II
48	Development_Hemopoiesis, Erythropoietin pathway	99	0.389681	0.957949	0.389681	0.957949	3	Syk, SHP-1, SHIP
49	Response to hypoxia and oxidative stress	99	0.389681	0.957949	0.389681	0.957949	3	MGST2, GPX1, Heme oxygenase 1
50	Inflammation_Interferon signaling	100	0.395847	0.957949	0.395847	0.957949	3	ILT3, IRF8, SHP-1

## Sheet: M13
Enrichment analysis report
Enrichment by Process Networks					M13(2)_genelist
#	Networks	Total	pValue	Min FDR	p-value	FDR	In Data	Network Objects from Active Data
1	Neurophysiological process_Transmission of nerve impulse	153	0.000293362	0.027576	0.000293362	0.027576	8	PICK1, mGluR4A, LZTS1, HTR2A, GRM2, VIP receptor 1, NR1, GRIK5
2	Development_Neurogenesis_Synaptogenesis	156	0.00176728	0.083062	0.00176728	0.083062	7	PICK1, N-type Ca(II) channel alpha1B, Synaptotagmin XI, Liprin-alpha4, NR1, Endophilin A2, RIMS2
3	Cytoskeleton_Cytoplasmic microtubules	98	0.00480289	0.15049	0.00480289	0.15049	5	MAPRE3(EB3), MARK2, CLASP1, Tau tubulin kinase 1, MAST1
4	Transport_Potassium transport	156	0.008037	0.18887	0.008037	0.18887	6	HDAC8, ATP1A3, KCNT1, SUR1, HCN2, Kv2.1
5	Cell adhesion_Synaptic contact	147	0.0247781	0.395501	0.0247781	0.395501	5	Synaptotagmin XI, CaMK II beta, SAPAP4, NR1, GRIK5
6	Reproduction_GnRH signaling pathway	99	0.0252448	0.395501	0.0252448	0.395501	4	PICK1, mGluR4A, GRM2, VIP receptor 1
7	Muscle contraction	119	0.0451057	0.534026	0.0451057	0.534026	4	Ryanodine receptor 2, VIP receptor 1, HCN2, Kv2.1
8	Transport_Synaptic vesicle exocytosis	123	0.0498913	0.534026	0.0498913	0.534026	4	SLC6A7, Synaptotagmin XI, Liprin-alpha4, RIMS2
9	Reproduction_Gonadotropin regulation	124	0.0511301	0.534026	0.0511301	0.534026	4	PICK1, mGluR4A, GRM2, VIP receptor 1
10	Neurophysiological process_Long-term potentiation	44	0.0881588	0.828693	0.0881588	0.828693	2	Ryanodine receptor 2, NR1
11	Transport_Sodium transport	156	0.0994739	0.85005	0.0994739	0.85005	4	SLC6A7, SLC9A1, ATP1A3, HCN2
12	Cytoskeleton_Macropinocytosis and its regulation	52	0.116783	0.875565	0.116783	0.875565	2	CtBP1, LIMK1
13	Cardiac development_FGF_ErbB signaling	113	0.135511	0.875565	0.135511	0.875565	3	ECE2, E2F4, RARalpha
14	Cell cycle_G0-G1	57	0.135713	0.875565	0.135713	0.875565	2	E2F4, E2F3
15	Neurophysiological process_Taste signaling	15	0.157181	0.875565	0.157181	0.875565	1	mGluR4A
16	Muscle contraction_Nitric oxide signaling in the cardiovascular system	74	0.204085	0.875565	0.204085	0.875565	2	PDE2A, Ryanodine receptor 2
17	Transcription_Transcription by RNA polymerase II	144	0.222634	0.875565	0.222634	0.875565	3	TCEA2, SNAP190, SNAP45
18	Cytoskeleton_Actin filaments	144	0.222634	0.875565	0.222634	0.875565	3	Spectrin beta 4, Nephrocystin-4, LIMK1
19	Cell cycle_G1-S Growth factor regulation	148	0.234651	0.875565	0.234651	0.875565	3	E2F4, MATK, PTPA
20	Development_ERK5 in cell proliferation and neuronal survival	24	0.239535	0.875565	0.239535	0.875565	1	PKC-zeta
21	DNA damage_Core	25	0.248181	0.875565	0.248181	0.875565	1	Chk2
22	Signal Transduction_BMP and GDF signaling	86	0.254372	0.875565	0.254372	0.875565	2	Chordin, PTPA
23	Cell adhesion_Leucocyte chemotaxis	155	0.255958	0.875565	0.255958	0.875565	3	PKC-zeta, CaMK II beta, LIMK1
24	Signal transduction_Insulin signaling	88	0.262811	0.875565	0.262811	0.875565	2	PKC-zeta, Furin
25	Cell cycle_Core	96	0.296565	0.875565	0.296565	0.875565	2	E2F4, E2F3
26	Neurophysiological process_Circadian rhythm	38	0.352151	0.875565	0.352151	0.875565	1	VIP receptor 1
27	Development_Neurogenesis_Axonal guidance	187	0.355626	0.875565	0.355626	0.875565	3	Ryanodine receptor 2, LIMK1, NEFL
28	Proliferation_Positive regulation cell proliferation	188	0.358752	0.875565	0.358752	0.875565	3	E2F3, VIP receptor 1, MATK
29	Transcription_Chromatin modification	112	0.363258	0.875565	0.363258	0.875565	2	HDAC8, CARM1
30	Signal transduction_ESR1-nuclear pathway	192	0.371234	0.875565	0.371234	0.875565	3	KCRB, CTIP1, RARalpha
31	Proteolysis_Proteolysis in cell cycle and apoptosis	114	0.371456	0.875565	0.371456	0.875565	2	Thimet oligopeptidase, UBC12
32	Cardiac development_Role of NADPH oxidase and ROS	115	0.37554	0.875565	0.37554	0.875565	2	E2F4, RARalpha
33	Immune response_TCR signaling	120	0.395799	0.875565	0.395799	0.875565	2	AP1M1, LIMK1
34	Cell cycle_S phase	125	0.415767	0.875565	0.415767	0.875565	2	E2F4, Chk2
35	Signal transduction_Neuropeptide signaling pathways	126	0.419722	0.875565	0.419722	0.875565	2	VIP receptor 1, BAI2
36	Inflammation_Histamine signaling	129	0.431511	0.875565	0.431511	0.875565	2	CaMK II beta, LIMK1
37	Muscle contraction_Relaxin signaling	50	0.435489	0.875565	0.435489	0.875565	1	PKC-zeta
38	DNA damage_MMR repair	50	0.435489	0.875565	0.435489	0.875565	1	Chk2
39	Cell cycle_G1-S	142	0.481107	0.875565	0.481107	0.875565	2	E2F4, Chk2
40	Cytoskeleton_Regulation of cytoskeleton rearrangement	144	0.488508	0.875565	0.488508	0.875565	2	Spectrin beta 4, LIMK1
41	Inflammation_Neutrophil activation	144	0.488508	0.875565	0.488508	0.875565	2	PKC-zeta, LIMK1
42	Signal transduction_WNT signaling	145	0.492185	0.875565	0.492185	0.875565	2	CaMK II beta, PTPA
43	Translation_Elongation-Termination	146	0.495846	0.875565	0.495846	0.875565	2	SYH, ValRS2
44	Cell adhesion_Integrin priming	60	0.496802	0.875565	0.496802	0.875565	1	CaMK II beta
45	Inflammation_IL-13 signaling pathway	61	0.50256	0.875565	0.50256	0.875565	1	PKC-zeta
46	Transcription_Nuclear receptors transcriptional regulation	149	0.506729	0.875565	0.506729	0.875565	2	RARalpha, LXR-beta
47	Cytoskeleton_Intermediate filaments	64	0.519447	0.875565	0.519447	0.875565	1	NEFL
48	Transport_Calcium transport	154	0.524537	0.875565	0.524537	0.875565	2	Ryanodine receptor 2, N-type Ca(II) channel alpha1B
49	Neurophysiological process_GABAergic neurotransmission	67	0.53577	0.875565	0.53577	0.875565	1	N-type Ca(II) channel alpha1B
50	Signal transduction_Leptin signaling	67	0.53577	0.875565	0.53577	0.875565	1	SUR1

## Sheet: M14
Enrichment analysis report
Enrichment by Process Networks					M14(1)_genelist
#	Networks	Total	pValue	Min FDR	p-value	FDR	In Data	Network Objects from Active Data
1	Signal transduction_Neuropeptide signaling pathways	126	0.00252508	0.257558	0.00252508	0.257558	7	NPY, Substance P, TAC3, Enkephalin A, Prepronociceptin, Substance P extracellular region, Somatostatin
2	Development_Neurogenesis in general	173	0.0139288	0.351675	0.0139288	0.351675	7	NOTCH1 (NICD), CaMK I, NOTCH1 receptor, WNT7A, Neuronatin, NOTCH1 (NEXT), NOTCH1 precursor
3	Cytoskeleton_Actin filaments	144	0.0196559	0.351675	0.0196559	0.351675	6	Gamma-sarcoglycan, CDC42, Thymosin beta-10, ABI2, Cofilin, non-muscle, Alpha-actinin 2
4	Cell adhesion_Amyloid proteins	153	0.0256247	0.351675	0.0256247	0.351675	6	NOTCH1 (NICD), NOTCH1 receptor, WNT7A, PDZK3, CDC42, Pin1
5	Neurophysiological process_Transmission of nerve impulse	153	0.0256247	0.351675	0.0256247	0.351675	6	CaMK I, RIN, PKC-gamma, GluR5, PRKAR1B, MAP-1B
6	Transport_Calcium transport	154	0.026355	0.351675	0.026355	0.351675	6	Otoferlin, CACNB1, PKC-gamma, NCKX3, Homer 1, CALB1
7	Development_Neurogenesis_Synaptogenesis	156	0.0278572	0.351675	0.0278572	0.351675	6	BDNF, Neuregulin 1, WNT7A, Synaptotagmin V, GluR5, Homer 1
8	Signal transduction_NOTCH signaling	202	0.029789	0.351675	0.029789	0.351675	7	NOTCH1 (NICD), SFRP3 (FRZB1), Neuregulin 1, NOTCH1 receptor, WNT7A, NOTCH1 (NEXT), NOTCH1 precursor
9	Reproduction_Feeding and Neurohormone signaling	160	0.0310301	0.351675	0.0310301	0.351675	6	Substance P, PTHrP, TAC3, Corticoliberin, Substance P extracellular region, IGF-1
10	Reproduction_Gonadotropin regulation	124	0.0365485	0.372795	0.0365485	0.372795	5	CaMK I, CDC42, PKC-gamma, G-protein gamma 3, MAP-1B
11	Development_Hedgehog signaling	220	0.0441946	0.408821	0.0441946	0.408821	7	PTHrP, LMX1A, NOTCH1 (NICD), NOTCH1 receptor, NOTCH1 (NEXT), NOTCH1 precursor, FASN
12	Development_Blood vessel morphogenesis	185	0.0562275	0.408821	0.0562275	0.408821	6	NOTCH1 (NICD), RelB (NF-kB subunit), Neuregulin 1, NOTCH1 receptor, NOTCH1 (NEXT), NOTCH1 precursor
13	Reproduction_GnRH signaling pathway	99	0.0590219	0.408821	0.0590219	0.408821	4	CaMK I, CDC42, PKC-gamma, MAP-1B
14	Cytoskeleton_Regulation of cytoskeleton rearrangement	144	0.0622458	0.408821	0.0622458	0.408821	5	Gamma-sarcoglycan, CDC42, Thymosin beta-10, Cofilin, non-muscle, Alpha-actinin 2
15	Transcription_Transcription by RNA polymerase II	144	0.0622458	0.408821	0.0622458	0.408821	5	TIF1-alpha, MED9, TFIIH p34 subunit, POLR2D, MED25
16	Cell adhesion_Synaptic contact	147	0.0668048	0.408821	0.0668048	0.408821	5	Rabphilin-3A, CaMK II delta, Synaptotagmin V, CDC42, Alpha-actinin 2
17	Cell adhesion_Cadherins	150	0.0715471	0.408821	0.0715471	0.408821	5	WNT7A, PDZK3, CDC42, STMN2, Alpha-actinin 2
18	Signal transduction_ESR1-membrane pathway	66	0.074314	0.408821	0.074314	0.408821	3	Neuregulin 1, PKC-gamma, IGF-1
19	Development_Neuromuscular junction	108	0.0761529	0.408821	0.0761529	0.408821	4	Neuregulin 1, Gamma-sarcoglycan, CDC42, PKC-gamma
20	Transport_Synaptic vesicle exocytosis	123	0.109612	0.55902	0.109612	0.55902	4	Rabphilin-3A, Synaptotagmin V, GAT1, Beta-synuclein
21	Development_Ossification and bone remodeling	134	0.137693	0.668794	0.137693	0.668794	4	PTHrP, NOTCH1 receptor, WNT7A, IGF-1
22	Development_Neurogenesis_Axonal guidance	187	0.14436	0.669304	0.14436	0.669304	5	BDNF, CRMP1, Plexin A1, CDC42, Cofilin, non-muscle
23	Translation_Elongation-Termination	146	0.171279	0.733138	0.171279	0.733138	4	eEF1A2, GlyRS, eEF1A1, SerRS
24	Signal transduction_Androgen receptor signaling cross-talk	51	0.175061	0.733138	0.175061	0.733138	2	Neuregulin 1, IGF-1
25	Cell adhesion_Integrin-mediated cell-matrix adhesion	151	0.186063	0.733138	0.186063	0.733138	4	RhoGDI gamma, CDC42, NOV, Alpha-actinin 2
26	Translation_Translation in mitochondria	102	0.193004	0.733138	0.193004	0.733138	3	MRPS30, GlyRS, SARS2
27	Cell adhesion_Leucocyte chemotaxis	155	0.198185	0.733138	0.198185	0.733138	4	LPA1 receptor, CaMK II delta, CDC42, ICAM5
28	Transport_Sodium transport	156	0.201254	0.733138	0.201254	0.733138	4	SCN3B, GAT1, NCKX3, SCN3A
29	Signal transduction_ERBB-family signaling	58	0.21291	0.748857	0.21291	0.748857	2	Neuregulin 1, PKC-gamma
30	Cardiac development_Wnt_beta-catenin, Notch, VEGF, IP3 and integrin signaling	121	0.26778	0.887304	0.26778	0.887304	3	NOTCH1 (NICD), NOTCH1 receptor, NOTCH1 (NEXT)
31	Development_Skeletal muscle development	123	0.275884	0.887304	0.275884	0.887304	3	Gamma-sarcoglycan, IGF-1, MAP-1B
32	Development_EMT_Regulation of epithelial-to-mesenchymal transition	183	0.288577	0.887304	0.288577	0.887304	4	NOTCH1 (NICD), NOTCH1 receptor, CDC42, NOTCH1 (NEXT)
33	Signal Transduction_Cholecystokinin signaling	72	0.290239	0.887304	0.290239	0.887304	2	CaMK I, Pro-CCK
34	Signal transduction_ESR2 pathway	73	0.295768	0.887304	0.295768	0.887304	2	Corticoliberin, TIF1-alpha
35	Signal transduction_CREM pathway	75	0.306808	0.894127	0.306808	0.894127	2	Corticoliberin, CDC34
36	Signal transduction_ESR1-nuclear pathway	192	0.318966	0.900603	0.318966	0.900603	4	TIF1-alpha, Neuregulin 1, Enkephalin A, IGF-1
37	Neurophysiological process_Corticoliberin signaling	29	0.352892	0.900603	0.352892	0.900603	1	Corticoliberin
38	Cell adhesion_Attractive and repulsive receptors	144	0.361795	0.900603	0.361795	0.900603	3	Plexin A1, CDC42, ICAM5
39	Signal transduction_WNT signaling	145	0.365881	0.900603	0.365881	0.900603	3	CaMK II delta, WNT7A, PKC-gamma
40	Cell cycle_G1-S Growth factor regulation	148	0.378116	0.900603	0.378116	0.900603	3	RelB (NF-kB subunit), PKC-gamma, IGF-1
41	Immune response_Phagocytosis	148	0.378116	0.900603	0.378116	0.900603	3	CDC42, PKC-gamma, Alpha-actinin 2
42	Proteolysis_Ubiquitin-proteasomal proteolysis	150	0.386248	0.900603	0.386248	0.900603	3	HSPBP1, CDC34, p47
43	Proliferation_Negative regulation of cell proliferation	162	0.434465	0.900603	0.434465	0.900603	3	PTHrP, IGF-1, Somatostatin
44	Cell adhesion_Cell-matrix interactions	163	0.438428	0.900603	0.438428	0.900603	3	SP-D, Gamma-sarcoglycan, NOV
45	Reproduction_Progesterone signaling	165	0.446323	0.900603	0.446323	0.900603	3	PKC-gamma, NOTCH1 precursor, IGF-1
46	Protein folding_Folding in normal condition	105	0.465192	0.900603	0.465192	0.900603	2	HSPBP1, PFD1
47	Neurophysiological process_Long-term potentiation	44	0.483797	0.900603	0.483797	0.900603	1	BDNF
48	Cell adhesion_Glycoconjugates	109	0.484791	0.900603	0.484791	0.900603	2	BDNF, CDC42
49	Apoptosis_Anti-Apoptosis mediated by external signals via PI3K/AKT	176	0.488937	0.900603	0.488937	0.900603	3	BDNF, Neuregulin 1, IGF-1
50	Regulation of metabolism_Bile acid regulation of lipid metabolism and negative FXR-dependent regulation of bile acids concentration	45	0.491528	0.900603	0.491528	0.900603	1	FASN

## Sheet: M24
Enrichment analysis report
Enrichment by Process Networks					M24(1)_genelist
#	Networks	Total	pValue	Min FDR	p-value	FDR	In Data	Network Objects from Active Data
1	Inflammation_Interferon signaling	100	1.14832e-05	0.00112536	1.14832e-05	0.00112536	7	STAT3, IRF1, ISG20, TAP1 (PSF1), GBP2, TIMP1, C/EBPbeta
2	Reproduction_Feeding and Neurohormone signaling	160	3.05566e-05	0.00149727	3.05566e-05	0.00149727	8	B4GT1, HSP27, STAT3, IRF1, STAT5A, Lyn, Pim-1, C/EBPbeta
3	Signal transduction_Leptin signaling	67	0.000170273	0.00513611	0.000170273	0.00513611	5	STAT3, STAT5A, TIMP1, C/EBPdelta, C/EBPbeta
4	Immune response_Th17-derived cytokines	70	0.000209637	0.00513611	0.000209637	0.00513611	5	STAT3, TIMP1, C/EBPdelta, Calgranulin B, C/EBPbeta
5	Apoptosis_Anti-Apoptosis mediated by external signals via MAPK and JAK/STAT	133	0.000580602	0.0102099	0.000580602	0.0102099	6	STAT3, STAT5A, Lyn, Pim-1, Bcl-3, C/EBPbeta
6	Proliferation_Positive regulation cell proliferation	188	0.000625094	0.0102099	0.000625094	0.0102099	7	p21, EMP1 (Tmp), STAT3, ISG20, LIMK2, TIMP1, CSDA
7	Immune response_IL-5 signalling	27	0.00120653	0.0168915	0.00120653	0.0168915	3	STAT3, Lyn, Pim-1
8	Inflammation_IL-10 anti-inflammatory response	64	0.00157213	0.0192586	0.00157213	0.0192586	4	STAT3, STAT5A, TIMP1, Pim-1
9	Inflammation_Neutrophil activation	144	0.00538468	0.0586331	0.00538468	0.0586331	5	SNAP-23, STAT3, TNF-R1, LIMK2, Annexin I
10	Development_Hemopoiesis, Erythropoietin pathway	99	0.00761052	0.0745831	0.00761052	0.0745831	4	STAT3, STAT5A, Lyn, Pim-1
11	Cell cycle_S phase	125	0.0168738	0.15033	0.0168738	0.15033	4	p21, MCM2, GADD45 beta, GADD45 alpha
12	Development_Ossification and bone remodeling	134	0.0212331	0.168852	0.0212331	0.168852	4	Annexin V, Annexin II, C/EBPdelta, C/EBPbeta
13	Blood coagulation	78	0.0236786	0.168852	0.0236786	0.168852	3	Annexin V, PL scramblase 1, C1 inhibitor
14	Inflammation_IFN-gamma signaling	82	0.0269666	0.168852	0.0269666	0.168852	3	p21, IRF1, C/EBPbeta
15	Apoptosis_Apoptotic nucleus	146	0.0280422	0.168852	0.0280422	0.168852	4	p21, GADD45 beta, GADD45 alpha, C/EBPbeta
16	Inflammation_Jak-STAT Pathway	146	0.0280422	0.168852	0.0280422	0.168852	4	STAT3, STAT5A, TNF-R1, Lyn
17	Cell cycle_G1-S Growth factor regulation	148	0.0292906	0.168852	0.0292906	0.168852	4	p21, STAT3, IRF1, CSDA
18	Inflammation_IL-6 signaling	88	0.0323355	0.174955	0.0323355	0.174955	3	p21, STAT3, C/EBPbeta
19	Immune response_Antigen presentation	155	0.0339199	0.174955	0.0339199	0.174955	4	STAT3, Endoplasmin, TNF-R1, TAP1 (PSF1)
20	Proliferation_Lymphocyte proliferation	167	0.0428063	0.209751	0.0428063	0.209751	4	p21, IL4RA, STAT3, STAT5A
21	DNA damage_Checkpoint	103	0.0480183	0.224085	0.0480183	0.224085	3	p21, GADD45 beta, GADD45 alpha
22	Immune response_Phagosome in antigen presentation	177	0.051135	0.227783	0.051135	0.227783	4	Endoplasmin, TAP1 (PSF1), Lyn, ITGA5
23	Inflammation_Complement system	48	0.0554732	0.230849	0.0554732	0.230849	2	C1s, C1 inhibitor
24	Development_EMT_Regulation of epithelial-to-mesenchymal transition	183	0.0565346	0.230849	0.0565346	0.230849	4	STAT3, PINCH, TNF-R1, LIMK2
25	Inflammation_IL-13 signaling pathway	61	0.084393	0.33082	0.084393	0.33082	2	IL4RA, STAT3
26	Protein folding_Response to unfolded proteins	63	0.0891827	0.33615	0.0891827	0.33615	2	HSP27, Endoplasmin
27	Apoptosis_Endoplasmic reticulum stress pathway	67	0.0989986	0.351508	0.0989986	0.351508	2	Endoplasmin, C/EBP zeta
28	Cell cycle_G1-S	142	0.10273	0.351508	0.10273	0.351508	3	p21, GADD45 beta, GADD45 alpha
29	Inflammation_IL-2 signaling	69	0.104018	0.351508	0.104018	0.351508	2	STAT3, STAT5A
30	Cell adhesion_Platelet-endothelium-leucocyte interactions	147	0.111031	0.356346	0.111031	0.356346	3	Endoplasmin, JAM1, C1 inhibitor
31	Immune response_Phagocytosis	148	0.112722	0.356346	0.112722	0.356346	3	LIMK2, Lyn, ITGA5
32	Cell adhesion_Integrin-mediated cell-matrix adhesion	151	0.117855	0.360932	0.117855	0.360932	3	PINCH, LIMK2, ITGA5
33	Apoptosis_Anti-apoptosis mediated by external signals via NF-kB	80	0.132775	0.379052	0.132775	0.379052	2	TNF-R1, Bcl-3
34	Inflammation_Amphoterin signaling	81	0.135475	0.379052	0.135475	0.379052	2	LIMK2, Calgranulin B
35	Transport_Manganese transport	82	0.138188	0.379052	0.138188	0.379052	2	B4GT1, Pim-1
36	Cell adhesion_Cell-matrix interactions	163	0.139244	0.379052	0.139244	0.379052	3	TIMP1, ITGA5, COL4A1
37	Signal Transduction_BMP and GDF signaling	86	0.149158	0.395068	0.149158	0.395068	2	p21, GADD45 beta
38	Cell cycle_G2-M	172	0.156104	0.402584	0.156104	0.402584	3	p21, GADD45 beta, GADD45 alpha
39	Development_Regulation of angiogenesis	179	0.16965	0.420423	0.16965	0.420423	3	Annexin II, p21, STAT3
40	Cell cycle_G1-S Interleukin regulation	94	0.171601	0.420423	0.171601	0.420423	2	p21, STAT3
41	Cell cycle_Core	96	0.177302	0.42072	0.177302	0.42072	2	p21, MCM2
42	Immune response_T helper cell differentiation	98	0.183033	0.42072	0.183033	0.42072	2	STAT3, GADD45 beta
43	Response to hypoxia and oxidative stress	99	0.185909	0.42072	0.185909	0.42072	2	p21, C/EBPbeta
44	Translation_Regulation of initiation	102	0.194579	0.42072	0.194579	0.42072	2	HSP27, eIF4A1
45	Signal transduction_ESR1-nuclear pathway	192	0.19568	0.42072	0.19568	0.42072	3	p21, HSP27, STAT5A
46	Inflammation_TREM1 signaling	103	0.197481	0.42072	0.197481	0.42072	2	TIMP1, ITGA5
47	Protein folding_Folding in normal condition	105	0.203302	0.423907	0.203302	0.423907	2	HSP27, Endoplasmin
48	Signal transduction_NOTCH signaling	202	0.216361	0.441736	0.216361	0.441736	3	p21, Presenilin 2, STAT3
49	Inflammation_Kallikrein-kinin system	114	0.229727	0.459454	0.229727	0.459454	2	STAT3, C1 inhibitor
50	Signal transduction_Androgen receptor nuclear signaling	117	0.238598	0.467652	0.238598	0.467652	2	p21, STAT3

## Sheet: M25
Enrichment analysis report
Enrichment by Process Networks					M25(4)_genelist
#	Networks	Total	pValue	Min FDR	p-value	FDR	In Data	Network Objects from Active Data
1	Translation_Elongation-Termination	146	2.11167e-42	4.85684e-41	2.11167e-42	4.85684e-41	33	RPS13, RPL21, RPS2, RPL23a, RPS14, RPL18, RPS3, RPL19, RPL12, RPS12, RPS11, RPS15, RPL8, RP40, RPL39, eEF1B, RPS5, RPL26, RPL35a, RPL17, RPL36, RPS27A, RPS9, RPL31, RPL27A, RPL37A, RPL30, RPS15a, RPS30, RPL18a, RPL10A (CsA-19), RPL23, RPS20
2	Translation_Translation initiation	150	5.15596e-40	5.92935e-39	5.15596e-40	5.92935e-39	32	RPS13, RPL21, RPS2, RPL23a, RPS14, RPL18, RPS3, RPL19, RPL12, RPS12, RPS11, RPS15, RPL8, RP40, RPL39, RPS5, RPL26, RPL35a, RPL17, RPL36, RPS27A, RPS9, RPL31, RPL27A, RPL37A, RPL30, RPS15a, RPS30, RPL18a, RPL10A (CsA-19), RPL23, RPS20
3	Transcription_Transcription by RNA polymerase II	144	0.00774943	0.0594123	0.00774943	0.0594123	5	RPB6, POLR2J, POLR2I, POLR2G, TFIIF, beta subunit
4	Transcription_Nuclear receptors transcriptional regulation	149	0.0392833	0.225879	0.0392833	0.225879	4	RPB6, POLR2J, POLR2I, POLR2G
5	Translation_Selenium pathway	53	0.0767105	0.352868	0.0767105	0.352868	2	Selenoprotein W, RPL30
6	Translation_Translation in mitochondria	102	0.221101	0.833162	0.221101	0.833162	2	MRPL23, MRPS12
7	Protein folding_Protein folding nucleus	46	0.331069	0.833162	0.331069	0.833162	1	MM-1
8	Cell cycle_G2-M	172	0.442348	0.833162	0.442348	0.833162	2	UBC, MAD2b
9	Apoptosis_Apoptotic mitochondria	68	0.448737	0.833162	0.448737	0.833162	1	DAD-1
10	Cell cycle_Core	96	0.569534	0.833162	0.569534	0.833162	1	MAD2b
11	Protein folding_Folding in normal condition	105	0.602538	0.833162	0.602538	0.833162	1	MM-1
12	Cell cycle_S phase	125	0.667257	0.833162	0.667257	0.833162	1	MAD2b
13	Cell cycle_G1-S	142	0.714058	0.833162	0.714058	0.833162	1	MAD2b
14	Cell cycle_Mitosis	146	0.724095	0.833162	0.724095	0.833162	1	MAD2b
15	Cell adhesion_Amyloid proteins	153	0.740837	0.833162	0.740837	0.833162	1	DLL3
16	Transcription_mRNA processing	156	0.747703	0.833162	0.747703	0.833162	1	snRNP-G
17	Development_Neurogenesis_Synaptogenesis	156	0.747703	0.833162	0.747703	0.833162	1	CRIPT
18	Reproduction_Progesterone signaling	165	0.767251	0.833162	0.767251	0.833162	1	MAD2b
19	Development_Neurogenesis in general	173	0.783375	0.833162	0.783375	0.833162	1	DLL3
20	Development_Blood vessel morphogenesis	185	0.80553	0.833162	0.80553	0.833162	1	PLGF
21	Development_Neurogenesis_Axonal guidance	187	0.809	0.833162	0.809	0.833162	1	RP40
22	Proliferation_Positive regulation cell proliferation	188	0.810713	0.833162	0.810713	0.833162	1	PLGF
23	Signal transduction_NOTCH signaling	202	0.833162	0.833162	0.833162	0.833162	1	DLL3

## Sheet: M26
Enrichment analysis report
Enrichment by Process Networks					M26(1)_genelist
#	Networks	Total	pValue	Min FDR	p-value	FDR	In Data	Network Objects from Active Data
1	Transcription_Chromatin modification	112	0.00582144	0.168822	0.00582144	0.168822	3	ING3, RUVBL1, DNMT1
2	Cell adhesion_Synaptic contact	147	0.0122985	0.178328	0.0122985	0.178328	3	GluR6, GRIK5, NCAM1
3	Development_Melanocyte development and pigmentation	28	0.0901669	0.40717	0.0901669	0.40717	1	c-Kit
4	Neurophysiological process_Transmission of nerve impulse	153	0.0921893	0.40717	0.0921893	0.40717	2	GluR6, GRIK5
5	Transport_Bile acids transport and its regulation	30	0.0963035	0.40717	0.0963035	0.40717	1	AKR1C1
6	Reproduction_Feeding and Neurohormone signaling	160	0.099469	0.40717	0.099469	0.40717	2	c-Kit, AKR1C1
7	Protein folding_ER and cytoplasm	32	0.102401	0.40717	0.102401	0.40717	1	SCO1
8	Cell cycle_G2-M	172	0.112323	0.40717	0.112323	0.40717	2	TCP1-eta, DNMT1
9	Development_Hemopoiesis, Erythropoietin pathway	99	0.285543	0.501411	0.285543	0.501411	1	c-Kit
10	Translation_Translation in mitochondria	102	0.292851	0.501411	0.292851	0.501411	1	MRPS9
11	Protein folding_Folding in normal condition	105	0.300089	0.501411	0.300089	0.501411	1	TCP1-eta
12	Development_Neuromuscular junction	108	0.307257	0.501411	0.307257	0.501411	1	NCAM1
13	Apoptosis_Apoptosis stimulation by external signals	119	0.332947	0.501411	0.332947	0.501411	1	RAIDD
14	Chemotaxis	119	0.332947	0.501411	0.332947	0.501411	1	NCAM1
15	Immune response_TCR signaling	120	0.335238	0.501411	0.335238	0.501411	1	AP-1 beta subunit
16	Signal Transduction_TGF-beta, GDF and Activin signaling	122	0.339796	0.501411	0.339796	0.501411	1	c-Kit
17	Apoptosis_Death Domain receptors & caspases in apoptosis	123	0.342064	0.501411	0.342064	0.501411	1	RAIDD
18	Cell adhesion_Cell junctions	124	0.344324	0.501411	0.344324	0.501411	1	Nectin-4
19	Cell adhesion_Attractive and repulsive receptors	144	0.388019	0.501411	0.388019	0.501411	1	NCAM1
20	Cell cycle_Mitosis	146	0.392234	0.501411	0.392234	0.501411	1	MPP6
21	Cell adhesion_Cadherins	150	0.40058	0.501411	0.40058	0.501411	1	Nectin-4
22	Transcription_mRNA processing	156	0.412897	0.501411	0.412897	0.501411	1	SNRPB (Sm-B)
23	Proliferation_Negative regulation of cell proliferation	162	0.424973	0.501411	0.424973	0.501411	1	IBP2
24	Development_Neurogenesis_Axonal guidance	187	0.472804	0.501411	0.472804	0.501411	1	NCAM1
25	Proliferation_Positive regulation cell proliferation	188	0.474637	0.501411	0.474637	0.501411	1	c-Kit
26	Reproduction_Spermatogenesis, motility and copulation	190	0.478284	0.501411	0.478284	0.501411	1	RUVBL1
27	Signal transduction_ESR1-nuclear pathway	192	0.481907	0.501411	0.481907	0.501411	1	PRMT2
28	Signal transduction_NOTCH signaling	202	0.499667	0.501411	0.499667	0.501411	1	SIN1
29	Reproduction_Male sex differentiation	203	0.501411	0.501411	0.501411	0.501411	1	RUVBL1

## Sheet: M27
Enrichment analysis report
Enrichment by Process Networks					M27(1)_genelist
#	Networks	Total	pValue	Min FDR	p-value	FDR	In Data	Network Objects from Active Data
1	Inflammation_Interferon signaling	100	4.84701e-11	1.26022e-09	4.84701e-11	1.26022e-09	9	IFI27, IFI17, IFI6, IRF7, MxB, MxA, IFP 35, ISG15, IFI44
2	Immune response_Innate immune response to RNA viral infection	61	0.00159108	0.020684	0.00159108	0.020684	3	RIG-I, IRF7, MxA
3	Proteolysis_Ubiquitin-proteasomal proteolysis	150	0.00239967	0.0207972	0.00239967	0.0207972	4	UBCH8, PSME2, PSME1, PSMB8(LMP7)
4	Inflammation_Inflammasome	91	0.00497979	0.0323686	0.00497979	0.0323686	3	RIG-I, IRF7, ISG15
5	Immune response_Antigen presentation	155	0.0212427	0.110462	0.0212427	0.110462	3	Beta-2-microglobulin, PSME2, PSME1
6	Immune response_Phagosome in antigen presentation	177	0.0300072	0.130031	0.0300072	0.130031	3	Beta-2-microglobulin, PSME2, PSME1
7	Transport_Manganese transport	82	0.0398025	0.147838	0.0398025	0.147838	2	AMPL, SOD2
8	Proliferation_Lymphocyte proliferation	167	0.136511	0.44366	0.136511	0.44366	2	BST2, CXCR4
9	Apoptosis_Anti-Apoptosis mediated by external signals by Estrogen	55	0.193859	0.519728	0.193859	0.519728	1	SOD2
10	Cell adhesion_Integrin priming	60	0.209581	0.519728	0.209581	0.519728	1	CXCR4
11	Apoptosis_Endoplasmic reticulum stress pathway	67	0.231101	0.519728	0.231101	0.519728	1	SOD2
12	Signal transduction_Insulin signaling	88	0.292356	0.519728	0.292356	0.519728	1	PPCKM
13	Immune response_BCR pathway	89	0.295154	0.519728	0.295154	0.519728	1	IFI17
14	Response to hypoxia and oxidative stress	99	0.322554	0.519728	0.322554	0.519728	1	SOD2
15	Proteolysis_Proteolysis in cell cycle and apoptosis	114	0.361757	0.519728	0.361757	0.519728	1	FBX6
16	Cardiac development_Role of NADPH oxidase and ROS	115	0.364292	0.519728	0.364292	0.519728	1	SOD2
17	Signal Transduction_TGF-beta, GDF and Activin signaling	122	0.38177	0.519728	0.38177	0.519728	1	IRF7
18	Inflammation_Innate inflammatory response	129	0.398788	0.519728	0.398788	0.519728	1	IRF7
19	Apoptosis_Anti-Apoptosis mediated by external signals via MAPK and JAK/STAT	133	0.408311	0.519728	0.408311	0.519728	1	SOD2
20	Inflammation_Jak-STAT Pathway	146	0.438277	0.519728	0.438277	0.519728	1	CXCR4
21	Cell adhesion_Leucocyte chemotaxis	155	0.458168	0.519728	0.458168	0.519728	1	CXCR4
22	Proliferation_Negative regulation of cell proliferation	162	0.473172	0.519728	0.473172	0.519728	1	IFI17
23	Cell adhesion_Cell-matrix interactions	163	0.475282	0.519728	0.475282	0.519728	1	LAMC3
24	Apoptosis_Anti-Apoptosis mediated by external signals via PI3K/AKT	176	0.501998	0.519728	0.501998	0.519728	1	SOD2
25	Development_Regulation of angiogenesis	179	0.507976	0.519728	0.507976	0.519728	1	CXCR4
26	Development_Blood vessel morphogenesis	185	0.519728	0.519728	0.519728	0.519728	1	CXCR4

[truncated: 2 more sheets: ASDupreg_mods_GObiolproc, ASDdownreg_mods_GObiolproc]
