# Supplementary material for: Hierarchical cortical transcriptome disorganization in autism
Source: Mol Autism. 2017 Jun 21;8:29. doi: 10.1186/s13229-017-0147-7 (PMC5480153; doi:10.1186/s13229-017-0147-7)
Supplement: Supplementary file 3 — Module membership and hub gene information for each module. (XLSX 4890 kb) [file 13229_2017_147_MOESM3_ESM.xlsx]

## Sheet: moduleMembership_VoineaguTD
GeneSymbol	MM.26	MM.3	MM.14	MM.13	MM.9	MM.1	MM.24	MM.27	MM.12	MM.25
A2M	-0.52192	-0.526625	-0.43131	0.199764	0.252828	0.342284	-0.366188	-0.233301	0.010235	-0.311298
A4GALT	0.101832	0.154609	0.082118	0.0545882	0.201946	0.0371281	0.590694	0.242873	0.236281	-0.0583086
AAAS	-0.300994	-0.378329	-0.275076	0.551626	0.253876	0.399376	-0.0545346	-0.128435	-0.302568	-0.286943
AACS	0.397063	0.376159	0.501401	0.299374	0.0148291	-0.301687	0.0151146	-0.164494	-0.0276829	0.166745
AAMP	0.717302	0.607277	0.753975	0.0498429	-0.432529	-0.5819	-0.0392959	-0.146035	-0.0996223	0.345529
AARS	0.259177	0.326728	0.165506	-0.337512	-0.106973	-0.288866	-0.21271	-0.119674	-0.0916444	0.0205721
AARSD1	0.145597	0.180898	0.187836	0.422198	0.409296	-0.122795	-0.182977	-0.175475	-0.172721	-0.365507
AASDH	-0.365477	-0.411323	-0.442977	-0.0644069	0.00814528	0.376029	0.184829	0.25327	-0.118564	-0.116922
AASDHPPT	0.502301	0.630697	0.48457	-0.541013	-0.280502	-0.538149	-0.0600006	-0.110852	-0.089814	0.211074
AATF	-0.499243	-0.490526	-0.470494	0.143809	0.218548	0.491518	0.364612	0.532048	0.310938	-0.187036
AATK	-0.471915	-0.51105	-0.412563	0.362728	0.233609	0.245483	-0.341684	-0.213391	-0.224474	-0.476789
ABAT	0.0763231	0.0473843	0.0673431	0.0195173	0.033753	-0.21111	-0.119357	0.0134891	-0.0356501	0.233564
ABCA1	-0.833148	-0.818195	-0.821075	0.342754	0.495254	0.934198	0.265559	0.236454	-0.0373751	-0.43658
ABCA2	-0.570316	-0.644033	-0.585589	0.0686215	-0.0411734	0.388223	-0.218832	-0.0138827	-0.142935	-0.241486
ABCA3	-0.48739	-0.483952	-0.347217	0.875088	0.744373	0.467751	-0.0540911	-0.0411238	-0.14709	-0.617005
ABCA5	-0.31038	-0.176057	-0.28008	0.338327	0.726559	0.15707	-0.204635	-0.339794	-0.249105	-0.606053
ABCA6	-0.450199	-0.398147	-0.473559	0.0983633	0.290084	0.459265	0.417781	0.458854	0.271442	-0.357842
ABCA7	-0.462711	-0.41985	-0.407983	0.545128	0.559181	0.50898	0.174643	0.125716	-0.118677	-0.591208
ABCB1	-0.575682	-0.582855	-0.469508	0.523095	0.453543	0.592747	-0.029084	0.0356236	-0.190866	-0.41796
ABCB6	0.241626	0.142414	0.285423	0.352921	0.0135255	-0.138485	-0.0852336	0.032576	0.0564571	-0.134025
ABCB7	-0.837347	-0.815254	-0.798369	0.466171	0.608828	0.835597	0.357413	0.339516	0.0123331	-0.533642
ABCB9	0.134637	0.121136	0.223781	0.490982	0.337569	-0.206431	-0.418343	-0.425996	-0.405381	-0.362277
ABCC10	-0.459312	-0.519692	-0.347454	0.688967	0.461913	0.305936	-0.455832	-0.334055	-0.381885	-0.565683
ABCC12	0.578355	0.550243	0.697596	0.098496	-0.16898	-0.548202	-0.334633	-0.442083	-0.0998136	0.0251222
ABCC5	-0.533675	-0.518595	-0.468016	0.673547	0.718857	0.512515	0.249325	0.332696	-0.0183827	-0.634608
ABCC8	-0.592508	-0.625527	-0.509267	0.89751	0.696759	0.612003	0.0183354	0.041351	-0.292009	-0.644935
ABCE1	0.190662	0.321525	0.105018	-0.764052	-0.282775	-0.311579	-0.0518234	-0.0187863	0.135086	0.215266
ABCF1	-0.38719	-0.322091	-0.369735	0.531067	0.720816	0.362145	-0.0922487	-0.0979223	-0.185721	-0.578756
ABCF2	-0.136056	-0.0548863	-0.123938	0.241683	0.511454	0.125993	0.123698	-0.0161023	0.0435661	-0.259493
ABCF3	0.410174	0.427743	0.462088	0.27726	0.145741	-0.295259	-0.153591	-0.1098	-0.0408508	-0.0276215
ABCG1	-0.609923	-0.629349	-0.544662	0.0643602	0.0636049	0.341471	-0.197854	0.0213025	0.026184	-0.230366
ABCG2	-0.224959	-0.188737	-0.10311	0.297998	0.28379	0.170611	-0.372384	-0.380795	-0.158298	-0.310152
ABCG4	0.301579	0.25589	0.372445	0.612459	0.258744	-0.232802	-0.108319	-0.252985	-0.390932	-0.183131
ABHD10	-0.446649	-0.356242	-0.515004	0.194403	0.570131	0.423121	-0.113998	-0.148865	-0.256039	-0.445604
ABHD12	-0.466388	-0.457865	-0.346984	0.890215	0.789857	0.452153	-0.27035	-0.294323	-0.54215	-0.743492
ABHD14A	0.793823	0.747215	0.812286	-0.0186394	-0.299674	-0.720338	-0.209819	-0.289789	-0.0486517	0.445053
ABHD2	-0.419257	-0.46398	-0.35273	0.197421	0.125343	0.106092	-0.270994	-0.159545	-0.13605	-0.148941
ABHD3	-0.140849	-0.0971798	-0.184953	0.0168938	0.145268	0.304787	0.25093	0.181908	-0.2163	-0.0187523
ABHD4	-0.491947	-0.470701	-0.575659	-0.009214	0.150385	0.589007	0.616427	0.524186	0.414774	0.0429435
ABHD5	-0.0839501	-0.0248997	-0.104134	-0.338166	-0.15511	0.135129	0.582289	0.541669	0.473565	0.250449
ABHD6	0.0800063	0.11762	0.0368089	-0.480898	-0.394343	-0.163683	-0.0575206	0.0678609	0.171782	0.165784
ABHD8	-0.0152737	-0.102355	0.110184	0.660291	0.261743	0.074477	0.200842	0.0723534	-0.0498173	-0.176049
ABI1	0.152392	0.240978	0.0817714	-0.594216	-0.239283	-0.130336	0.444546	0.362335	0.404088	0.340598
ABI2	0.864167	0.828838	0.834194	-0.530691	-0.693985	-0.839765	0.0379414	-0.00154961	0.19811	0.670839
ABI3	-0.384148	-0.339676	-0.402723	-0.173422	0.036473	0.282383	0.607969	0.629504	0.520162	0.088296
ABI3BP	-0.562891	-0.632303	-0.584062	0.0607833	0.0361046	0.319429	-0.262361	-0.131369	-0.208956	-0.0793366
ABL1	-0.854783	-0.851737	-0.869315	0.215326	0.317967	0.742476	-0.0487036	0.0393866	-0.129327	-0.443858
ABLIM1	-0.869716	-0.823246	-0.815727	0.447899	0.63356	0.882182	0.0587219	0.0636796	-0.282504	-0.662506
ABLIM2	-0.000945187	0.0521039	0.0467517	0.475227	0.584975	-0.0989412	-0.351933	-0.401261	-0.424635	-0.429606
ABLIM3	-0.246046	-0.340649	-0.132743	0.717118	0.345792	0.413797	-0.0255761	-0.181089	-0.409913	-0.367144
ABR	0.0497373	0.107728	0.179127	0.576749	0.517819	-0.001009	0.00973838	-0.191175	-0.120382	-0.362456
ABTB1	-0.150636	-0.256082	-0.0937367	0.738804	0.346148	0.154758	-0.00649326	-0.0313271	-0.315187	-0.224339
ABTB2	-0.474704	-0.450321	-0.451996	0.119883	0.13389	0.40202	-0.384818	-0.247465	-0.415507	-0.285925
ACAA1	-0.00324575	-0.0225052	0.00115038	0.306696	0.14015	0.120735	-0.116816	-0.0285996	-0.275534	-0.230869
ACAA2	-0.765232	-0.72863	-0.796024	0.150378	0.408935	0.881946	0.369098	0.303288	-0.0263321	-0.333589
ACACA	0.0142835	0.145196	0.0612088	-0.114201	0.232513	-0.174814	0.0839313	0.0142686	0.365345	-0.119705
ACACB	-0.769323	-0.799604	-0.749184	0.425946	0.455511	0.863749	-0.0329458	0.109496	-0.206742	-0.553116
ACAD10	-0.352232	-0.384727	-0.23786	0.715362	0.480951	0.46102	0.0614435	0.0011531	-0.165674	-0.467684
ACAD8	0.402231	0.415169	0.446168	-0.142676	-0.250304	-0.454997	0.00199768	-0.0307576	0.0929119	0.180376
ACAD9	0.665421	0.5513	0.600102	-0.150798	-0.474524	-0.51605	-0.29041	-0.336684	-0.1367	0.463755
ACADM	-0.913034	-0.878876	-0.857629	0.466503	0.63039	0.882763	0.133221	0.202153	-0.00857196	-0.636901
ACADS	-0.14358	-0.217051	-0.125488	0.32148	0.0687753	0.449093	0.356347	0.203893	-0.0811584	-0.109911
ACADVL	-0.818397	-0.84147	-0.777189	0.680346	0.62913	0.813505	0.102123	0.114163	-0.135464	-0.651655
ACAT1	0.676331	0.673303	0.56802	-0.757038	-0.66888	-0.681742	-0.123454	0.0706296	0.287289	0.643762
ACBD3	-0.386978	-0.254518	-0.430816	-0.321888	0.201665	0.333442	0.0191839	-0.0395422	-0.111971	-0.269486
ACBD4	-0.549482	-0.587222	-0.486128	0.396358	0.327808	0.357603	-0.0827183	-0.157962	-0.256687	-0.323873
ACBD5	0.174798	0.105451	0.183147	-0.283676	-0.45594	-0.31842	-0.0872448	-0.158527	-0.0831536	0.315114
ACBD6	0.809534	0.837694	0.764819	-0.504093	-0.462512	-0.818867	-0.0925604	-0.12412	0.122643	0.547132
ACBD7	-0.752275	-0.747922	-0.747501	0.411049	0.493395	0.893051	0.236143	0.206121	-0.177348	-0.489751
ACD	0.194843	0.130876	0.242155	0.271324	0.058667	-0.220452	-0.0981756	-0.0085205	-0.0624593	-0.0491759
ACHE	0.688272	0.651197	0.662432	0.0299274	-0.187853	-0.61968	-0.281697	-0.468182	-0.241095	0.182495
ACIN1	-0.832182	-0.825169	-0.770213	0.631434	0.628198	0.75543	-0.148432	0.0277866	-0.33519	-0.684761
ACLY	-0.472807	-0.404486	-0.425373	0.478169	0.689161	0.429923	-0.239462	-0.188402	-0.206324	-0.616166
ACO1	-0.809451	-0.767126	-0.798252	0.482745	0.671503	0.874858	0.25492	0.147837	-0.176131	-0.552286
ACO2	0.726398	0.778005	0.681228	-0.342752	-0.182794	-0.682341	-0.0184826	-0.194938	0.0640977	0.347365
ACOT1	0.544894	0.492624	0.508063	-0.156852	-0.28302	-0.488224	-0.288526	-0.429274	-0.347965	0.169618
ACOT11	-0.350075	-0.314551	-0.309406	0.293252	0.319279	0.512062	-0.109886	-0.124746	-0.42952	-0.497433
ACOT4	0.615232	0.665326	0.636964	0.0268481	0.0591449	-0.498061	0.0259901	-0.0633716	0.107523	0.136503
ACOT7	0.773206	0.793346	0.78127	-0.330156	-0.293164	-0.818921	-0.308995	-0.25065	0.166921	0.284565
ACOT8	0.945623	0.926857	0.958705	-0.329337	-0.505697	-0.855217	-0.0873876	-0.107064	0.160892	0.5573
ACOT9	0.131424	0.0324661	0.118018	-0.124719	-0.33148	-0.119694	0.125871	0.187364	-0.0830479	0.162516
ACOX1	-0.600527	-0.540626	-0.620007	0.226541	0.502687	0.761475	0.381748	0.233076	-0.0375211	-0.371514
ACOX3	0.328953	0.320155	0.30698	-0.136692	-0.198236	-0.119643	0.510085	0.588297	0.466335	0.310785
ACP1	0.894815	0.888453	0.828067	-0.671056	-0.699476	-0.886042	-0.137529	-0.0944228	0.149776	0.687303
ACP2	0.604159	0.567367	0.635367	0.153929	-0.0623839	-0.433991	-0.1947	-0.288771	-0.219038	0.00574967
ACP6	0.0332833	0.0264894	0.00622497	0.106551	0.0399454	0.220007	0.238413	0.134627	0.0398268	-0.126819
ACPL2	0.711443	0.777268	0.620469	-0.531111	-0.323996	-0.656501	-0.145732	-0.155489	0.0760785	0.500527
ACSBG1	-0.717362	-0.727431	-0.709178	0.338714	0.403622	0.897054	0.257691	0.28071	-0.16982	-0.460536
ACSL1	-0.373511	-0.339072	-0.457762	-0.552094	-0.310426	0.212809	0.073609	0.206507	0.17413	0.0594836
ACSL3	0.618671	0.743397	0.554932	-0.653216	-0.319405	-0.675253	0.128545	0.015661	0.225505	0.361589
ACSL4	0.696529	0.788853	0.631103	-0.750335	-0.496685	-0.676064	0.198558	0.143429	0.364402	0.493535
ACSL5	-0.369339	-0.307539	-0.429517	-0.0853914	0.230424	0.421057	0.792905	0.704604	0.590575	0.0163048
ACSS1	-0.65107	-0.68435	-0.63771	0.364019	0.292518	0.814227	0.0898969	0.135364	-0.25332	-0.385493
ACSS2	-0.711939	-0.672048	-0.739138	0.0908237	0.339627	0.53175	-0.128923	0.0209164	-0.0208046	-0.440348
ACTA1	0.825465	0.795524	0.825688	-0.33556	-0.486315	-0.681659	0.285401	0.14452	0.395724	0.529869
ACTA2	-0.333126	-0.346622	-0.289138	0.11521	0.160735	0.340773	0.315314	0.420152	0.275091	-0.219048
ACTB	0.0369798	0.132567	-0.0150797	-0.34006	0.00480918	-0.171902	0.100859	0.127182	0.234139	0.094834
ACTG1	0.427199	0.473209	0.40252	-0.632859	-0.446806	-0.404582	-0.0162704	-0.0640948	0.167899	0.222586
ACTL6A	-0.595699	-0.579932	-0.665086	-0.278695	-0.107794	0.650681	0.43727	0.35663	0.0890415	-0.0259109
ACTL6B	0.853927	0.82491	0.808082	-0.170242	-0.324019	-0.790818	-0.283816	-0.445352	-0.219434	0.442577
ACTN1	-0.488081	-0.493561	-0.364393	0.915814	0.763996	0.521964	0.042595	-0.0373556	-0.228668	-0.631576
ACTN2	0.855718	0.882624	0.785503	-0.452067	-0.425888	-0.807503	-0.157809	-0.28512	-0.0431751	0.480862
ACTN4	-0.636347	-0.696667	-0.55717	0.687663	0.4852	0.53691	0.0925562	0.0252602	-0.150698	-0.517619
ACTR10	0.918884	0.897373	0.85914	-0.630833	-0.735027	-0.886573	-0.0424741	-0.029359	0.2372	0.71057
ACTR1A	-0.637676	-0.658109	-0.552169	0.698716	0.63601	0.627483	-0.0195873	0.039779	-0.108184	-0.566511
ACTR1B	0.306356	0.245999	0.379573	0.594593	0.225261	-0.277746	-0.179713	-0.333086	-0.370257	-0.0491122
ACTR2	0.442906	0.588946	0.401365	-0.391229	-0.0250753	-0.442891	0.255876	0.0859552	0.229488	0.153538
ACTR3	0.12328	0.232664	0.0807972	-0.552819	-0.199474	-0.28714	-0.0643613	0.0857248	0.126869	0.180637
ACTR3B	0.938922	0.967405	0.903962	-0.5511	-0.561368	-0.880804	-0.0127905	-0.108725	0.197313	0.619939
ACTR5	0.339165	0.330737	0.2782	-0.054009	-0.117453	-0.371799	-0.0246899	-0.00113825	-0.051725	0.161698
ACTR6	0.234564	0.293534	0.201605	-0.4842	-0.277902	-0.417145	-0.00996599	0.0172381	0.176534	0.245522
ACTR8	0.011634	0.115831	-0.0959564	-0.452349	-0.0546558	0.00835406	0.00462729	0.252033	0.0747017	0.0290196
ACVR1	-0.528106	-0.506327	-0.415091	0.317812	0.290127	0.470341	0.0130995	0.0196799	-0.0778923	-0.327519
ACVR1B	-0.0619972	-0.0621131	-0.0340039	0.267736	0.19313	0.153205	0.427195	0.183193	-0.00985392	-0.0333095
ACVR2A	-0.379236	-0.270474	-0.393266	-0.141162	0.205348	0.513013	0.593615	0.379012	0.327654	-0.148407
ACYP1	0.894617	0.850189	0.811474	-0.464874	-0.640258	-0.821334	-0.0436535	-0.0441397	0.0797831	0.649795
ACYP2	0.773236	0.712934	0.705523	-0.539355	-0.731934	-0.786422	-0.248838	-0.143091	0.0154767	0.646123
ADA	-0.469295	-0.444566	-0.517552	-0.015805	0.0521065	0.544782	0.236076	0.155475	-0.0257186	-0.224958
ADAL	0.125655	0.163024	0.147376	0.13924	0.170284	0.0475513	0.178801	0.0167021	0.0294043	0.0227759
ADAM11	-0.477371	-0.514586	-0.335371	0.928593	0.664892	0.467727	-0.0814271	-0.174345	-0.342608	-0.620425
ADAM15	-0.609902	-0.703363	-0.633631	0.464089	0.30212	0.596334	0.0265367	0.0465665	-0.187355	-0.342131
ADAM17	-0.675538	-0.687605	-0.647893	0.482214	0.517937	0.664319	0.047987	0.106415	-0.163373	-0.482996
ADAM19	0.490429	0.463229	0.644769	0.359277	0.00627465	-0.435423	-0.218051	-0.263728	-0.170285	-0.0572308
ADAM22	-0.384079	-0.406094	-0.383497	0.125292	0.152646	0.0949475	-0.16883	-0.160222	-0.14486	-0.166122
ADAM23	0.834503	0.799142	0.832672	-0.165107	-0.432949	-0.672064	0.0713622	-0.157292	-0.0776414	0.394913
ADAM9	-0.474085	-0.464954	-0.436138	0.525962	0.549878	0.598681	0.432657	0.17293	0.0586736	-0.328772
ADAMTS1	-0.543911	-0.544751	-0.564493	-0.129138	-0.0616575	0.454231	0.325427	0.17666	-0.0143296	-0.116069
ADAMTS13	-0.392391	-0.44376	-0.335394	0.219433	0.11197	0.0947518	-0.406472	-0.22765	-0.215696	-0.124053
ADAMTS8	0.296084	0.282763	0.363538	0.189699	0.0212107	-0.231345	-0.435319	-0.541014	-0.306627	-0.145146
ADAR	-0.519858	-0.39167	-0.561866	-0.110444	0.439455	0.418627	0.286461	0.398408	0.347842	-0.323207
ADARB1	0.297347	0.311113	0.410336	0.413826	0.299756	-0.268298	-0.0341022	-0.22114	-0.100117	-0.275924
ADARB2	-0.172066	-0.210939	-0.283077	-0.568142	-0.477886	0.0328573	-0.0534918	0.173735	0.0588443	0.170915
ADAT1	0.568525	0.501945	0.57669	0.0257748	-0.24934	-0.559598	-0.484956	-0.539871	-0.341141	0.204582
ADC	0.145216	0.0655849	0.226825	0.282664	-0.113776	-0.137261	-0.5257	-0.64123	-0.4988	-0.126258
ADCK1	0.164224	0.150219	0.219729	0.0923534	-0.0172428	-0.183946	-0.401466	-0.25439	-0.200951	-0.246552
ADCK2	0.661379	0.655701	0.67219	-0.095612	-0.287141	-0.595462	-0.137516	-0.230886	0.146257	0.268594
ADCK4	-0.0872366	-0.120176	-0.0358734	0.505434	0.250426	0.323533	-0.00136679	0.037462	-0.213445	-0.356636
ADCK5	-0.233087	-0.332497	-0.110565	0.68073	0.339208	0.147476	-0.366928	-0.272762	-0.254711	-0.346717
ADCY1	0.675161	0.763956	0.711104	-0.280919	-0.155285	-0.726021	0.00225951	-0.0490307	0.173422	0.242769
ADCY2	-0.543551	-0.491979	-0.400885	0.615341	0.662815	0.618861	0.117355	-0.00834859	-0.0875509	-0.681579
ADCY3	-0.599884	-0.592937	-0.509542	0.687859	0.651145	0.528386	0.095537	-0.0547365	-0.146011	-0.635927
ADCY6	-0.567164	-0.585373	-0.496509	0.809213	0.631357	0.700434	0.264857	0.126348	-0.22414	-0.589623
ADCY8	-0.391724	-0.323497	-0.299928	0.320987	0.445613	0.514897	-0.00374769	0.0138391	-0.059911	-0.493587
ADCY9	-0.212738	-0.112474	-0.191526	0.437724	0.669977	0.160862	-0.0229208	-0.208037	-0.379736	-0.402235
ADCYAP1	0.548008	0.583687	0.595191	0.0662877	-0.0691425	-0.438196	0.078124	-0.187648	-0.000741405	0.117755
ADD1	-0.820572	-0.747798	-0.827888	0.240893	0.607085	0.783228	0.0898081	0.0895499	-0.138692	-0.577974
ADD2	-0.212695	-0.0617599	-0.152399	0.441433	0.768733	0.221858	0.0125386	-0.226055	-0.149709	-0.637645
ADD3	-0.87027	-0.856966	-0.880813	0.197671	0.344593	0.925559	0.27596	0.25927	-0.0887962	-0.356653
ADH5	0.00402586	-0.0491472	-0.00993092	-0.332328	-0.466105	-0.00205533	0.186296	0.315302	0.326216	0.45267
ADHFE1	-0.68369	-0.717358	-0.720015	0.269081	0.333276	0.83101	0.398521	0.449725	-0.0112855	-0.367567
ADI1	-0.411995	-0.356076	-0.413061	0.0551727	0.191865	0.467208	0.145774	0.0123757	0.0340303	-0.292562
ADIPOR1	0.4482	0.467122	0.467837	-0.442212	-0.439781	-0.447509	0.146998	0.0569747	0.468091	0.506302
ADIPOR2	-0.493264	-0.488771	-0.581504	-0.453117	-0.267595	0.400402	0.0900158	0.233852	0.158087	0.0600641
ADNP	0.469699	0.520577	0.42813	-0.750438	-0.631055	-0.533051	0.0189026	0.045239	0.141436	0.485595
ADORA1	0.277214	0.156208	0.345059	0.363267	-0.159061	-0.184907	-0.298379	-0.411206	-0.517444	-0.0153093
ADORA2B	-0.49238	-0.473801	-0.473585	0.251171	0.334973	0.708292	0.728921	0.565951	0.154039	-0.236776
ADORA3	-0.0676263	-0.0682047	-0.139428	-0.450994	-0.281438	0.0335725	0.3617	0.638073	0.767761	0.332384
ADPGK	0.170368	0.205977	0.122359	-0.290683	-0.16196	-0.225537	-0.295841	-0.0763143	0.166556	0.131925
ADPRHL1	0.539758	0.582282	0.482688	-0.100952	0.0670239	-0.422743	0.0676945	-0.0768961	0.0802894	0.176789
ADPRHL2	0.0302447	-0.0691855	0.0735246	-0.0541888	-0.385608	-0.0836339	-0.217009	-0.214582	-0.271151	0.161379
ADRA1B	0.406616	0.345891	0.496465	0.129212	-0.234708	-0.393315	-0.556264	-0.624592	-0.386705	0.128076
ADRA2A	0.491262	0.391779	0.545721	-0.137402	-0.535593	-0.311008	-0.0298458	0.0343415	0.119692	0.448414
ADRB1	0.625828	0.651396	0.577226	-0.386261	-0.35938	-0.611552	0.170163	0.111104	0.215714	0.421038
ADRM1	0.463104	0.42577	0.468588	0.0825928	-0.0771109	-0.473601	-0.410087	-0.549469	-0.329196	0.116816
ADSL	0.789018	0.745043	0.732817	-0.474046	-0.56616	-0.656315	-0.0884617	0.0797107	0.327066	0.579398
ADSS	0.626972	0.672399	0.550159	-0.693217	-0.49603	-0.73777	-0.306467	-0.175257	0.1418	0.420641
ADSSL1	-0.43594	-0.459008	-0.454171	0.0105817	-0.0376604	0.463753	-0.156173	-0.0842042	-0.262855	-0.20501
AEBP1	-0.628997	-0.649247	-0.650552	0.16262	0.293422	0.661474	-0.104983	0.0241302	-0.123713	-0.385336
AEBP2	-0.520743	-0.426747	-0.600773	-0.0140571	0.437538	0.491706	-0.00447811	-0.118833	-0.320125	-0.376486
AES	-0.209337	-0.26428	-0.044462	0.837796	0.484767	0.159315	-0.302538	-0.258948	-0.353064	-0.484125
AFAP1L2	0.479572	0.424101	0.512991	-0.27346	-0.48078	-0.505543	-0.363293	-0.255952	-0.0637776	0.40614
AFF1	-0.190174	-0.0842106	-0.279435	-0.117502	0.265	0.392271	0.389246	0.149839	0.111443	-0.0995393
AFF2	0.100371	0.228227	0.000423978	-0.338844	0.171068	-0.170018	0.048163	0.0530785	0.0885631	-0.0399696
AFF3	0.222837	0.269345	0.240533	-0.1247	-0.0933742	-0.100137	0.374351	0.227256	0.0781121	0.153057
AFF4	0.156323	0.0962357	0.142602	-0.122351	-0.342774	-0.0742039	0.178149	-0.0386564	-0.282469	0.218081
AFG3L2	0.495446	0.564959	0.421153	-0.438313	-0.213598	-0.460907	0.00101017	-0.0302538	0.104422	0.223249
AFTPH	-0.232562	-0.207369	-0.260409	-0.454725	-0.222804	-0.00640808	-0.238992	0.0832149	0.135216	0.145092
AGA	-0.472837	-0.415759	-0.463584	-0.0127391	0.260712	0.399054	-0.443686	-0.419757	-0.186577	-0.38742
AGBL4	-0.599473	-0.565864	-0.585635	0.633508	0.748867	0.62725	0.101755	0.0703466	-0.0879715	-0.589349
AGGF1	0.713756	0.799383	0.66699	-0.55335	-0.361929	-0.733593	-0.131899	-0.267131	0.0887812	0.428714
AGL	-0.862248	-0.810724	-0.810312	0.451325	0.666739	0.835596	0.0829875	0.081216	-0.21012	-0.747822
AGPAT1	0.358953	0.367092	0.43651	0.214027	0.0742338	-0.171067	-0.174988	-0.430232	-0.293369	-0.0942538
AGPAT2	-0.421314	-0.446623	-0.466714	0.443038	0.444788	0.505883	0.0261139	-0.134515	-0.379437	-0.38478
AGPAT4	-0.354057	-0.373382	-0.399528	-0.32285	-0.223193	0.196072	-0.138944	-0.0156029	0.141161	0.00617498
AGPAT5	0.712203	0.735058	0.647398	-0.600924	-0.564039	-0.508018	0.0553384	-0.0291181	0.112025	0.499063
AGPAT6	-0.228311	-0.179306	-0.226409	0.209509	0.368259	0.220117	-0.203219	-0.163382	-0.208514	-0.382867
AGPS	0.260184	0.309926	0.194516	-0.406396	-0.317513	-0.124806	0.459408	0.347478	0.392594	0.399991
AGT	-0.522858	-0.498168	-0.587951	0.0638096	0.267446	0.740346	0.449638	0.340513	-0.0772841	-0.186304
AGTPBP1	-0.443695	-0.376952	-0.380496	-0.0576208	0.141969	0.279469	-0.033441	0.118679	0.130184	-0.29735
AGTRAP	-0.668961	-0.700436	-0.656032	0.213478	0.204561	0.644477	0.444009	0.47658	0.186188	-0.203215
AGXT2L1	-0.579297	-0.558362	-0.63296	0.0256831	0.2025	0.770813	0.441218	0.399313	-0.0324693	-0.168669
AHCTF1	-0.892032	-0.844139	-0.857082	0.500761	0.673023	0.895897	0.207618	0.198632	-0.160255	-0.653194
AHCY	0.768313	0.712864	0.780558	-0.238883	-0.556137	-0.689797	-0.124243	-0.207252	-0.111757	0.389713
AHCYL1	-0.778776	-0.717206	-0.834339	0.218349	0.533189	0.875431	0.47204	0.438518	0.0098254	-0.396899
AHDC1	-0.759018	-0.779953	-0.668655	0.812976	0.690851	0.80181	0.0286173	0.0175366	-0.277203	-0.687721
AHI1	-0.293538	-0.270082	-0.287407	0.297634	0.386048	0.0810984	-0.285216	-0.186082	-0.256189	-0.456791
AHNAK	-0.71376	-0.680635	-0.754451	0.152768	0.41522	0.798459	0.326599	0.178884	0.0958269	-0.221792
AHSA1	0.818412	0.857575	0.762935	-0.43758	-0.418457	-0.712452	0.216966	0.0462778	0.214856	0.519194
AHSA2	-0.288259	-0.401691	-0.349706	-0.0648655	-0.280683	0.178644	-0.0417799	0.190565	-0.0341762	0.0498909
AIF1	0.237352	0.231941	0.231421	-0.419562	-0.355863	-0.341947	0.249758	0.388563	0.888876	0.483862
AIFM1	0.742443	0.741722	0.679685	-0.240137	-0.251648	-0.583818	-0.0659159	-0.120136	0.127327	0.343312
AIG1	0.538783	0.595002	0.465235	-0.468686	-0.315529	-0.430911	0.124759	-0.190984	-0.00274915	0.347165
AIP	0.0352311	-0.0205175	0.0602133	0.23991	0.0649265	0.00938722	-0.147453	0.0340881	0.0485599	-0.0419894
AJAP1	-0.447533	-0.426295	-0.436793	0.434769	0.490824	0.424944	-0.119173	-0.181117	-0.28367	-0.40968
AK1	0.253608	0.157662	0.251573	0.204128	-0.167198	-0.044749	0.182411	-0.0747253	-0.276878	0.185048
AK2	-0.37407	-0.417607	-0.443164	-0.267643	-0.218268	0.224696	-0.00694905	0.140986	0.0529707	0.139589
AK3	-0.796383	-0.758215	-0.833069	0.157943	0.445676	0.893346	0.258152	0.243702	-0.0280535	-0.469654
AK5	0.674737	0.729558	0.61491	-0.423558	-0.282307	-0.616481	-0.155254	-0.245403	0.0631846	0.31969
AKAP1	0.162158	0.236696	0.110319	-0.153034	-0.0125701	-0.0808915	0.247982	0.292701	-0.166626	-0.0442388
AKAP10	0.344318	0.342162	0.252754	-0.23802	-0.254362	-0.194359	0.0983969	-0.0625343	-0.103133	0.280232
AKAP11	0.333052	0.472476	0.225452	-0.66154	-0.160975	-0.47602	-0.0635446	-0.143044	0.0734802	0.184247
AKAP12	0.189233	0.251437	0.188096	-0.412716	-0.175261	-0.172968	0.262571	0.251852	0.292268	0.185114
AKAP13	-0.549255	-0.458748	-0.58239	0.268509	0.582104	0.573452	0.409112	0.301042	-0.0802399	-0.380667
AKAP6	0.591185	0.716615	0.504879	-0.550367	-0.154548	-0.568617	0.0502634	-0.083336	0.201268	0.327169
AKAP7	-0.41251	-0.426708	-0.313255	0.409394	0.311005	0.431086	0.07298	0.176821	-0.0770683	-0.347471
AKAP8	0.229051	0.286765	0.167804	-0.242876	0.0213178	-0.309182	0.371526	0.433733	0.389538	0.104742
AKAP8L	-0.458623	-0.469008	-0.429841	0.632272	0.554726	0.655685	0.477641	0.228331	-0.104127	-0.473873
AKAP9	-0.0708463	0.0318832	-0.0602548	-0.0174388	0.212453	-0.121356	-0.315042	-0.346789	-0.193635	-0.0836844
AKNA	-0.464351	-0.464742	-0.406181	0.641843	0.529689	0.523185	-0.0679794	0.0413432	-0.15993	-0.548156
AKR1A1	0.678429	0.654942	0.625394	-0.568118	-0.614866	-0.765672	-0.284554	-0.186244	0.180923	0.646829
AKR1B1	0.872595	0.859224	0.801827	-0.560785	-0.617006	-0.823648	-0.172375	-0.118868	0.111288	0.569564
AKR1C2	0.630249	0.630574	0.588612	-0.669858	-0.640649	-0.539402	0.197688	0.213979	0.524458	0.589763
AKR1C3	-0.64385	-0.663181	-0.606781	0.394868	0.400687	0.794842	0.216655	0.24297	-0.196019	-0.36484
AKR7A2	-0.440057	-0.511519	-0.430395	0.13665	0.0169269	0.537809	-0.198767	-0.027455	-0.132957	-0.0956903
AKT1	-0.778563	-0.789243	-0.693471	0.805988	0.706643	0.786954	0.0219027	-0.0143506	-0.352967	-0.64175
AKT3	-0.509951	-0.410358	-0.526259	0.302709	0.590465	0.554433	0.137017	-0.0937441	-0.263709	-0.554075
AKTIP	0.264337	0.355432	0.201692	-0.597533	-0.282443	-0.248465	0.00621161	-0.0483083	0.0755782	0.12741
ALAD	0.189287	0.11446	0.0720585	-0.414673	-0.538798	-0.160964	-0.163972	-0.0549588	-0.073794	0.520731
ALAS1	0.844918	0.862567	0.773027	-0.527869	-0.533695	-0.757237	0.101294	0.0484483	0.304961	0.652101
ALCAM	-0.223141	-0.246785	-0.233371	-0.42621	-0.380091	0.0408244	-0.203416	-0.0389137	0.144717	-0.0163143
ALDH18A1	-0.737919	-0.684062	-0.742394	0.379997	0.636641	0.718135	0.112221	0.110458	-0.107346	-0.391624
ALDH1A1	-0.647184	-0.639289	-0.629145	0.143203	0.244072	0.744412	0.313563	0.38612	0.0027648	-0.300902
ALDH1A3	-0.372675	-0.375183	-0.397612	0.238372	0.380174	0.149271	-0.495883	-0.389278	-0.352682	-0.338107
ALDH1B1	0.573889	0.615307	0.498393	-0.265625	-0.173638	-0.410883	-0.0763228	-0.158786	-0.0430789	0.214926
ALDH1L1	-0.688399	-0.678854	-0.715407	0.352695	0.497562	0.859004	0.542091	0.482134	0.0459871	-0.375403
ALDH2	-0.548603	-0.506984	-0.580881	0.190485	0.416033	0.759266	0.431071	0.41854	0.000391248	-0.267258
ALDH3A2	0.641069	0.644406	0.546536	-0.572086	-0.573468	-0.573742	0.296647	0.117437	0.250537	0.655722
ALDH3B1	-0.440806	-0.496918	-0.511387	0.111049	0.0855257	0.620028	0.12728	0.215254	-0.177342	-0.205932
ALDH4A1	-0.705623	-0.706036	-0.698298	0.388272	0.483759	0.870452	0.443095	0.372842	0.0146227	-0.424878
ALDH5A1	0.47654	0.478876	0.443043	-0.233959	-0.270732	-0.342941	-0.124143	-0.0940462	-0.297867	0.224935
ALDH6A1	-0.727906	-0.695898	-0.777027	0.0291861	0.274209	0.758551	0.106411	0.232603	-0.082837	-0.362783
ALDH7A1	-0.750935	-0.768469	-0.798027	0.180601	0.304664	0.885492	0.336733	0.336753	-0.0585306	-0.299191
ALDH9A1	-0.798484	-0.773885	-0.810559	0.285837	0.460849	0.87699	0.221577	0.147839	-0.137907	-0.447579
ALDOA	0.8555	0.884627	0.799835	-0.486641	-0.438958	-0.867207	-0.164524	-0.213277	0.0491218	0.45496
ALDOC	-0.530927	-0.445885	-0.574106	0.209402	0.568712	0.695189	0.28112	0.260716	-0.111871	-0.472999
ALG11	0.176714	0.153322	0.203864	0.26808	0.0934608	-0.0822038	-0.365304	-0.437587	-0.570145	-0.334609
ALG14	0.727356	0.759106	0.636142	-0.615123	-0.5049	-0.641419	-0.0197184	-0.147214	0.0993788	0.556268
ALG3	0.376643	0.345	0.313076	-0.00236426	-0.0021903	-0.146465	0.0565027	0.0285698	0.179255	0.098133
ALG5	-0.529714	-0.516882	-0.546611	-0.126052	-0.0445947	0.354778	-0.0439169	0.186663	0.0138694	-0.144059
ALG8	-0.204532	-0.243953	-0.182653	0.138418	0.0251439	-0.0498552	-0.228869	-0.121652	-0.0474171	-0.166915
ALG9	0.0939607	0.0958363	0.0713606	-0.355515	-0.272089	-0.190432	0.526673	0.394968	0.583347	0.462609
ALK	0.235632	0.245844	0.314509	0.32311	0.279408	-0.0962076	0.0817223	0.0365873	0.207393	-0.0688619
ALKBH1	0.44143	0.486231	0.366824	-0.468618	-0.339892	-0.24148	0.218361	0.229442	0.332722	0.43096
ALKBH2	-0.113892	-0.0504743	-0.186288	0.0939894	0.30726	0.318163	0.441102	0.291686	0.0817331	-0.0757814
ALKBH3	0.675418	0.704607	0.615673	-0.424002	-0.35923	-0.755331	-0.112834	-0.0712229	0.215793	0.348105
ALKBH4	-0.0176139	-0.0467107	0.0290365	0.555353	0.288763	0.277095	0.222832	0.138577	-0.0833197	-0.214909
ALKBH5	-0.520606	-0.418494	-0.548445	0.153131	0.486571	0.521299	0.156054	0.0468314	-0.138029	-0.411341
ALKBH6	0.525455	0.441296	0.603221	0.265087	-0.0944925	-0.523631	-0.571953	-0.497844	-0.426834	-0.0739559
ALKBH7	0.802867	0.730538	0.771706	-0.1939	-0.441436	-0.626908	-0.204746	-0.332189	-0.0552174	0.483656
ALKBH8	-0.552326	-0.514769	-0.492428	0.692367	0.750432	0.601531	-0.144526	-0.256736	-0.438595	-0.732849
ALMS1	-0.726699	-0.691068	-0.682649	0.534339	0.636208	0.827488	0.114451	0.0298382	-0.193286	-0.611179
ALOX5	0.329814	0.383953	0.31057	-0.495414	-0.31697	-0.265031	0.580967	0.580954	0.760767	0.416302
ALOX5AP	0.271605	0.294999	0.207269	-0.552242	-0.36353	-0.391651	0.283717	0.294756	0.820835	0.577335
ALPL	0.132164	0.135802	0.215619	0.140041	0.100187	0.0103933	0.339918	0.0573407	0.222493	0.0478307
ALS2	0.164798	0.267704	0.151573	-0.058393	0.269481	-0.241384	0.21268	-0.0529692	0.196756	0.0461133
AMACR	0.804179	0.804241	0.728117	-0.350501	-0.406895	-0.643274	-0.0181981	-0.0639955	0.000104541	0.454008
AMD1	0.369914	0.454866	0.280727	-0.695304	-0.371165	-0.530071	-0.131197	-0.161955	0.105857	0.275163
AMDHD2	0.514431	0.447611	0.542275	0.183909	-0.126141	-0.280953	-0.156217	-0.268324	-0.143121	0.00764992
AMFR	0.248488	0.341311	0.266641	-0.227058	-0.0249268	-0.285525	-0.401613	-0.583512	-0.0948912	-0.0188094
AMH	-0.46646	-0.511065	-0.346149	0.756185	0.456235	0.451034	0.197061	0.196701	-0.028288	-0.442476
AMIGO1	-0.669823	-0.705911	-0.586645	0.664603	0.57916	0.591529	-0.109812	-0.0654606	-0.349027	-0.612215
AMMECR1	-0.474807	-0.40937	-0.478442	0.286248	0.467114	0.475229	0.328471	0.291827	0.0881113	-0.479166
AMOT	-0.773283	-0.731522	-0.779002	0.266777	0.501788	0.895637	0.228018	0.225311	-0.099508	-0.454205
AMOTL2	-0.448346	-0.486148	-0.365158	0.102863	0.00375398	0.216732	-0.155128	0.057312	-0.110816	-0.224692
AMPH	0.853089	0.901533	0.759375	-0.662305	-0.50532	-0.83746	-0.0981493	-0.0995835	0.158138	0.571205
AMT	-0.66844	-0.731357	-0.649366	0.692082	0.570363	0.694379	-0.0398641	0.0854834	-0.267715	-0.567937
AMY2B	-0.769148	-0.769174	-0.743695	0.412574	0.457508	0.634496	0.045937	0.17558	-0.089597	-0.434247
AMZ2	0.510072	0.558078	0.3893	-0.415159	-0.24408	-0.353095	0.429652	0.289848	0.201116	0.327755
ANAPC1	-0.266775	-0.141481	-0.272851	-0.103256	0.269476	0.429427	0.664736	0.490777	0.358374	-0.148951
ANAPC11	0.869462	0.801473	0.81324	-0.294464	-0.525069	-0.74577	-0.164167	-0.132073	0.122296	0.640319
ANAPC13	0.642339	0.666812	0.565949	-0.559672	-0.49161	-0.675416	-0.0383696	0.0915859	0.115694	0.4963
ANAPC2	0.0460127	0.0341779	0.038075	0.394491	0.275815	0.149414	0.116461	0.0749447	-0.259492	-0.232906
ANAPC4	-0.687389	-0.668587	-0.678165	0.591011	0.622078	0.680627	0.0154651	-0.0422514	-0.179049	-0.481186
ANAPC5	0.203216	0.163416	0.154197	-0.425625	-0.411764	-0.359034	-0.389402	-0.209811	0.12129	0.202865
ANAPC7	0.839037	0.820647	0.771218	-0.399967	-0.549951	-0.655126	0.026025	-0.0857496	0.066597	0.601693
ANGEL1	-0.268493	-0.301508	-0.352499	-0.0687198	0.0117744	0.141281	0.0762166	0.119385	0.285381	0.110685
ANGEL2	-0.883061	-0.852838	-0.864261	0.432866	0.589576	0.781848	0.143552	0.201464	-0.0907419	-0.579139
ANGPTL2	-0.291845	-0.339803	-0.272135	-0.189026	-0.290021	0.110474	-0.355701	-0.10639	-0.0606075	0.00476192
ANGPTL4	-0.397751	-0.355144	-0.432418	0.00602414	0.207539	0.519107	0.879619	0.661972	0.45023	-0.0313968
ANK1	-0.0859917	-0.10661	-0.0622008	0.266724	0.177234	-0.193724	-0.566813	-0.503877	-0.499902	-0.149823
ANK2	0.376314	0.488088	0.329822	-0.604838	-0.167483	-0.432624	-0.0429696	-0.0650551	0.38265	0.207586
ANK3	0.125615	0.199448	0.0995008	-0.546821	-0.314246	-0.415533	-0.239936	0.0011747	0.0861523	0.167855
ANKDD1A	-0.600104	-0.580131	-0.663821	0.129553	0.336527	0.704911	0.573163	0.50517	0.0864061	-0.21508
ANKFY1	-0.734649	-0.774721	-0.716634	0.162515	0.19461	0.552825	-0.207819	0.117119	-0.0451174	-0.290971
ANKH	-0.413305	-0.478841	-0.37596	0.120359	0.00668027	0.129184	-0.307196	-0.102488	-0.152624	-0.189615
ANKMY1	-0.473648	-0.510379	-0.470936	0.299427	0.325091	0.35137	-0.366149	-0.129763	-0.151844	-0.422425
ANKMY2	0.653121	0.747031	0.545299	-0.729428	-0.42096	-0.65598	0.0461428	-0.0436733	0.255433	0.509784
ANKRA2	0.635918	0.646748	0.563819	-0.716254	-0.68127	-0.668686	0.131977	0.212294	0.3999	0.588261
ANKRD10	-0.173916	-0.116319	-0.187982	-0.0534742	0.0549271	0.11123	0.336392	0.15183	0.143182	-0.0769626
ANKRD11	-0.199136	-0.244179	-0.155537	0.488782	0.232145	0.247401	0.0933848	-0.207039	-0.230536	-0.165995
ANKRD12	-0.721644	-0.636444	-0.706011	0.126243	0.431303	0.687566	0.187766	0.112245	-0.0685369	-0.50993
ANKRD13B	-0.39346	-0.437382	-0.271504	0.46832	0.209258	0.424564	0.0945278	0.152017	0.0793561	-0.284558
ANKRD13C	0.863714	0.897031	0.797221	-0.66467	-0.617287	-0.784972	0.13374	0.00732938	0.285396	0.608004
ANKRD16	-0.239293	-0.334747	-0.274962	0.270961	0.0816347	0.173102	-0.0428527	-0.043432	-0.283629	-0.00045936
ANKRD17	-0.169921	-0.0922113	-0.262854	-0.649838	-0.246938	0.0549334	-0.0483255	-0.0125843	0.0274494	0.150156
ANKRD24	-0.191451	-0.24288	-0.128007	0.760433	0.511064	0.297123	-0.0027592	-0.0882673	-0.282463	-0.24801
ANKRD26	0.489582	0.517024	0.435512	-0.390486	-0.372567	-0.485167	-0.0411169	0.105757	0.189391	0.278802
ANKRD27	-0.276977	-0.141327	-0.219476	0.0771049	0.39899	0.374903	0.0850634	-0.00376256	0.0176917	-0.505355
ANKRD28	0.05028	0.120863	0.0851143	-0.243139	-0.0136601	-0.15316	0.118429	-0.118932	0.309739	-0.0128332
ANKRD29	0.59936	0.601203	0.606554	-0.163833	-0.250593	-0.734508	-0.529174	-0.379353	-0.236538	0.248551
ANKRD32	-0.379782	-0.354401	-0.419868	0.025606	0.214205	0.361268	0.00800478	-0.0460418	0.0868052	-0.0350762
ANKRD35	-0.404566	-0.498322	-0.360985	0.164532	-0.0262827	0.168598	-0.145315	0.00546396	-0.0910347	-0.0134958
ANKRD36	0.293681	0.365834	0.191464	-0.23733	-0.0336673	-0.228329	-0.111372	-0.172787	-0.215896	0.0539005
ANKRD37	0.113326	0.053038	0.169092	0.256924	-0.0934457	-0.0635748	-0.292222	-0.361687	-0.26439	-0.0436568
ANKRD39	0.770491	0.757395	0.814697	-0.109892	-0.305122	-0.745319	-0.431258	-0.342603	-0.0294208	0.302147
ANKRD40	-0.235743	-0.243321	-0.265609	-0.267942	-0.186118	0.106508	-0.00411096	0.0315854	0.112027	0.202553
ANKRD46	0.657252	0.750242	0.530467	-0.648887	-0.333071	-0.681884	-0.0119808	-0.100507	0.0937499	0.452981
ANKRD49	-0.522481	-0.408934	-0.528743	0.0502991	0.426336	0.571682	0.416718	0.456378	0.155665	-0.399935
ANKRD50	-0.414037	-0.322133	-0.406575	0.12591	0.483443	0.556537	0.0393317	0.00593702	-0.0318237	-0.433993
ANKRD6	-0.0085589	-0.00438584	0.0837368	-0.00486663	-0.0446527	0.148135	0.228274	0.0717518	0.338602	0.00622444
ANKRD9	0.301209	0.199637	0.399352	0.517781	-0.00527167	-0.197329	0.0307339	-0.06981	-0.238804	-0.0246494
ANKS1A	0.642098	0.606082	0.644997	-0.0606164	-0.267103	-0.643291	-0.0459619	-0.107916	0.115066	0.432699
ANKS1B	-0.799327	-0.836757	-0.757263	0.39913	0.356742	0.672017	0.023015	0.0879188	-0.0400865	-0.421038
ANKS3	-0.319011	-0.380949	-0.214064	0.725357	0.419051	0.396457	-0.0152274	-0.027875	-0.267074	-0.473916
ANKZF1	-0.494362	-0.57275	-0.47687	0.6683	0.422065	0.552404	0.0421764	0.0882829	-0.215045	-0.477113
ANLN	-0.307804	-0.34395	-0.346985	-0.419908	-0.421302	0.119464	-0.296711	-0.03029	-0.0272931	0.0946094
ANP32A	0.454629	0.46354	0.413735	-0.425638	-0.450839	-0.397269	0.0689974	0.019078	0.227039	0.401612
ANP32B	-0.734585	-0.768547	-0.761925	-0.0137969	0.0179127	0.638541	-0.00994046	0.157046	-0.0499896	-0.127058
ANTXR1	-0.813188	-0.839687	-0.804993	0.27205	0.31751	0.927718	0.338168	0.410897	0.00534577	-0.332787
ANXA1	0.321511	0.314064	0.267679	-0.453435	-0.438901	-0.189654	0.680851	0.711445	0.573071	0.481101
ANXA11	-0.560303	-0.54765	-0.508016	0.72766	0.75872	0.635878	-0.0637255	-0.165912	-0.289659	-0.627623
ANXA2	-0.247593	-0.214894	-0.264596	-0.0932292	0.0280918	0.34384	0.895229	0.739268	0.604798	0.167045
ANXA5	-0.707513	-0.6719	-0.777849	-0.0898021	0.177176	0.725264	0.425488	0.449512	0.287095	-0.0976518
ANXA6	0.817396	0.870069	0.781687	-0.340642	-0.251996	-0.76737	-0.251833	-0.273173	0.0821263	0.410321
ANXA7	-0.30502	-0.198282	-0.361944	-0.188059	0.175588	0.186228	-0.145157	-0.171662	-0.327109	-0.248039
AOAH	0.0157941	-0.0123168	-0.0151833	-0.144456	-0.114838	0.157857	0.287136	0.419932	0.498308	0.195231
AP1B1	0.70316	0.736288	0.683114	-0.251534	-0.209819	-0.822552	-0.196184	-0.171777	0.0985876	0.250071
AP1G1	-0.156871	-0.0194537	-0.231964	-0.300888	0.203391	-0.0505887	-0.0647728	-0.0278498	0.0791824	-0.196635
AP1G2	-0.382215	-0.420469	-0.369061	0.687022	0.548038	0.376575	0.0640441	-0.0118775	-0.146134	-0.457083
AP1M1	-0.454722	-0.473544	-0.348027	0.778514	0.583872	0.534348	0.17415	0.0558705	-0.0858076	-0.48303
AP1S1	0.793176	0.740579	0.834758	-0.0342176	-0.350017	-0.741937	-0.33574	-0.448578	-0.0637844	0.397988
AP1S2	0.506906	0.558312	0.497942	-0.292989	-0.156671	-0.67755	-0.535871	-0.452052	-0.126072	0.169346
AP2A1	-0.0137583	-0.116051	0.112176	0.601473	0.123854	0.0560529	-0.145775	-0.18301	-0.201184	-0.100335
AP2A2	-0.377938	-0.309542	-0.307774	0.699917	0.804705	0.294353	-0.19822	-0.212146	-0.379997	-0.674089
AP2B1	0.444097	0.554452	0.418042	-0.321838	-0.000769843	-0.448115	0.0983547	-0.029382	0.359102	0.141923
AP2M1	0.887771	0.880571	0.89632	-0.265036	-0.434174	-0.827743	-0.135879	-0.26274	0.111962	0.481393
AP2S1	0.447319	0.442434	0.473866	0.0191644	-0.0477447	-0.615896	-0.303132	-0.0905061	-0.0715421	0.0780981
AP3B1	-0.460373	-0.419224	-0.556393	-0.384337	-0.13108	0.467004	0.124598	0.0999115	-0.0566876	0.0126982
AP3B2	0.111405	0.130145	0.198494	0.443873	0.366313	-0.102569	-0.458877	-0.492619	-0.31073	-0.337184
AP3D1	0.833573	0.819434	0.807287	-0.155674	-0.278966	-0.729398	-0.00192571	-0.0958153	0.0681297	0.402241
AP3M1	0.00639667	0.0560762	-0.0795082	-0.461251	-0.232591	0.163317	0.289733	0.101265	0.134339	0.270407
AP3M2	-0.496597	-0.350743	-0.490767	0.131401	0.627466	0.500969	0.421171	0.280166	0.181642	-0.410747
AP3S1	0.87502	0.874646	0.832428	-0.64412	-0.693408	-0.805458	0.0863115	0.046515	0.300061	0.705537
AP3S2	0.114197	0.189243	0.16618	0.155349	0.200099	0.0391592	-0.0422043	0.0217193	-0.132884	-0.261922
AP4B1	-0.266721	-0.27346	-0.308206	0.180869	0.265413	0.150306	-0.23695	-0.0857776	0.0807363	-0.240007
AP4E1	-0.0201729	0.0180691	-0.115505	-0.345292	-0.140906	0.153175	-0.126977	-0.0306345	-0.0557418	0.0196863
APAF1	0.103356	0.108407	0.0767519	-0.482119	-0.435329	-0.155528	0.281367	0.253394	0.536103	0.465856
APBA2	0.646035	0.678236	0.68088	0.0477731	0.00108261	-0.743462	-0.344063	-0.337324	-0.126812	0.113133
APBA3	-0.00822365	-0.0506699	0.000809976	0.390723	0.117924	0.194469	0.0340536	0.0355722	-0.134361	-0.212891
APBB1	-0.139085	-0.233861	-0.0969708	0.120166	-0.143203	-0.118658	-0.447936	-0.267007	-0.185465	0.0463216
APBB1IP	0.216779	0.221696	0.186252	-0.542962	-0.433373	-0.235508	0.232058	0.388777	0.838024	0.544306
APBB3	0.384582	0.328062	0.448639	0.421323	0.0964733	-0.37061	-0.369285	-0.25356	-0.206115	-0.132287
APC	-0.0692989	-0.070191	0.0356742	0.0821047	0.0411365	-0.0060557	-0.339351	-0.203535	-0.169061	-0.0562545
APC2	-0.436002	-0.443875	-0.313538	0.753654	0.531242	0.546171	0.147304	0.0691085	-0.242687	-0.541493
APCDD1	-0.70976	-0.734389	-0.669846	0.342985	0.308596	0.870401	0.189791	0.271014	-0.153721	-0.428524
APEH	0.71675	0.687287	0.754981	-0.16068	-0.298901	-0.696064	-0.0576414	-0.00241859	0.30319	0.322484
APEX1	0.825535	0.819666	0.761324	-0.617002	-0.636843	-0.835256	-0.166012	-0.0422941	0.186288	0.624388
APEX2	-0.0329414	0.0303451	-0.102053	-0.294542	-0.0375491	0.24567	0.595137	0.586048	0.353242	0.146879
APH1A	-0.607778	-0.678744	-0.53855	0.448574	0.162259	0.599894	0.132822	0.18233	-0.244437	-0.37956
APH1B	-0.448851	-0.362804	-0.476877	-0.103014	0.261398	0.50173	0.230347	0.224068	0.191733	-0.351854
API5	0.0577198	0.20097	-0.0504463	-0.484748	0.0804929	-0.157739	0.132784	0.0523319	0.219486	-0.0061529
APIP	0.221626	0.206015	0.141473	-0.513799	-0.459057	-0.261403	-0.133301	0.0328732	0.169965	0.334028
APITD1	0.873941	0.889231	0.831307	-0.494211	-0.500255	-0.877135	-0.338676	-0.318031	-0.0688484	0.462097
APLN	-0.510409	-0.505446	-0.499535	0.156109	0.256685	0.553696	-0.23985	-0.136672	-0.341127	-0.412252
APLP1	-0.153411	-0.21423	-0.116502	-0.0347311	-0.236056	-0.00265681	-0.341288	-0.295656	-0.107805	-0.0266871
APLP2	0.174924	0.288205	0.163593	-0.124234	0.143902	-0.137763	-0.101543	-0.166333	0.0595099	-0.0486607
APOA1BP	0.809424	0.699113	0.844328	-0.180203	-0.553164	-0.771701	-0.457395	-0.358607	-0.0951458	0.438395
APOC1	-0.307657	-0.392145	-0.20379	0.415492	0.184675	0.401318	0.261143	0.400138	0.118202	-0.260045
APOD	-0.383751	-0.417479	-0.465045	-0.328612	-0.246693	0.250896	-0.267902	0.0788034	-0.0960599	0.020153
APOE	-0.602707	-0.609935	-0.604439	0.31023	0.357473	0.835633	0.392376	0.3328	-0.183507	-0.413415
APOL1	0.83944	0.85277	0.802097	-0.524298	-0.505456	-0.885552	-0.227833	-0.216077	0.154386	0.531014
APOL2	0.0405088	0.108812	0.0107535	-0.0585949	0.109968	-0.0680552	0.102046	0.129016	0.277377	0.263996
APOL3	-0.5575	-0.564873	-0.497171	0.257734	0.289209	0.550001	0.461039	0.602626	0.324484	-0.193801
APOLD1	-0.539235	-0.503309	-0.471319	0.341239	0.388858	0.60115	0.518514	0.340595	0.147316	-0.366101
APP	0.68911	0.725356	0.597334	-0.664186	-0.566108	-0.717685	-0.105045	-0.106512	0.0894698	0.591606
APPBP2	-0.718198	-0.619668	-0.772628	-0.0306127	0.42659	0.575483	0.105514	0.119625	-0.143325	-0.480076
APRT	0.791348	0.717806	0.805372	-0.30746	-0.636572	-0.661023	0.067843	0.0804516	0.233902	0.595121
APTX	-0.131162	-0.0617459	-0.185804	-0.142786	0.175271	0.0782596	-0.161341	-0.150211	-0.0432755	0.0573092
AQP1	-0.43686	-0.500436	-0.4063	-0.0106691	-0.0699532	0.206406	-0.140621	0.0406404	0.0612168	-0.0293604
AQP11	0.904757	0.829844	0.880589	-0.351061	-0.595123	-0.835067	-0.198714	-0.174329	0.10701	0.604058
AQP4	-0.646387	-0.588872	-0.710686	-0.000219162	0.310384	0.818964	0.489737	0.402882	0.0328272	-0.258915
AQR	-0.0838556	0.0403331	-0.10027	-0.202283	0.101904	-0.0292762	-0.110192	-0.114587	0.0411172	-0.179152
AR	-0.310954	-0.390355	-0.252877	0.217635	0.0548009	0.0494576	-0.384852	-0.191479	-0.231627	-0.225079
ARAF	-0.671106	-0.649135	-0.705111	0.130281	0.320849	0.729293	0.224311	0.295974	0.176986	-0.285979
ARC	-0.00820415	-0.0769264	0.103214	0.390612	0.0666106	-0.0457345	-0.37034	-0.328762	-0.388369	-0.112852
ARCN1	0.506044	0.588217	0.418225	-0.577536	-0.282637	-0.562674	-0.0889722	-0.0893146	0.103218	0.263513
ARF1	0.243349	0.287696	0.275283	0.241843	0.173801	-0.135318	0.186135	-0.0193524	-0.114282	0.0137744
ARF3	0.750209	0.820463	0.744436	-0.337919	-0.218149	-0.747252	0.0029215	-0.219351	0.0711341	0.338315
ARF4	0.760844	0.790796	0.681297	-0.699161	-0.576213	-0.764509	-0.161171	-0.098626	0.242151	0.55901
ARF5	0.522982	0.441332	0.589812	0.435137	0.0120472	-0.366663	-0.230193	-0.407579	-0.321032	0.080426
ARF6	-0.361657	-0.427066	-0.29743	0.123915	0.00360373	0.0693673	-0.317015	-0.122059	-0.0645054	-0.115232
ARFGAP1	-0.316355	-0.34637	-0.22402	0.770898	0.590789	0.296303	-0.328739	-0.312627	-0.43523	-0.618533
ARFGEF1	0.282325	0.361644	0.261416	-0.572822	-0.3376	-0.424214	0.089985	0.268582	0.379412	0.169408
ARFIP1	-0.42446	-0.322077	-0.506624	-0.455301	0.0115271	0.31314	0.0441391	0.0798661	0.0972655	-0.14157
ARFIP2	-0.403483	-0.448116	-0.346303	0.0931386	0.0472002	0.103259	-0.228164	-0.0615938	-0.0633993	-0.11828
ARFRP1	0.0332625	-0.00162693	0.0344488	0.322515	0.216582	0.0971265	0.069507	-0.109757	0.195936	-0.029672
ARG2	0.598098	0.661448	0.581087	-0.218299	-0.0909137	-0.508734	0.154223	0.0424193	0.226693	0.351393
ARHGAP1	-0.286796	-0.317586	-0.268422	-0.00756446	-0.14708	0.263263	-0.063513	-0.0990143	0.00266453	-0.0467683
ARHGAP10	-0.0833525	-0.102001	0.0373638	0.517573	0.288906	0.0725251	0.105558	0.0257812	-0.00959791	-0.223033
ARHGAP12	-0.389527	-0.26874	-0.409472	-0.173774	0.218983	0.439891	0.2292	0.248132	0.127553	-0.236703
ARHGAP17	-0.763899	-0.76541	-0.778355	0.165615	0.278667	0.723134	0.214534	0.327076	0.174301	-0.348938
ARHGAP19	-0.772765	-0.729212	-0.828483	-0.00178704	0.289115	0.830369	0.260393	0.286131	0.0779043	-0.332543
ARHGAP20	0.756407	0.827653	0.735874	-0.589551	-0.442466	-0.710516	-0.0309967	-0.115596	0.190504	0.366885
ARHGAP21	-0.853517	-0.776323	-0.82637	0.163623	0.451107	0.723852	0.240382	0.301232	0.164001	-0.484723
ARHGAP22	-0.221192	-0.305148	-0.202268	-0.0176993	-0.206512	0.164437	-0.387771	-0.123178	0.0501841	-0.0280456
ARHGAP24	-0.350455	-0.324202	-0.293948	-0.0382695	0.0334514	0.168877	-0.215675	-0.19885	-0.061028	-0.143525
ARHGAP25	0.278992	0.33691	0.274676	-0.26734	-0.157857	-0.0868306	0.0469605	0.0573083	0.0478059	0.0715771
ARHGAP26	-0.278486	-0.14497	-0.226956	0.525229	0.752971	0.354691	0.162621	-0.0992122	-0.142395	-0.472029
ARHGAP30	0.387737	0.451261	0.296647	-0.487904	-0.23979	-0.249092	0.222535	0.20813	0.440691	0.460506
ARHGAP4	0.158543	0.113326	0.216536	0.126684	0.00836659	0.0432815	0.165958	0.160872	0.43309	-0.0288953
ARHGAP5	-0.731927	-0.668549	-0.747396	0.229499	0.528028	0.723873	0.179438	0.0413958	-0.108696	-0.381641
ARHGAP9	0.447963	0.436561	0.352456	-0.262727	-0.215196	-0.586643	-0.35789	-0.185589	-0.221858	0.165606
ARHGDIA	0.262658	0.160098	0.389819	0.411074	-0.0335596	-0.160515	-0.113483	-0.197978	-0.112374	-0.0916053
ARHGDIB	-0.193368	-0.161977	-0.178651	-0.280184	-0.0778463	0.0766177	0.416594	0.499252	0.831557	0.248097
ARHGDIG	0.739488	0.627909	0.799383	0.0367698	-0.401558	-0.599005	-0.190255	-0.187788	-0.114018	0.327665
ARHGEF1	-0.531404	-0.579922	-0.44758	0.275019	0.184938	0.258607	-0.240029	-0.108078	-0.136222	-0.314745
ARHGEF10	-0.671419	-0.673867	-0.706175	-0.182887	-0.0399109	0.622479	0.276092	0.31662	0.103882	-0.139814
ARHGEF10L	-0.281342	-0.34372	-0.234352	-0.0565806	-0.169839	0.0231987	-0.291248	-0.109728	-0.0741157	0.0262898
ARHGEF11	-0.330711	-0.303944	-0.275324	0.518864	0.498692	0.201659	-0.0898992	-0.105423	-0.151726	-0.310775
ARHGEF12	-0.390966	-0.313229	-0.410891	0.214806	0.565404	0.301571	0.182323	0.0324063	-0.0126678	-0.356972
ARHGEF17	0.40289	0.338611	0.421354	0.33737	-0.00349854	-0.141007	0.0899225	-0.0959358	-0.189352	-0.00607922
ARHGEF18	-0.32389	-0.364425	-0.303473	0.441891	0.281588	0.185715	0.0299851	-0.0568488	-0.105807	-0.343562
ARHGEF2	-0.741039	-0.709473	-0.685585	0.403878	0.540133	0.615154	-0.196389	-0.0117591	-0.112611	-0.635767
ARHGEF3	-0.0122354	0.154731	-0.0256273	-0.202043	0.248217	0.102926	0.442151	0.209475	0.17511	-0.136448
ARHGEF4	-0.13335	-0.15338	0.0274095	0.71156	0.467935	0.0901676	-0.338489	-0.258048	-0.319902	-0.545208
ARHGEF6	-0.886543	-0.86175	-0.909105	0.302877	0.488965	0.93479	0.190548	0.213523	-0.160605	-0.477411
ARHGEF7	-0.396177	-0.385386	-0.363475	0.100669	0.150208	0.163933	-0.0239421	0.127278	-0.0156469	-0.289887
ARHGEF9	-0.183272	-0.0654981	-0.223031	0.0170194	0.400778	0.305265	0.00214266	-0.050419	0.0205302	-0.281697
ARID1A	0.323616	0.312092	0.226889	-0.487801	-0.416414	-0.311376	0.159855	0.035672	0.246965	0.45155
ARID2	-0.483432	-0.356731	-0.500239	0.101752	0.483462	0.349351	0.0653934	-0.0623826	-0.158704	-0.482464
ARID3A	-0.491497	-0.537454	-0.438459	0.76254	0.581159	0.620286	0.179428	0.124582	-0.18175	-0.514831
ARID4A	0.238667	0.290612	0.225304	-0.240675	-0.206304	-0.130361	0.173453	-0.083157	-0.0899262	0.104315
ARID4B	-0.258861	-0.237623	-0.30097	0.0324524	0.131153	0.292166	-0.0343004	-0.105465	-0.223222	-0.165503
ARID5B	-0.362058	-0.232459	-0.465557	-0.368624	0.151381	0.315832	0.34716	0.162415	0.1349	-0.106289
ARIH1	0.8714	0.900634	0.789084	-0.627894	-0.59268	-0.808591	0.0938151	-0.0511107	0.218397	0.676201
ARIH2	-0.592759	-0.583737	-0.607324	0.413541	0.489213	0.52507	-0.0144448	0.133005	-0.240831	-0.498253
ARL1	0.448875	0.563563	0.362886	-0.732311	-0.293096	-0.471958	-0.0752612	-0.114642	0.0850671	0.243398
ARL15	0.158903	0.272959	0.219844	-0.0489334	0.133777	-0.0618064	0.557449	0.458145	0.485006	-0.0217672
ARL16	-0.459106	-0.591021	-0.423482	0.575916	0.184699	0.517378	-0.0645016	-0.0772197	-0.396397	-0.308737
ARL2	-0.453428	-0.519553	-0.45275	0.375495	0.333666	0.305214	-0.294686	-0.112878	-0.226792	-0.369399
ARL2BP	0.0482906	0.141224	0.0653874	0.242245	0.42753	-0.123445	-0.0623553	-0.230399	-0.225911	-0.190181
ARL3	0.313875	0.385304	0.248569	-0.0227981	0.210878	-0.314224	-0.168339	-0.353074	-0.153264	0.133777
ARL4A	-0.390951	-0.325008	-0.428466	0.0595721	0.349356	0.330975	0.0536165	0.0971516	0.027651	-0.431062
ARL4C	0.569064	0.519498	0.541072	-0.303992	-0.413812	-0.720311	-0.123237	-0.0120373	0.19235	0.489558
ARL4D	0.646342	0.627732	0.673475	-0.218865	-0.407915	-0.567769	-0.4275	-0.483861	-0.194671	0.375001
ARL5A	0.5169	0.590018	0.484036	-0.636234	-0.43087	-0.636808	0.0280106	0.0237844	0.303971	0.469831
ARL6	0.552434	0.596681	0.535501	-0.61471	-0.542059	-0.514385	0.261085	0.262552	0.457295	0.524621
ARL6IP1	-0.13908	-0.00667079	-0.120665	-0.334412	0.024252	0.00915638	0.129927	0.0944143	0.110149	-0.018972
ARL6IP4	0.07934	-0.0416085	0.16888	0.559944	0.107682	-0.149296	-0.455657	-0.365437	-0.236468	-0.0915979
ARL6IP5	-0.108029	0.0209491	-0.208225	-0.637321	-0.0776406	-0.0682802	0.0032919	0.122922	0.226114	0.0579049
ARL8A	-0.398063	-0.440952	-0.334363	0.0845466	0.0749091	0.151159	-0.264236	-0.0745518	-0.0930047	-0.153933
ARL8B	0.28564	0.433839	0.181474	-0.617196	-0.0478152	-0.35588	0.0318051	-0.0788115	0.180222	0.115446
ARL9	0.603093	0.58479	0.616566	0.0579665	-0.098616	-0.713297	-0.446651	-0.342862	-0.217243	0.179877
ARMC1	-0.835639	-0.779334	-0.817873	0.380634	0.60294	0.769199	-0.0168013	0.0476091	-0.133788	-0.573818
ARMC10	0.882718	0.868461	0.82519	-0.6925	-0.743174	-0.842758	-0.102781	-0.0975017	0.211027	0.688285
ARMC5	0.0724759	-0.0124703	0.132693	0.105715	-0.130027	-0.258972	-0.271571	-0.0476207	-0.0421597	0.0217634
ARMC6	-0.266604	-0.261272	-0.119461	0.666792	0.513655	0.275641	-0.159143	-0.0964831	-0.258648	-0.495269
ARMC7	0.426954	0.385541	0.494697	0.457852	0.085957	-0.219138	0.0329077	-0.196925	-0.354484	-0.118324
ARMC8	0.752148	0.816906	0.654581	-0.560588	-0.352968	-0.775236	-0.113065	-0.0926582	0.128706	0.436872
ARMC9	-0.391806	-0.420108	-0.358305	0.0237778	0.0312835	0.0745514	-0.318872	-0.120973	-0.148467	-0.0929569
ARMCX1	0.263796	0.355551	0.230614	-0.567906	-0.292504	-0.379512	0.193562	0.282641	0.408296	0.379625
ARMCX2	0.868052	0.88398	0.835513	-0.652761	-0.644874	-0.872143	-0.0760404	-0.112139	0.266173	0.590922
ARMCX3	0.834279	0.86117	0.75249	-0.714032	-0.640652	-0.855663	-0.0926557	-0.0230184	0.203642	0.65904
ARMCX5	0.635575	0.736636	0.57255	-0.592149	-0.335622	-0.681726	0.0921536	0.0298432	0.24795	0.343633
ARMCX6	-0.36864	-0.359854	-0.42849	-0.238507	-0.0587964	0.184167	-0.144942	0.146242	0.151785	0.0153496
ARNT	-0.656286	-0.610477	-0.578696	0.22369	0.350841	0.476295	-0.0312097	-0.131637	-0.171938	-0.345849
ARNT2	-0.368735	-0.226653	-0.303188	0.375249	0.755479	0.329951	0.0385492	-0.0172232	-0.0664435	-0.68201
ARNTL	0.757158	0.794918	0.731664	-0.416033	-0.401858	-0.767857	0.168037	0.0791338	0.342161	0.534056
ARPC1A	0.616991	0.663752	0.594951	-0.379345	-0.253405	-0.666282	-0.303259	-0.16208	0.175479	0.232651
ARPC2	0.714566	0.662384	0.753355	-0.349888	-0.608258	-0.775146	-0.162665	-0.00846183	0.262917	0.59707
ARPC3	0.737159	0.74319	0.676126	-0.569523	-0.487285	-0.733162	-0.0128393	-0.0454519	0.447126	0.547171
ARPC4	0.55023	0.584853	0.599062	-0.173579	-0.114526	-0.576935	-0.112918	-0.0437375	0.20302	0.172079
ARPC5	0.0614857	0.09928	0.0745397	-0.579633	-0.41997	-0.119409	0.145216	0.138342	0.42535	0.217965
ARPC5L	0.874085	0.8756	0.88808	-0.240025	-0.324232	-0.819609	-0.31649	-0.453324	-0.038126	0.336263
ARRB1	-0.505817	-0.478659	-0.501432	0.0193077	0.182716	0.582917	0.019447	0.135023	0.0442214	-0.353407
ARRB2	0.721279	0.696409	0.748627	-0.180235	-0.380008	-0.633527	-0.0877047	-0.189483	0.0042728	0.29529
ARRDC2	-0.618862	-0.65147	-0.605624	0.143338	0.124997	0.522824	-0.151928	0.0295281	-0.115986	-0.317685
ARRDC3	0.384121	0.414337	0.282501	-0.413388	-0.279609	-0.137571	0.318228	0.0613144	0.105153	0.268662
ARRDC4	-0.0664287	-0.0862904	0.00679858	0.0979855	0.0542871	-0.0236772	-0.0238709	0.273532	-0.0396108	-0.307998
ARSA	-0.544171	-0.597472	-0.473274	0.422663	0.312211	0.347856	-0.156589	-0.0776458	-0.0990083	-0.335011
ARSB	-0.00223003	-0.0754898	0.0280111	0.0490672	-0.197961	-0.151347	-0.156321	-0.113515	-0.269925	0.125914
ARSD	-0.78048	-0.767844	-0.741716	0.495174	0.580862	0.89568	-0.00382954	-0.0427403	-0.252	-0.568414
ARSG	0.238858	0.30248	0.23151	0.0741477	0.199419	-0.26361	0.0753744	0.0343857	0.257361	0.198408
ARSK	0.669186	0.658606	0.603458	-0.477121	-0.534349	-0.516952	0.179222	0.0177249	0.223854	0.519172
ARV1	0.620669	0.646006	0.580833	-0.469465	-0.488262	-0.643342	-0.131261	-0.102013	-0.0586744	0.496027
ARVCF	-0.250429	-0.24636	-0.197322	0.274047	0.257501	0.214782	-0.117548	-0.162617	-0.0314457	-0.1233
ARX	0.454419	0.510729	0.423926	0.0333734	0.125824	-0.229795	0.0504737	-0.0203462	-0.0362988	0.0174323
AS3MT	0.363324	0.395603	0.212139	-0.334429	-0.230965	-0.210706	0.0363393	-0.0291938	-0.201022	0.344496
ASAH1	0.685713	0.682441	0.626115	-0.688854	-0.709277	-0.79693	-0.0710554	0.0108468	0.291132	0.718527
ASB1	0.0861098	0.00837053	0.0721909	0.0530584	-0.160793	0.142066	0.154643	-0.0982676	-0.196197	0.0149752
ASB13	0.558085	0.568825	0.521856	-0.157309	-0.165467	-0.666263	-0.100366	-0.0174006	-0.00346663	0.236528
ASB3	-0.634793	-0.626436	-0.640594	0.307369	0.417164	0.724717	0.295422	0.399679	0.150965	-0.267591
ASB6	-0.712596	-0.698655	-0.639352	0.700788	0.665955	0.801503	0.184278	0.0712956	-0.224279	-0.654678
ASB8	0.615928	0.581063	0.535272	-0.587632	-0.575753	-0.631392	-0.227676	-0.120251	-0.0411475	0.460738
ASCC1	-0.744935	-0.662414	-0.810536	-0.192461	0.228573	0.695992	0.372863	0.418193	0.229247	-0.302925
ASCC2	-0.89194	-0.91551	-0.869468	0.375219	0.40922	0.866199	0.0924705	0.198037	-0.0683501	-0.469936
ASCC3	-0.498025	-0.519796	-0.408812	0.421241	0.323464	0.247886	-0.216573	-0.0454888	-0.296307	-0.386778
ASCL1	-0.717845	-0.759493	-0.697297	0.457451	0.38556	0.797853	-0.0934129	0.043048	-0.412548	-0.469175
ASF1A	-0.54226	-0.434471	-0.613627	-0.170919	0.272815	0.558667	0.162745	0.124732	-0.0590576	-0.200717
ASGR1	-0.0421245	-0.107532	0.0394615	0.53159	0.341497	-0.0368265	-0.345977	-0.304692	-0.242162	-0.338814
ASH2L	0.839423	0.865301	0.76343	-0.681194	-0.614823	-0.814354	-0.0403705	-0.0505868	0.308005	0.651474
ASL	-0.0366069	-0.107369	0.00105769	0.475338	0.253128	0.155347	-0.232654	-0.230451	-0.285801	-0.250906
ASMTL	0.557738	0.57714	0.541864	-0.0738958	-0.0401546	-0.562088	-0.559838	-0.56138	-0.156117	0.0347343
ASNS	0.900231	0.888316	0.891803	-0.226423	-0.374693	-0.806483	-0.074363	-0.140078	0.105607	0.365536
ASNSD1	0.663061	0.746824	0.578348	-0.71741	-0.449186	-0.660728	0.0967974	0.195792	0.357417	0.492259
ASPA	-0.212958	-0.260702	-0.272343	-0.451365	-0.503809	0.0871556	-0.136988	0.0242207	0.00846415	0.179587
ASPH	0.715635	0.731118	0.650436	-0.521697	-0.503352	-0.672694	0.0325827	-0.0230569	0.16295	0.499549
ASPHD1	-0.0681911	-0.163928	0.0483874	0.731681	0.322038	0.143039	-0.236323	-0.207404	-0.407147	-0.295502
ASPHD2	0.884275	0.887968	0.92523	-0.220712	-0.404358	-0.816804	-0.138878	-0.251945	0.0553137	0.48338
ASPSCR1	-0.291599	-0.402623	-0.217612	0.749971	0.358981	0.243017	-0.383912	-0.340705	-0.517762	-0.440428
ASRGL1	-0.429053	-0.447636	-0.327434	0.528948	0.320087	0.574683	0.303528	0.131954	-0.153148	-0.31085
ASS1	0.671821	0.65028	0.774125	0.0610563	-0.146283	-0.658008	-0.411489	-0.464661	-0.0649962	0.0734831
ASTE1	-0.0960588	-0.0873269	-0.178834	-0.249213	-0.0935419	0.00822798	-0.478295	-0.259128	-0.174573	-0.0681813
ASTN2	-0.599531	-0.559588	-0.611467	0.293025	0.474804	0.528452	-0.225804	-0.0208207	-0.198306	-0.49573
ASXL1	-0.640476	-0.537459	-0.594742	0.411565	0.726886	0.534299	0.028572	0.0717887	0.0315606	-0.571723
ASXL2	-0.483391	-0.380156	-0.461247	0.173102	0.47637	0.458837	-0.310876	-0.451379	-0.401395	-0.522784
ATAD1	-0.298353	-0.153987	-0.27646	-0.170645	0.339667	0.128591	0.2239	0.214377	0.375291	-0.247822
ATAD3A	0.222918	0.0817221	0.321441	0.434287	-0.0956118	-0.12295	-0.129142	-0.0250446	-0.182193	-0.0998075
ATCAY	0.855398	0.834341	0.842671	-0.334813	-0.481251	-0.852638	-0.202389	-0.323221	-0.107358	0.465525
ATF2	0.764966	0.779785	0.690506	-0.467421	-0.477569	-0.66506	0.0726397	0.0605701	0.265018	0.485555
ATF3	0.0160593	0.0397659	-0.09714	-0.460416	-0.320655	-0.0887282	-0.0419173	-0.114131	0.0698536	0.141995
ATF4	-0.0316816	-0.00957752	-0.00851418	-0.261133	-0.179744	0.0454609	0.263723	0.287369	0.383788	-0.0496734
ATF5	0.178683	-0.00775687	0.215654	0.147112	-0.406157	-0.0955554	-0.155195	-0.0968278	-0.12016	0.256914
ATF6	0.587275	0.56575	0.599988	-0.384397	-0.564354	-0.541027	0.27947	0.127825	0.259399	0.481958
ATF7IP2	-0.18288	-0.136821	-0.106292	0.412748	0.543762	0.257243	0.00150642	-0.0894931	0.0500237	-0.450609
ATG10	0.446182	0.51677	0.443667	-0.0919578	0.0401583	-0.266436	0.208183	-0.0567292	-0.0341633	0.0591199
ATG12	-0.704668	-0.663474	-0.690643	0.340358	0.593367	0.674223	0.239503	0.322985	0.273505	-0.426235
ATG16L1	-0.245236	-0.20726	-0.145783	0.451565	0.437831	0.0685498	-0.197645	-0.30603	-0.110724	-0.313332
ATG16L2	-0.0302185	-0.164221	0.0519053	0.644162	0.105044	0.202026	0.128389	-0.0279327	-0.179788	-0.174357
ATG3	0.0183574	-0.0164411	0.0214028	-0.197293	-0.277954	-0.153459	-0.103015	-0.0483149	-0.0608472	0.297199
ATG4B	0.836	0.763423	0.799226	-0.450166	-0.710484	-0.742145	0.105185	0.0358807	0.130964	0.601267
ATG5	-0.355288	-0.198538	-0.423449	0.0205631	0.580525	0.42839	0.331144	0.148176	0.143338	-0.389475
ATG7	-0.136498	-0.037792	-0.0960655	0.236037	0.560899	0.0400015	-0.252995	-0.204769	0.0776957	-0.426723
ATG9A	-0.283847	-0.236971	-0.225384	0.479093	0.604858	0.212158	0.148485	0.10696	0.201343	-0.420402
ATIC	-0.0989886	0.0184125	-0.12301	-0.122044	0.272778	-0.0166698	-0.10086	-0.0205896	0.180046	-0.125703
ATM	0.279103	0.183479	0.183404	-0.557652	-0.745407	-0.36902	-0.0316193	0.0588062	0.127364	0.577686
ATN1	-0.707131	-0.761318	-0.627277	0.806348	0.557887	0.688779	0.00218912	-0.026524	-0.381345	-0.583086
ATOH8	-0.492709	-0.456316	-0.49719	0.262635	0.396213	0.413093	0.427081	0.272712	0.263739	-0.202159
ATOX1	0.536897	0.488448	0.479049	-0.325837	-0.387047	-0.483046	-0.0836889	0.169193	0.409405	0.450546
ATP10A	-0.451407	-0.517556	-0.415245	0.23986	0.130216	0.200239	-0.266405	-0.0291376	-0.161265	-0.164952
ATP11B	-0.784916	-0.701028	-0.751753	0.144869	0.428196	0.677011	0.43424	0.346535	0.156425	-0.464647
ATP13A1	-0.124531	-0.0876689	-0.104858	0.250961	0.222926	0.150535	-0.0713572	-0.122528	-0.0534441	-0.311086
ATP13A2	0.166615	0.117439	0.280761	0.483522	0.190915	-0.21717	-0.325054	-0.283305	-0.259519	-0.263052
ATP13A4	-0.752433	-0.790387	-0.72169	0.436578	0.429634	0.767633	-0.0915201	0.0358817	-0.24521	-0.487047
ATP1A1	0.262028	0.354489	0.242232	0.0700337	0.236414	-0.257331	-0.224086	-0.199457	-0.300236	-0.226708
ATP1A2	-0.649548	-0.640822	-0.640327	0.316357	0.386139	0.841498	0.257506	0.233775	-0.240323	-0.408001
ATP1A3	-0.664781	-0.634917	-0.559338	0.835897	0.817898	0.618746	-0.0873709	-0.139499	-0.410983	-0.766161
ATP1B1	0.613223	0.70037	0.531645	-0.586459	-0.284156	-0.723664	-0.13155	-0.072412	0.311238	0.357884
ATP1B2	-0.738048	-0.710173	-0.735198	0.382723	0.5309	0.913022	0.383906	0.32673	-0.143616	-0.512253
ATP1B3	-0.416463	-0.401428	-0.327126	0.441145	0.475832	0.274488	0.0942434	0.202367	0.100915	-0.483792
ATP2A2	0.805295	0.850635	0.793484	-0.478138	-0.437425	-0.889986	-0.159661	-0.160246	0.0312523	0.388206
ATP2A3	-0.545526	-0.596987	-0.457076	0.490509	0.331496	0.396555	-0.266545	-0.154672	-0.267923	-0.425278
ATP2B1	-0.595824	-0.505253	-0.498959	0.221399	0.455615	0.399174	-0.0499227	0.0515003	-0.0199734	-0.419729
ATP2B2	0.189055	0.227546	0.283678	0.43698	0.347579	-0.304894	-0.219914	-0.398003	-0.117723	-0.0841677
ATP2B3	0.3219	0.358873	0.348232	-0.148098	-0.0976445	-0.615084	-0.265583	-0.191195	-0.0342035	0.160558
ATP2B4	-0.314044	-0.138572	-0.311884	-0.0749912	0.429897	0.353761	0.0560593	0.0709246	0.131489	-0.367007
ATP2C1	-0.231883	-0.0629727	-0.183041	-0.148393	0.287874	0.106451	-0.147452	-0.252517	-0.0297753	-0.39691
ATP5A1	0.8065	0.864825	0.744155	-0.51816	-0.384348	-0.864318	-0.0454533	-0.0976732	0.146342	0.464392
ATP5B	0.316234	0.332285	0.249321	-0.428997	-0.296059	-0.110218	0.177951	0.154283	0.342165	0.234516
ATP5C1	0.874491	0.869039	0.812888	-0.679113	-0.70511	-0.864277	-0.111043	-0.087171	0.148163	0.637552
ATP5D	0.538135	0.467392	0.636428	0.400629	0.0248312	-0.457227	-0.256211	-0.311802	-0.29622	-0.0784073
ATP5F1	0.803403	0.787494	0.7392	-0.742212	-0.777425	-0.806763	-0.0338167	0.0752622	0.212768	0.67626
ATP5G1	0.46979	0.492962	0.493709	0.0584706	0.0429544	-0.442475	-0.35929	-0.145359	-0.00533042	0.0461514
ATP5G2	0.676299	0.573921	0.621648	-0.276309	-0.619148	-0.496145	0.10251	-0.0279587	0.00959226	0.618067
ATP5G3	0.893111	0.876505	0.858493	-0.404778	-0.509727	-0.77472	-0.0759489	-0.165139	0.127464	0.583009
ATP5H	0.796753	0.810818	0.74036	-0.538346	-0.507946	-0.877086	-0.184109	-0.0330831	0.0917996	0.497215
ATP5I	0.427797	0.454477	0.378869	-0.507055	-0.348034	-0.432319	-0.108617	-0.132665	0.258459	0.422016
ATP5J	0.895346	0.859623	0.815097	-0.550836	-0.667259	-0.856384	-0.0623932	-0.0361921	0.11046	0.701932
ATP5J2	0.653245	0.701039	0.670814	-0.262736	-0.199701	-0.709053	-0.115988	-0.0367222	0.176663	0.263058
ATP5L	0.854888	0.83584	0.812891	-0.532004	-0.622845	-0.878072	-0.298956	-0.185743	0.0933464	0.548617
ATP5O	0.893304	0.882049	0.820712	-0.561441	-0.587453	-0.877159	-0.203968	-0.174297	0.0829051	0.61094
ATP5S	0.665977	0.65416	0.662091	-0.384439	-0.484584	-0.713845	0.0998237	0.106568	0.157534	0.373976
ATP6AP1	0.022065	0.0492011	0.0274891	-0.0208148	0.0727604	-0.020472	-0.28113	-0.164374	0.0297525	-0.0882947
ATP6AP2	0.778782	0.857688	0.697355	-0.712009	-0.495553	-0.825644	-0.0344187	-0.043682	0.223495	0.483708
ATP6V0A1	-0.0575768	-0.0359333	0.0418131	0.702414	0.620839	0.109374	-0.115154	-0.431006	-0.345666	-0.537528
ATP6V0A2	-0.529798	-0.428805	-0.545839	0.0983586	0.397072	0.476514	-0.0767044	-0.085989	-0.221763	-0.525006
ATP6V0B	0.779633	0.778676	0.786051	-0.316539	-0.384496	-0.800217	-0.200876	-0.162448	0.237005	0.393412
ATP6V0C	0.95039	0.9093	0.940824	-0.355356	-0.572581	-0.908824	-0.219652	-0.233089	0.0301936	0.529665
ATP6V0D1	0.937695	0.91967	0.936186	-0.429897	-0.569122	-0.940644	-0.215725	-0.182436	0.170981	0.5181
ATP6V0E1	-0.796585	-0.799383	-0.835014	0.0722044	0.259885	0.878243	0.467758	0.488674	0.168582	-0.239134
ATP6V1A	0.730041	0.799609	0.629508	-0.757154	-0.488064	-0.752129	-0.0673802	-0.0580994	0.219551	0.506283
ATP6V1B2	0.386206	0.533454	0.322015	-0.433906	-0.0213643	-0.498441	-0.0382343	-0.255762	-0.0740259	0.115464
ATP6V1C1	-0.180862	0.0023784	-0.177901	-0.0162939	0.48323	0.00404386	-0.00434571	-0.103791	-0.0347493	-0.338202
ATP6V1D	0.825682	0.868186	0.746169	-0.718811	-0.567542	-0.832558	-0.0790749	-0.0289928	0.272179	0.60878
ATP6V1E1	0.647316	0.718694	0.615244	-0.421958	-0.219228	-0.750939	-0.259945	-0.164634	0.0829453	0.309574
ATP6V1E2	0.513487	0.46053	0.499884	-0.408173	-0.512351	-0.502464	-0.06365	0.107682	0.0734466	0.386525
ATP6V1F	0.597492	0.603862	0.571502	0.0179572	-0.027453	-0.496555	-0.391189	-0.437176	-0.287542	0.176716
ATP6V1G1	0.499836	0.520865	0.493624	-0.209591	-0.2134	-0.557536	0.157688	0.136337	0.182735	0.345382
ATP6V1G2	0.864304	0.888034	0.781085	-0.612619	-0.541809	-0.90368	-0.151	-0.156674	0.131597	0.602534
ATP6V1H	0.836429	0.881986	0.776641	-0.630961	-0.51287	-0.796647	0.0767588	0.00462256	0.297916	0.568064
ATP7B	0.126237	0.108923	0.247517	0.605083	0.359923	0.100548	0.0649548	-0.160192	-0.155321	-0.231542
ATP8A2	-0.636215	-0.613283	-0.598974	0.484818	0.60149	0.683173	-0.0503335	-0.0538273	-0.156352	-0.553271
ATP8B2	-0.306379	-0.369743	-0.224001	0.471592	0.264635	0.0822582	-0.265276	-0.235852	-0.317714	-0.265568
ATP9A	-0.450507	-0.340571	-0.393251	0.31705	0.666152	0.378324	-0.0868153	-0.274855	-0.133406	-0.640599
ATP9B	-0.717551	-0.726764	-0.65726	0.659972	0.67246	0.690821	-0.164658	-0.108969	-0.201184	-0.672675
ATPAF1	-0.540385	-0.445989	-0.514784	0.363134	0.721227	0.469597	-0.0642011	-0.020807	-0.0789525	-0.568474
ATPAF2	-0.150428	-0.144229	-0.178617	0.169705	0.204022	0.145736	0.27807	0.181973	0.226803	0.0666795
ATPIF1	0.912794	0.903007	0.830067	-0.584848	-0.608279	-0.851416	-0.152518	-0.124839	0.104768	0.609534
ATR	-0.36681	-0.399621	-0.437935	-0.357015	-0.308368	0.260667	-0.0426371	0.0632882	0.00969264	0.0557366
ATRNL1	0.708593	0.738812	0.618547	-0.516177	-0.391376	-0.761708	-0.27181	-0.211782	-0.0325135	0.424043
ATRX	0.410787	0.392562	0.30767	-0.450892	-0.483308	-0.34833	-0.0875767	-0.253437	-0.0723002	0.48887
ATXN1	0.0113611	0.0799649	0.025595	-0.321714	-0.140917	-0.0504863	0.273998	0.312355	0.21847	0.100223
ATXN10	0.799967	0.774998	0.771441	-0.452367	-0.581578	-0.844593	-0.351548	-0.337532	0.0202984	0.554733
ATXN2	-0.760988	-0.755824	-0.712123	0.60651	0.646004	0.710698	-0.289892	-0.212683	-0.352242	-0.688875
ATXN2L	-0.127115	-0.137947	-0.127124	0.400715	0.215248	0.273693	0.316749	0.0812536	-0.126156	-0.29155
ATXN3	-0.817404	-0.796435	-0.761501	0.494457	0.632415	0.809238	0.0132459	0.0526008	-0.136201	-0.604756
ATXN7L2	-0.638015	-0.681931	-0.55779	0.851025	0.646167	0.702481	0.0289209	0.0224165	-0.239001	-0.648587
AUH	0.896069	0.901349	0.811345	-0.637843	-0.654585	-0.850431	0.00576763	0.0198865	0.210768	0.6888
AUP1	-0.26391	-0.36747	-0.179472	0.657237	0.287879	0.260355	0.0693526	0.0844284	0.0393656	-0.256987
AURKAIP1	0.454055	0.354069	0.493365	0.316181	-0.0740018	-0.306157	-0.21122	-0.134445	-0.202214	0.0727031
AUTS2	-0.686444	-0.704061	-0.592801	0.737782	0.633153	0.7104	-0.134548	-0.257088	-0.519483	-0.625656
AVEN	0.795614	0.739753	0.762674	-0.43599	-0.682121	-0.654195	0.112602	0.111463	0.275088	0.718016
AVIL	0.233788	0.262732	0.194452	-0.138155	-0.132678	-0.171781	-0.018454	0.104784	0.0548109	0.172236
AVPI1	-0.125271	-0.107598	-0.2249	0.198051	0.292165	0.23487	0.196562	0.224421	-0.120542	-0.143404
AXIN1	-0.44717	-0.50242	-0.438585	0.480647	0.302942	0.502102	-0.0117707	-0.162785	-0.368966	-0.370672
AXIN2	-0.331037	-0.333247	-0.310744	0.417926	0.377075	0.51004	0.213886	0.106028	-0.299761	-0.349802
AXL	-0.657452	-0.625184	-0.651507	0.189119	0.411435	0.839403	0.456056	0.475382	0.193775	-0.320398
AZGP1	-0.455619	-0.506131	-0.477541	0.135389	0.0649527	0.321587	0.0911033	0.358909	-0.0293074	-0.178857
AZI1	-0.657346	-0.689509	-0.617482	0.622385	0.497852	0.710857	-0.0336822	0.162673	-0.182854	-0.532583
AZI2	0.260352	0.215031	0.245027	-0.159755	-0.256421	-0.377823	-0.248931	-0.0610894	-0.189945	0.281388
AZIN1	0.775285	0.815054	0.68968	-0.799093	-0.658773	-0.786292	0.0672912	0.0822899	0.339919	0.641943
B2M	-0.00902017	-0.0400804	-0.0686353	-0.372182	-0.398375	0.0396622	0.590448	0.831708	0.648026	0.401057
B3GALNT1	-0.162441	-0.0139686	-0.165396	-0.0328162	0.478415	0.208162	0.185263	0.145315	0.240391	-0.287128
B3GALT2	-0.172045	-0.118163	-0.101022	-0.162752	-0.0753728	0.0527487	-0.0470065	0.146471	0.137013	-0.0414473
B3GALT4	-0.0278805	0.02464	-0.0154462	0.249058	0.302076	0.0318621	-0.141837	0.050343	-0.0376956	-0.300063
B3GALT6	-0.0867924	-0.090822	0.0425772	0.560204	0.389267	0.0595475	-0.381182	-0.241193	-0.322896	-0.513251
B3GAT1	0.530681	0.47858	0.580231	-0.0675214	-0.401594	-0.578417	0.0691392	-0.0651904	0.130893	0.409447
B3GAT3	-0.0533336	-0.0864508	0.0103468	0.761183	0.558797	0.200994	-0.113444	-0.276861	-0.411023	-0.471108
B3GNT1	0.835264	0.757794	0.811657	-0.335053	-0.646985	-0.669013	0.0782678	0.00961166	0.183434	0.636085
B3GNT4	0.352371	0.287405	0.446163	0.0255458	-0.265689	-0.35046	-0.359941	-0.296123	-0.049818	0.125824
B4GALNT4	-0.46088	-0.490675	-0.370674	0.791484	0.621249	0.627546	0.218902	0.11216	-0.214432	-0.62054
B4GALT1	-0.156787	-0.143099	-0.152699	0.119755	0.124561	0.220227	0.456602	0.367536	0.456262	0.0860544
B4GALT2	-0.415689	-0.475834	-0.329363	0.191038	0.068046	0.118841	-0.30474	-0.137987	-0.137153	-0.169301
B4GALT3	0.244969	0.243251	0.309114	0.171348	0.0726277	-0.0793495	0.0905181	-0.072289	0.113057	0.0709523
B4GALT4	-0.800123	-0.80036	-0.778159	0.288252	0.407025	0.6867	0.106313	0.191387	-0.0707461	-0.473304
B4GALT5	0.802073	0.814762	0.775507	-0.463536	-0.527657	-0.750466	0.239815	0.122671	0.289809	0.559539
B4GALT6	0.587984	0.64096	0.522054	-0.394364	-0.242156	-0.766174	-0.26277	-0.223474	0.0377999	0.260483
B4GALT7	-0.0895484	-0.156386	-0.0822097	0.30946	0.243675	0.0222246	-0.606351	-0.42465	-0.29414	-0.265465
BAALC	-0.752877	-0.713971	-0.74796	0.272031	0.468063	0.878706	0.232324	0.230653	-0.204882	-0.505092
BACE1	0.180932	0.195892	0.0974648	-0.744675	-0.615575	-0.30333	0.00723973	0.0328287	0.269478	0.337466
BACE2	-0.400204	-0.381151	-0.421017	-0.0588649	0.146955	0.362681	0.546924	0.472337	0.393244	-0.0323052
BACH2	-0.557618	-0.476641	-0.501214	0.326124	0.423958	0.534969	-0.145781	-0.230758	-0.326383	-0.471588
BAD	0.699505	0.603653	0.792836	0.115854	-0.326585	-0.607185	-0.127653	-0.210607	-0.0580576	0.291678
BAG3	-0.351256	-0.303882	-0.405468	0.0309457	0.230013	0.542823	0.894951	0.624439	0.330891	-0.0186535
BAG4	0.00248079	-0.0242539	-0.138061	-0.149765	-0.0543671	0.125296	0.0354763	-0.0129208	-0.269476	0.116902
BAG5	-0.136635	-0.025543	-0.18071	-0.38675	0.000886349	-0.00523951	-0.262687	-0.271375	-0.235071	-0.131916
BAHD1	-0.515979	-0.52152	-0.477127	0.320874	0.363001	0.32794	-0.0685615	-0.192624	-0.145837	-0.275537
BAI1	-0.101695	-0.162387	0.0260538	0.805779	0.472081	0.193082	-0.294069	-0.378597	-0.364818	-0.388144
BAI2	-0.133493	-0.150939	0.0631589	0.724374	0.439436	0.118807	-0.105569	-0.175994	-0.119184	-0.388815
BAI3	0.411035	0.533568	0.375755	-0.568328	-0.251813	-0.293371	0.423681	0.158667	0.272236	0.309316
BAIAP2	0.399424	0.413477	0.507534	0.33659	0.0903222	-0.285975	-0.117539	-0.342838	-0.21663	0.0399637
BAIAP2L2	0.109656	0.10909	0.238512	0.374836	0.233662	-0.107284	-0.405636	-0.39166	-0.244832	-0.411508
BAIAP3	-0.395432	-0.348369	-0.36869	0.299667	0.435118	0.474635	0.0988204	-0.0510664	0.0257954	-0.42918
BAK1	-0.377634	-0.500195	-0.300226	0.455103	0.0805785	0.198229	-0.0885543	-0.0394263	-0.223311	-0.18618
BAMBI	-0.458137	-0.491048	-0.511741	-0.371476	-0.318882	0.383709	0.00515352	0.175811	0.180623	0.104628
BANF1	0.612278	0.652892	0.527227	-0.413815	-0.354532	-0.533389	0.190092	-0.00588376	0.0921227	0.493232
BANK1	-0.366786	-0.304351	-0.426458	-0.00231524	0.318575	0.321993	0.0164547	0.0524237	0.0287958	-0.292327
BAP1	-0.185248	-0.201877	-0.061696	0.697591	0.53803	0.22896	0.15242	0.0925952	-0.0403629	-0.274206
BASP1	0.727912	0.811071	0.692369	-0.549144	-0.333132	-0.704382	-0.111388	-0.159584	0.216915	0.229779
BAX	0.693247	0.590911	0.714539	-0.0161487	-0.458321	-0.450769	0.0710855	-0.0531774	-0.0170882	0.352252
BAZ1A	-0.58316	-0.560484	-0.629662	-0.108658	0.0596535	0.571541	0.623831	0.713614	0.456517	-0.0672278
BAZ1B	-0.771576	-0.718652	-0.753798	0.381597	0.576618	0.826513	-0.039669	0.00913487	-0.160637	-0.594923
BAZ2B	-0.908523	-0.915236	-0.908574	0.236387	0.353106	0.813897	0.117378	0.209129	-0.0241246	-0.452927
BBOX1	-0.777811	-0.738251	-0.807641	0.215121	0.452307	0.898674	0.394289	0.292109	-0.0835635	-0.369988
BBS1	-0.0140338	-0.0436111	-0.047321	0.304409	0.232584	0.131168	0.26852	0.0917963	-0.25598	-0.0773008
BBS12	-0.0326231	0.0563517	-0.076172	-0.0457381	0.230846	0.282612	0.277481	0.0717654	0.146074	-0.0169683
BBS2	-0.681108	-0.656458	-0.732806	0.0681127	0.291988	0.746972	0.438128	0.494112	0.0619241	-0.203631
BBS4	0.400242	0.3913	0.297488	-0.135416	-0.117465	-0.194177	0.291141	0.239894	0.231222	0.367289
BBS7	0.243522	0.381293	0.243753	-0.0922109	0.237384	-0.356342	0.00646416	-0.129155	0.00376298	-0.240057
BBX	-0.608263	-0.611352	-0.652585	-0.181941	-0.0766875	0.433302	0.0406253	0.143814	0.0423979	-0.0458914
BCAN	-0.578672	-0.689137	-0.535321	0.494188	0.239223	0.695164	-0.0909359	0.161132	-0.167852	-0.335792
BCAP29	-0.506009	-0.395488	-0.497974	0.184827	0.553365	0.323058	-0.365837	-0.281679	-0.3889	-0.650533
BCAP31	-0.015394	0.0244845	0.0354707	0.315781	0.356416	-0.0143321	-0.400261	-0.43402	-0.204469	-0.162237
BCAR1	-0.36783	-0.375769	-0.328166	0.468233	0.382307	0.513004	0.0597659	-0.114564	-0.227015	-0.459017
BCAR3	-0.362565	-0.323198	-0.379385	0.160373	0.303824	0.543469	0.382721	0.176425	-0.117087	-0.116103
BCAS1	-0.432184	-0.50314	-0.436986	-0.109641	-0.270217	0.326641	-0.321566	-0.11946	-0.280666	0.0208014
BCAS4	-0.230359	-0.255592	-0.19575	0.719206	0.573723	0.348031	0.0561481	0.0177418	-0.278747	-0.423591
BCAT1	0.450154	0.468691	0.33763	-0.617232	-0.435816	-0.566396	-0.212383	-0.0280454	0.00408369	0.29053
BCAT2	-0.376406	-0.420122	-0.399382	0.376785	0.281679	0.623302	0.384592	0.317444	-0.0447005	-0.258862
BCCIP	0.852826	0.900239	0.827785	-0.621146	-0.546398	-0.841241	-0.0770842	-0.0730995	0.217237	0.610267
BCKDK	-0.234938	-0.293148	-0.160845	0.388784	0.21671	0.312716	-0.508967	-0.366888	-0.43847	-0.385454
BCL11A	-0.440879	-0.461274	-0.305401	0.564714	0.409748	0.361474	-0.502681	-0.42691	-0.581416	-0.552348
BCL11B	0.100654	0.203216	0.0869148	-0.467598	-0.191506	-0.0167108	0.036728	0.0688436	0.101088	0.132824
BCL2	-0.78115	-0.730467	-0.766247	0.384069	0.610966	0.857677	0.14746	0.0304449	-0.192102	-0.478521
BCL2L1	-0.409962	-0.396462	-0.354488	0.216741	0.345996	0.335359	0.148711	0.249112	0.339072	-0.29091
BCL2L13	-0.547023	-0.44968	-0.582244	0.178022	0.549706	0.542581	0.0367531	-0.0161835	-0.187642	-0.419907
BCL2L2	-0.0169262	0.0223546	-0.00960702	-0.201083	-0.0404579	-0.083668	-0.191235	0.0517079	0.033606	0.190183
BCL3	0.191183	0.22309	0.151262	0.0702815	0.0851998	0.121939	0.629297	0.281	0.126792	0.131278
BCL6	-0.481543	-0.436178	-0.50117	0.120938	0.27841	0.562505	0.676043	0.424625	0.260005	-0.103968
BCL7A	-0.188238	-0.248931	-0.126026	0.194206	0.0412229	-0.0489986	-0.249371	-0.128207	-0.048222	-0.0978657
BCL7B	0.46683	0.414088	0.515017	0.290583	-0.00316362	-0.343094	-0.201453	-0.154198	-0.0900526	0.119463
BCL7C	-0.368437	-0.437999	-0.319529	0.461775	0.237368	0.531709	-0.311347	-0.35279	-0.416277	-0.341115
BCL9	-0.80728	-0.803106	-0.742523	0.523416	0.55298	0.611269	-0.278781	-0.229047	-0.36139	-0.636378
BCL9L	-0.304441	-0.341771	-0.22386	0.513488	0.291126	0.387117	0.227983	0.164076	-0.00685357	-0.278918
BCLAF1	-0.625349	-0.469195	-0.657545	-0.0721274	0.483973	0.50423	0.32744	0.217914	0.112272	-0.385294
BCMO1	0.0100491	0.077716	-0.0625756	-0.359336	-0.0685622	0.074374	0.848768	0.672507	0.536644	0.279869
BCOR	-0.417653	-0.390817	-0.364036	0.0194735	0.0500714	0.140067	-0.311683	-0.21768	-0.119039	-0.245897
BCORL1	-0.281277	-0.251469	-0.307046	0.419071	0.521062	0.42206	0.202791	0.0677987	-0.0263014	-0.396651
BCR	0.037218	-0.0524076	0.0906949	0.366202	0.00367328	-0.0763253	-0.0459016	0.127334	-0.132085	-0.0109518
BCS1L	0.848105	0.780978	0.768688	-0.532952	-0.734044	-0.800996	-0.14731	-0.0416922	0.116864	0.714004
BDH2	-0.645308	-0.619911	-0.646368	0.208119	0.414589	0.672303	0.270411	0.373915	0.090368	-0.220106
BDNF	0.442171	0.481939	0.502084	0.0546344	-0.0113644	-0.348479	-0.378582	-0.575108	-0.340866	0.046809
BDP1	-0.636643	-0.642048	-0.598427	0.536761	0.540859	0.620711	-0.0779515	-0.279336	-0.347712	-0.590582
BECN1	0.786169	0.780758	0.763164	-0.376722	-0.536706	-0.694386	-0.119397	-0.281534	-0.0687875	0.455665
BET1	0.742225	0.768364	0.644377	-0.660945	-0.584998	-0.671547	-0.130638	-0.196886	0.0512745	0.560284
BET1L	0.255629	0.299601	0.210109	0.0114305	0.17646	-0.0592469	0.0547508	-0.0712375	0.01687	-0.0378725
BEX1	0.784779	0.827043	0.703203	-0.653189	-0.507083	-0.707632	0.0110036	-0.0387114	0.29543	0.534645
BEX2	0.867451	0.879173	0.779899	-0.669715	-0.602125	-0.846066	-0.0552966	0.00830495	0.299442	0.657504
BFAR	0.558637	0.531391	0.524137	-0.517563	-0.616397	-0.593561	0.303891	0.225462	0.385706	0.606202
BGN	-0.73269	-0.775882	-0.742052	0.236197	0.234953	0.790124	0.497155	0.464211	0.108457	-0.276438
BHLHB9	0.66833	0.75071	0.595818	-0.670982	-0.368649	-0.696836	-0.121468	-0.112591	0.24608	0.374011
BICD1	0.70255	0.754802	0.683734	-0.28864	-0.290542	-0.575216	-0.051326	-0.174764	-0.0647689	0.2401
BICD2	-0.368804	-0.221191	-0.358813	0.146595	0.632755	0.294745	-0.0274843	-0.106312	-0.0507006	-0.552415
BID	0.530891	0.481677	0.547364	0.0761278	-0.149196	-0.509194	-0.271627	-0.126571	-0.194931	0.193395
BIN1	-0.7152	-0.723038	-0.727487	0.100607	0.156365	0.658178	0.0362959	0.124798	-0.105634	-0.402766
BIN3	-0.533415	-0.542091	-0.439102	0.851882	0.740635	0.550413	0.0278026	-0.0938865	-0.294345	-0.665823
BIRC2	-0.200468	-0.126061	-0.201496	-0.300188	0.00621043	0.0875368	0.404491	0.424994	0.624053	0.0722044
BIRC6	-0.731786	-0.682326	-0.691155	0.392493	0.582813	0.675093	-0.0844919	-0.0867712	-0.326673	-0.664491
BIVM	0.290103	0.295583	0.361516	0.324321	0.158581	-0.318399	0.131558	-0.000891359	-0.0681813	-0.0902337
BLCAP	-0.642497	-0.571086	-0.577494	0.594535	0.787539	0.590559	-0.149033	-0.161772	-0.198675	-0.673555
BLMH	-0.329866	-0.323658	-0.351552	0.395056	0.420317	0.30083	0.297153	0.179855	0.00242711	-0.263573
BLOC1S1	0.247866	0.148274	0.333596	0.392777	-0.00105553	-0.105679	-0.200044	-0.244798	-0.144545	0.0838817
BLOC1S2	0.79984	0.787843	0.735181	-0.538715	-0.573547	-0.637193	0.145014	0.101967	0.350471	0.630645
BLVRA	0.866114	0.850847	0.79142	-0.64475	-0.64975	-0.822313	-0.173433	-0.0299743	0.197527	0.646548
BLVRB	0.262218	0.203436	0.243966	-0.0877065	-0.22777	-0.255401	-0.347121	-0.335279	-0.303557	0.26215
BLZF1	-0.584075	-0.692851	-0.54404	0.589442	0.287526	0.59497	-0.0599558	-0.15962	-0.392644	-0.431446
BMP1	-0.28358	-0.360517	-0.22739	0.567616	0.266603	0.392267	0.167001	0.14929	-0.174701	-0.430867
BMP2	0.109347	0.103294	0.189821	0.0775941	-0.0577564	-0.0864158	-0.235893	-0.0986103	0.0557225	-0.0398173
BMP2K	-0.0491608	0.0550547	-0.0360644	-0.0368473	0.215428	0.0595982	-0.15686	-0.129163	0.0164345	-0.337359
BMP7	-0.127292	-0.19934	-0.153518	0.0421868	-0.128625	0.265986	0.230012	0.108617	-0.366565	0.0486481
BMPR2	0.291783	0.461663	0.22566	-0.388084	0.155462	-0.290237	0.027003	-0.0359155	0.048856	-0.0257176
BNIP1	0.587557	0.665368	0.555689	-0.286373	-0.099791	-0.588676	-0.299052	-0.429924	-0.153563	0.0968718
BNIP2	-0.600464	-0.576396	-0.619922	0.0609772	0.224997	0.723572	0.702395	0.605406	0.369477	-0.225831
BNIP3	-0.132904	-0.0773649	-0.141979	-0.12739	0.102226	0.191001	0.189611	0.197785	0.0864209	-0.170296
BNIP3L	0.295001	0.351582	0.256649	-0.646962	-0.460655	-0.52739	-0.348167	-0.245181	0.00392051	0.243556
BOK	-0.429771	-0.492708	-0.453656	-0.0759557	-0.152264	0.326061	-0.258561	-0.0552296	-0.0581392	-0.0930092
BOLA1	0.696624	0.665244	0.618775	-0.35559	-0.455226	-0.586025	-0.241529	-0.0959122	0.0212724	0.498348
BOLA3	0.909492	0.85855	0.891079	-0.340086	-0.560445	-0.880759	-0.312497	-0.228594	0.0662646	0.627965
BOP1	-0.185173	-0.294305	-0.0662284	0.590089	0.197784	0.186384	-0.190523	-0.0384667	-0.0643323	-0.249212
BPGM	0.774067	0.837841	0.717891	-0.550028	-0.448881	-0.725772	-0.0240221	-0.0823355	0.146275	0.457199
BPHL	-0.0766794	-0.0229903	-0.0655268	-0.091108	0.138926	0.051687	0.363716	0.403036	0.322694	-0.0797099
BRAF	-0.765954	-0.76236	-0.717981	0.481126	0.533146	0.686214	0.0657316	0.0450147	-0.185291	-0.462567
BRAP	-0.410053	-0.453497	-0.385322	0.0105916	0.0249095	0.118725	-0.179722	0.0455744	-0.0171817	-0.0725117
BRD1	-0.0961083	-0.0817734	-0.153269	0.169137	0.195443	0.194099	-0.0581415	-0.0201936	-0.276194	-0.268297
BRD2	-0.127247	-0.196985	-0.0307533	0.607286	0.271845	0.238729	0.0119314	0.0284624	-0.132263	-0.125364
BRD3	-0.729491	-0.761426	-0.629901	0.713064	0.616961	0.667958	-0.132276	-0.102503	-0.225443	-0.646358
BRD7	-0.0811203	-0.123701	-0.0968719	-0.401086	-0.373898	0.00366211	-0.0907579	0.144695	0.319202	0.234605
BRD8	0.374597	0.441362	0.261455	-0.511855	-0.232478	-0.406544	0.297589	0.288295	0.267577	0.361937
BRD9	-0.797061	-0.811135	-0.705828	0.702166	0.674833	0.705105	-0.169114	-0.0899921	-0.25501	-0.674603
BRE	0.818027	0.843681	0.807209	-0.379933	-0.344555	-0.802079	-0.0753531	-0.0598497	0.345393	0.491309
BRF1	-0.456468	-0.480338	-0.384506	0.712074	0.524703	0.520754	-0.0135864	-0.0780934	-0.237804	-0.517595
BRF2	0.378348	0.453582	0.329185	-0.293386	-0.0771194	-0.197941	0.369168	0.244196	0.420006	0.226722
BRI3	0.47786	0.348392	0.570017	0.174482	-0.36544	-0.369073	-0.217112	-0.277089	-0.184632	0.24484
BRI3BP	-0.520925	-0.56721	-0.441993	0.553273	0.401292	0.449104	-0.34226	-0.246114	-0.359977	-0.414614
BRMS1	-0.518458	-0.534789	-0.470328	0.257522	0.299475	0.593006	0.0597065	0.206145	0.158926	-0.324976
BRPF1	-0.678816	-0.71255	-0.555614	0.787098	0.556843	0.658548	0.0036409	0.0211906	-0.269283	-0.545297
BRPF3	0.806606	0.791563	0.793121	-0.537323	-0.662854	-0.848358	-0.0818586	-0.122635	0.16945	0.611216
BRSK1	-0.547141	-0.576004	-0.431337	0.882648	0.719049	0.496841	-0.111336	-0.124819	-0.308227	-0.705626
BRSK2	-0.549777	-0.587108	-0.461545	0.831561	0.627098	0.435788	-0.136559	-0.194692	-0.38925	-0.590878
BRWD1	0.658179	0.754191	0.607838	-0.569068	-0.27479	-0.602399	-0.0219386	-0.0507695	0.14463	0.24906
BSCL2	-0.188998	-0.111916	-0.11239	0.499227	0.635398	0.195995	-0.43602	-0.424953	-0.310499	-0.490151
BSDC1	-0.531401	-0.619589	-0.4128	0.737252	0.380061	0.579794	0.128966	0.0229223	-0.182894	-0.432379
BSG	-0.594173	-0.625711	-0.49421	0.697518	0.582092	0.603075	-0.180588	-0.187673	-0.410625	-0.61215
BSN	-0.364349	-0.248398	-0.252912	0.472201	0.714238	0.358152	0.17658	-0.0112521	0.00553445	-0.526199
BST2	-0.219146	-0.258226	-0.233987	0.0424626	-0.0361779	0.326979	0.790487	0.898204	0.519394	0.149297
BTAF1	-0.770596	-0.75412	-0.792136	0.246624	0.403655	0.798522	0.408782	0.35266	0.0869331	-0.465739
BTBD1	0.720821	0.756721	0.648553	-0.7708	-0.668174	-0.799028	0.0846996	0.0704842	0.407385	0.69097
BTBD10	0.882861	0.914718	0.814381	-0.708867	-0.622786	-0.88234	-0.111694	-0.0870076	0.220463	0.605066
BTBD11	0.094463	0.171178	0.0767817	0.305716	0.490009	-0.132043	-0.0875509	-0.162381	-0.0831316	-0.251928
BTBD3	0.377946	0.513918	0.329567	-0.574302	-0.165956	-0.510103	0.0815632	-0.103453	0.314664	0.33364
BTBD6	-0.0643164	-0.121255	0.0606761	0.661854	0.293414	0.185656	-0.0792927	-0.244035	-0.425726	-0.362074
BTBD7	-0.867267	-0.855672	-0.84203	0.370046	0.479043	0.748715	-0.0711046	-0.0655355	-0.308584	-0.538255
BTBD9	0.151777	0.120305	0.259437	0.556138	0.263938	0.00316341	0.195918	-0.082148	-0.114671	-0.244145
BTD	-0.0197128	-0.0592765	-0.0579913	-0.0356752	-0.0832724	-0.00335777	-0.510393	-0.334254	-0.261506	-0.0960526
BTF3	0.741029	0.740239	0.658834	-0.649985	-0.649575	-0.803026	-0.0336674	0.0439023	0.272591	0.698625
BTF3L4	0.776975	0.790251	0.667358	-0.735104	-0.657443	-0.788744	-0.0483766	-0.0155816	0.233677	0.697568
BTG1	-0.479088	-0.42517	-0.533243	-0.0200982	0.233842	0.535186	0.522747	0.36093	0.251242	0.0267885
BTG2	-0.531292	-0.411601	-0.452126	0.288935	0.524457	0.548729	0.203408	0.0509263	0.0641932	-0.445323
BTG3	0.106723	0.15292	0.118344	-0.346037	-0.274146	-0.152135	0.446811	0.410186	0.562236	0.324188
BTN2A1	0.859932	0.849096	0.767524	-0.648492	-0.659792	-0.834242	0.0115143	-0.0691454	0.244772	0.709127
BTN2A2	-0.0914776	-0.022061	-0.0769677	-0.0165644	0.17003	0.115209	0.254665	0.223363	0.271744	-0.234797
BTN3A1	-0.762621	-0.755588	-0.794414	0.13889	0.299587	0.766271	0.322502	0.461691	0.135962	-0.283941
BTN3A2	-0.0186465	-0.039491	0.00911785	-0.0217063	-0.0880485	0.1178	0.370848	0.667095	0.449166	0.04783
BTN3A3	0.183814	0.187077	0.111295	-0.309886	-0.306126	-0.197694	-0.04286	0.152302	0.00662641	0.283026
BTNL9	0.219864	0.212451	0.242876	-0.0603686	-0.105262	-0.118179	0.0329828	0.0387263	0.202967	0.258374
BTRC	0.0903608	0.231817	0.0949842	-0.202944	0.218328	-0.119098	0.0572315	0.0622078	0.274824	-0.0394224
BUB3	-0.263503	-0.170433	-0.336804	-0.323979	0.0819659	0.0445432	-0.0401077	0.102669	0.292476	-0.0519467
BYSL	0.833832	0.867599	0.806004	-0.466803	-0.416259	-0.740484	-0.0757042	-0.0816553	0.218513	0.371431
BZRAP1	-0.339888	-0.396588	-0.20054	0.84015	0.533699	0.390115	0.14912	0.1189	-0.0375156	-0.392691
BZW2	0.880115	0.881606	0.885096	-0.46369	-0.548247	-0.84736	0.0213658	-0.0404369	0.338289	0.580802
C10orf10	0.020092	0.0737405	-0.0406792	-0.152896	0.0410534	0.119039	0.934019	0.673039	0.532576	0.199388
C10orf114	-0.0661162	-0.0989918	0.0786161	0.445907	0.197411	0.00330621	-0.301653	-0.413568	-0.153219	-0.0954402
C10orf118	-0.227375	-0.270921	-0.162481	0.10178	0.0071406	-0.0454681	-0.261191	-0.186429	-0.13562	-0.135017
C10orf137	-0.554777	-0.443853	-0.583591	0.043104	0.470287	0.547391	0.202874	0.011715	0.00119367	-0.414467
C10orf32	0.872527	0.821256	0.808229	-0.533648	-0.695401	-0.800569	-0.0944026	-0.0543864	0.196042	0.769979
C10orf35	0.88036	0.915084	0.912739	-0.217397	-0.238926	-0.82065	-0.211192	-0.288274	0.0449624	0.262362
C10orf54	-0.213328	-0.204132	-0.26839	0.0476748	0.15552	0.379523	0.81875	0.620665	0.477873	0.182654
C10orf76	-0.167579	-0.114654	-0.145576	0.367811	0.483883	0.246934	0.0723327	0.0202832	-0.0267384	-0.29962
C10orf88	0.696499	0.703409	0.727536	-0.406481	-0.532066	-0.818647	-0.0549002	-0.0371195	0.232659	0.481692
C10orf90	-0.385855	-0.376504	-0.45021	-0.257976	-0.122711	0.294293	-0.291507	-0.169753	-0.153136	-0.14952
C11orf1	0.865567	0.815467	0.854679	-0.350967	-0.578521	-0.74682	-0.0428286	-0.022552	0.196618	0.638658
C11orf10	0.0994859	0.049227	0.0286357	-0.458271	-0.476617	-0.0877578	-0.154667	-0.0755704	0.202398	0.483179
C11orf24	-0.385989	-0.476867	-0.260118	0.637247	0.309304	0.3073	-0.297787	-0.225424	-0.232364	-0.418564
C11orf31	0.630051	0.662663	0.670966	0.0706073	-0.0246255	-0.505755	-0.110794	-0.240604	-0.208071	-0.045651
C11orf48	0.596795	0.536783	0.498224	-0.256926	-0.368083	-0.53939	-0.146004	-0.0660357	0.115209	0.434691
C11orf49	0.905044	0.907793	0.862015	-0.396506	-0.439878	-0.815736	-0.0536296	-0.152265	0.00308234	0.473358
C11orf54	-0.676674	-0.641435	-0.75424	-0.165833	0.0603326	0.59664	0.37148	0.366065	0.0823994	-0.175241
C11orf71	0.57065	0.586756	0.471271	-0.562422	-0.533496	-0.409844	0.0768374	-0.0801923	0.118025	0.545346
C11orf9	-0.315056	-0.321896	-0.365142	-0.274446	-0.198496	0.128425	-0.38652	-0.16457	-0.0960541	-0.0857565
C12orf10	0.167835	0.186821	0.258697	0.426003	0.325126	-0.212507	-0.438789	-0.331305	-0.246083	-0.124511
C12orf23	0.331671	0.381947	0.306023	-0.640514	-0.443706	-0.432728	-0.00178856	0.00513246	0.34991	0.267647
C12orf29	-0.336102	-0.218489	-0.362406	-0.1525	0.293386	0.306982	0.280718	0.231708	0.193393	-0.256039
C12orf4	0.904053	0.901131	0.853641	-0.602885	-0.622056	-0.89853	-0.209265	-0.170646	0.212919	0.583758
C12orf43	0.561637	0.559234	0.616292	0.0165078	-0.153165	-0.588469	-0.304684	-0.459786	-0.26907	0.077858
C12orf44	0.711101	0.733593	0.74786	-0.0892769	-0.131336	-0.585495	0.110784	-0.060112	0.170885	0.194254
C12orf45	0.700583	0.740465	0.607271	-0.491827	-0.332814	-0.644428	-0.0587441	-0.151458	0.135235	0.5048
C12orf49	0.54639	0.650382	0.518498	-0.329494	-0.0629007	-0.395127	0.174459	-0.0326175	0.275319	0.167783
C12orf5	0.861938	0.852667	0.843958	-0.524444	-0.641561	-0.865992	-0.21302	-0.194295	0.00556371	0.574082
C12orf52	0.510976	0.433531	0.626848	0.352694	-0.0729382	-0.437452	-0.339527	-0.29505	-0.13714	0.13633
C12orf57	0.813517	0.741499	0.774586	-0.303317	-0.546326	-0.825853	-0.13374	-0.0128767	0.117903	0.588696
C14orf1	-0.388065	-0.42336	-0.31938	0.271493	0.181575	0.0657072	-0.349432	-0.201947	-0.221721	-0.159023
C14orf119	-0.477673	-0.544006	-0.408655	0.220861	0.0557024	0.220668	-0.222064	-0.082366	-0.17097	-0.175337
C14orf142	0.819306	0.81905	0.775858	-0.543873	-0.592126	-0.777045	0.0916677	0.129583	0.256617	0.641647
C14orf159	-0.713324	-0.70924	-0.707249	0.377772	0.505077	0.78607	0.402216	0.392669	-0.01523	-0.399609
C14orf166	0.801652	0.803978	0.710584	-0.770594	-0.722024	-0.811409	-0.0218188	-0.0499291	0.280147	0.696989
C14orf2	0.926836	0.939634	0.883772	-0.471381	-0.511887	-0.924432	-0.0884531	-0.0920066	0.226949	0.626201
C14orf28	-0.704197	-0.628121	-0.724129	0.278941	0.603282	0.628554	-0.0639908	-0.0809871	-0.222043	-0.638449
C14orf37	0.0578733	0.0330432	0.0407629	-0.149992	-0.177695	0.0393267	0.383371	0.426313	0.0996487	-0.0759653
C14orf79	-0.24535	-0.323902	-0.11046	0.774809	0.430545	0.239556	-0.238927	-0.231138	-0.303797	-0.392179
C14orf80	-0.260115	-0.369607	-0.120464	0.765353	0.338587	0.281678	-0.223468	-0.276329	-0.355697	-0.384024
C14orf93	-0.312777	-0.318972	-0.407297	-0.0930166	0.0402503	0.518402	0.224734	0.354925	0.119517	-0.103777
C15orf23	0.873088	0.894094	0.826979	-0.526007	-0.557776	-0.780833	-0.0400772	-0.113898	0.180032	0.572824
C15orf27	0.0451974	0.0135257	0.106799	0.676545	0.397099	0.108853	0.220476	-0.0655322	-0.261427	-0.311263
C15orf38	0.172432	0.176554	0.135483	-0.0799107	-0.0202248	-0.266995	-0.681454	-0.743182	-0.38084	0.0465601
C15orf40	0.652037	0.602867	0.669603	-0.133363	-0.395599	-0.687504	-0.0899583	0.0305439	0.151658	0.431102
C16orf45	0.791273	0.849493	0.74938	-0.222793	-0.168108	-0.704532	-0.128082	-0.199243	0.0343018	0.328126
C16orf55	-0.603897	-0.659374	-0.495125	0.623075	0.394893	0.41186	-0.227077	-0.144885	-0.281007	-0.417905
C16orf58	-0.0490489	-0.116476	0.00079401	0.430496	0.209554	0.134446	0.0768343	-0.0959114	-0.0582472	-0.0133321
C16orf80	0.770362	0.805874	0.709721	-0.51895	-0.427333	-0.691901	-0.0805812	-0.148413	0.103846	0.483581
C17orf58	-0.40816	-0.38709	-0.328659	0.428746	0.372097	0.551632	0.595997	0.386292	0.169622	-0.277105
C17orf59	0.116342	0.12666	0.130748	0.225415	0.26836	-0.00507462	-0.217127	-0.184119	0.0494219	-0.27648
C17orf61	-0.240809	-0.316642	-0.311432	-0.000982308	-0.00384368	0.356347	-0.055365	0.0405714	0.0875478	0.052947
C17orf62	-0.629102	-0.579383	-0.572393	0.484706	0.576113	0.68126	0.417935	0.425454	0.103442	-0.586619
C17orf70	-0.695509	-0.761816	-0.63515	0.701002	0.554643	0.688191	-0.0547311	0.104947	-0.146782	-0.547203
C17orf75	-0.102761	-0.075398	-0.20791	-0.177652	-0.00226018	0.0812832	-0.220142	-0.296318	-0.125474	0.172222
C17orf79	0.872329	0.870573	0.825911	-0.577549	-0.598829	-0.861454	-0.15819	-0.121149	0.209087	0.655272
C17orf80	0.404688	0.385486	0.399894	-0.281064	-0.421068	-0.391695	-0.0204942	0.0378341	0.0211744	0.484962
C17orf85	-0.234687	-0.190718	-0.292954	-0.023391	0.176793	0.225966	-0.271509	-0.28811	-0.141171	-0.12394
C18orf21	0.848856	0.833843	0.819456	-0.556957	-0.624162	-0.860807	-0.0824065	0.0291374	0.285914	0.62454
C18orf25	-0.545237	-0.419131	-0.593069	0.126944	0.58267	0.563338	0.234095	0.0259031	-0.222002	-0.493809
C18orf56	-0.286691	-0.325457	-0.384146	-0.454208	-0.369714	0.151768	-0.186122	0.134242	0.0338571	0.127093
C18orf8	0.580684	0.596381	0.469613	-0.630172	-0.542587	-0.698425	-0.102978	0.0379957	0.15109	0.451592
C19orf10	0.462938	0.31587	0.512558	0.181883	-0.382973	-0.331967	-0.0819566	-0.25722	-0.301826	0.243915
C19orf12	-0.679395	-0.631543	-0.628313	0.532308	0.669161	0.699361	0.221375	0.253938	-0.00260147	-0.618041
C19orf24	0.804785	0.765427	0.82057	-0.0738734	-0.279383	-0.749162	-0.348141	-0.297884	-0.0148208	0.288326
C19orf25	-0.167941	-0.269864	-0.167765	0.402657	0.125931	0.384463	0.100611	0.0934108	0.0187995	-0.191718
C19orf26	-0.480626	-0.539955	-0.425361	0.231747	0.0730841	0.181081	-0.265878	-0.110595	-0.19055	-0.162654
C19orf6	0.0863683	-0.0302808	0.144857	0.435345	-0.0313222	-0.0718524	-0.0889435	-0.137203	-0.12505	-0.169269
C1GALT1	-0.159385	-0.0666952	-0.221912	-0.574569	-0.228241	0.0584156	0.0169469	0.0115849	0.306585	0.103115
C1GALT1C1	-0.0271152	-0.038427	-0.00620903	-0.067838	-0.245928	0.0205913	0.0734086	0.0359906	-0.0291599	0.250193
C1orf109	0.692683	0.752544	0.595563	-0.603718	-0.460242	-0.5345	0.257498	0.0688743	0.230318	0.482772
C1orf115	-0.529456	-0.465102	-0.452778	0.592023	0.75386	0.643602	0.220086	0.117657	-0.176969	-0.695818
C1orf122	-0.100274	-0.224672	-0.0563197	0.151262	-0.315451	0.18046	-0.316895	-0.21306	-0.262105	0.0766286
C1orf123	0.574472	0.51027	0.507417	-0.182425	-0.334857	-0.58499	-0.418916	-0.255113	-0.0454142	0.395637
C1orf131	0.481254	0.493103	0.405878	-0.71933	-0.674286	-0.386005	0.151422	0.210911	0.187314	0.56024
C1orf159	0.10109	0.0682776	0.171432	0.535221	0.296025	0.135829	-0.0978195	-0.200594	-0.339777	-0.384588
C1orf173	0.771512	0.835313	0.676132	-0.674529	-0.474004	-0.756738	-0.0607685	-0.134932	0.1474	0.5725
C1orf192	-0.521643	-0.569246	-0.522364	0.204198	0.236672	0.365637	-0.0247638	0.163587	-0.0773551	-0.226086
C1orf198	-0.675908	-0.654587	-0.743675	-0.25365	-0.0314767	0.608388	0.0993349	0.251758	0.0759307	-0.125527
C1orf21	-0.171425	-0.0967744	-0.0916227	0.114603	0.285087	0.293983	0.00652412	0.004084	0.101759	-0.0963283
C1orf35	-0.110745	-0.190802	-0.0759557	0.575301	0.254715	0.166694	-0.439989	-0.466425	-0.747067	-0.435716
C1orf43	0.531958	0.518526	0.468679	-0.504715	-0.554577	-0.546683	-0.200981	-0.266438	-0.212514	0.493924
C1orf50	0.348713	0.336654	0.369355	-0.195412	-0.270725	-0.170477	-0.0289149	0.0754881	0.297009	0.244694
C1orf51	0.0270717	0.0442846	-0.0243122	-0.0294806	0.0719257	0.083644	0.185991	0.333178	0.0948192	-0.129807
C1orf52	0.495213	0.469583	0.538737	-0.287342	-0.452014	-0.366687	0.338312	0.362406	0.369849	0.373496
C1orf54	-0.644927	-0.609652	-0.604721	0.461222	0.576193	0.788646	0.277443	0.0509235	-0.0853094	-0.427329
C1orf56	0.775398	0.76021	0.701206	-0.466033	-0.557082	-0.707976	-0.147292	-0.191053	-0.106547	0.504048
C1orf61	-0.498662	-0.518355	-0.479767	0.300682	0.280281	0.74145	0.338498	0.234019	-0.146934	-0.209967
C1orf63	-0.28799	-0.310406	-0.229117	0.171719	0.0628539	0.124457	0.0257146	-0.0660901	0.157588	-0.0725435
C1orf74	0.447222	0.453278	0.464616	-0.222363	-0.175139	-0.613645	-0.475072	-0.275472	-0.0126533	0.271721
C1orf85	0.448127	0.417504	0.458112	-0.082487	-0.190293	-0.441436	-0.555429	-0.484197	-0.214421	0.0225776
C1orf86	0.156288	0.0454296	0.24503	0.443043	-0.0301229	0.024707	0.162041	0.218091	0.103545	0.0769435
C1QA	0.345863	0.321992	0.303438	-0.392736	-0.433521	-0.272414	0.603315	0.688888	0.848831	0.588127
C1QB	0.172783	0.186957	0.111181	-0.462378	-0.292152	-0.204783	0.57119	0.658735	0.904562	0.514027
C1QBP	0.926182	0.919489	0.876192	-0.513235	-0.571298	-0.841751	-0.0481562	-0.108918	0.104812	0.633508
C1QC	0.114273	0.13204	0.0550775	-0.424745	-0.247692	-0.125858	0.639243	0.673624	0.920918	0.478474
C1QL1	-0.15524	-0.232667	-0.100663	0.419458	0.131373	0.278302	0.279831	0.283187	0.0659066	-0.0874018
C1QL2	-0.105804	-0.135367	0.0215924	0.750222	0.477118	0.190958	-0.126795	-0.23055	-0.301105	-0.365669
C1QL3	0.636485	0.593331	0.599108	-0.626564	-0.748318	-0.712896	-0.0665643	0.001598	0.221264	0.668536
C1QTNF1	-0.281105	-0.278907	-0.204339	0.406518	0.291913	0.356601	0.330491	0.268719	-0.166433	-0.34612
C1QTNF3	-0.279941	-0.261869	-0.273924	-0.112786	0.0228047	0.237421	0.0609158	0.248181	-0.0374925	-0.319093
C1QTNF4	0.927767	0.874589	0.932028	-0.309053	-0.560764	-0.904849	-0.165824	-0.21831	0.0672297	0.547707
C1R	0.070901	0.144539	0.0277911	0.00240678	0.257917	0.0704978	0.615254	0.391895	0.374008	-0.0554635
C1RL	0.445338	0.469956	0.359552	-0.0215124	0.0557177	-0.191099	0.458353	0.176542	0.233405	0.301317
C1S	0.0770707	0.163759	0.0587298	-0.0569392	0.246115	0.0951478	0.738492	0.500876	0.571502	0.0477726
C2	0.32164	0.381273	0.292508	-0.163674	-0.0235829	-0.325404	0.370399	0.389569	0.516138	0.326822
C20orf111	0.7134	0.731426	0.603042	-0.785901	-0.660062	-0.641866	0.149364	0.173596	0.403641	0.625785
C20orf112	-0.390711	-0.410724	-0.362755	0.0487587	0.118237	0.0694539	-0.101311	0.0630464	0.0671047	-0.16508
C20orf24	0.904002	0.876429	0.855304	-0.546834	-0.668895	-0.887368	-0.000265958	0.0550845	0.29538	0.728671
C20orf27	0.258563	0.192137	0.386179	0.417586	0.110054	-0.225918	-0.10997	-0.128188	0.0200907	-0.0728352
C20orf72	-0.688677	-0.685023	-0.699396	0.205973	0.296197	0.857051	0.213363	0.232669	-0.0834827	-0.376484
C20orf96	-0.344468	-0.386279	-0.272449	0.70234	0.482179	0.398132	-0.025212	-0.0227922	-0.136884	-0.427947
C21orf119	0.757153	0.737092	0.7544	-0.171017	-0.339736	-0.613498	-0.134642	-0.190068	0.0970074	0.497098
C21orf2	-0.308206	-0.370148	-0.272703	0.64779	0.418393	0.44187	0.157683	0.153086	-0.11972	-0.298725
C21orf33	0.0160791	0.032387	-0.032136	-0.0273266	0.0913503	-0.211117	-0.292886	-0.00941806	0.164216	0.011949
C21orf59	0.249476	0.164353	0.332789	0.202006	-0.279214	-0.0999471	-0.184632	-0.186184	-0.213219	0.128974
C21orf67	-0.36446	-0.422253	-0.301249	0.204427	0.0887394	0.105526	-0.238789	-0.0685078	-0.118501	-0.103622
C22orf23	0.274084	0.283892	0.293291	0.136426	0.027006	-0.0934244	-0.0641154	-0.193221	0.0216309	0.0726146
C22orf25	-0.450119	-0.485196	-0.358186	0.7113	0.594455	0.42318	-0.366266	-0.146954	-0.284651	-0.507867
C2orf18	0.479916	0.505267	0.449647	-0.204484	-0.156794	-0.242615	0.391208	0.13039	0.0701227	0.145074
C2orf29	-0.710983	-0.725322	-0.687178	0.689612	0.674647	0.765833	0.0404893	-0.0227705	-0.279763	-0.654545
C3	0.450358	0.474239	0.354712	-0.382783	-0.2206	-0.325015	0.371957	0.28134	0.629076	0.522965
C3orf14	0.906358	0.903787	0.82395	-0.718968	-0.710743	-0.882109	-0.107016	-0.0864554	0.220179	0.678405
C3orf17	0.184002	0.178764	0.184236	-0.32143	-0.286832	-0.254684	-0.158014	-0.0873636	0.268582	0.297575
C3orf18	0.274349	0.165485	0.327207	0.508135	0.0583291	-0.281361	-0.244153	-0.233995	-0.409045	0.0499574
C3orf37	0.249905	0.306596	0.226734	0.237144	0.353574	-0.350619	-0.29887	-0.409999	-0.327788	-0.081765
C3orf38	0.662087	0.68261	0.566167	-0.649834	-0.595572	-0.490863	0.220827	0.147012	0.270803	0.639796
C3orf58	-0.517819	-0.424161	-0.531231	-0.139161	0.202405	0.411557	-0.0925462	-0.120261	-0.0822644	-0.349916
C3orf62	-0.294479	-0.336581	-0.337974	0.309035	0.201757	0.375829	0.351258	0.16576	-0.00420339	-0.0445054
C4orf34	-0.745147	-0.784276	-0.706286	0.583643	0.575491	0.701692	-0.135576	0.00504619	-0.237765	-0.56941
C5AR1	-0.064481	-0.084472	-0.16355	-0.287647	-0.193478	0.157023	0.391451	0.358142	0.397231	0.222138
C5orf15	0.0583261	0.0847819	-0.0513161	-0.680776	-0.391679	-0.159383	0.0160858	0.105826	0.378227	0.242943
C5orf28	-0.804285	-0.836385	-0.778682	0.558731	0.497195	0.783425	-0.0088668	0.00815201	-0.38467	-0.609884
C5orf4	-0.640221	-0.647223	-0.677837	-0.121978	-0.0239936	0.517506	-0.22651	-0.047748	-0.168732	-0.275659
C6orf1	0.868329	0.809076	0.909937	-0.13515	-0.436433	-0.72332	-0.0503944	-0.176593	0.0901147	0.498763
C6orf106	-0.281133	-0.179555	-0.285724	0.24012	0.625201	0.184186	-0.179943	-0.192529	-0.0475489	-0.436663
C6orf108	-0.130371	-0.228185	-0.130758	0.369927	0.0454754	0.3524	0.0582509	0.0221641	-0.273808	0.0290548
C6orf120	0.606851	0.702287	0.544418	-0.584193	-0.28711	-0.691359	-0.109869	-0.131988	0.0247376	0.233387
C6orf136	0.424476	0.330527	0.430338	0.362548	-0.0445158	-0.38049	-0.358571	-0.459596	-0.55971	-0.0237387
C6orf162	0.596748	0.506358	0.600142	-0.225318	-0.596627	-0.598685	-0.0787846	-0.00561796	0.137866	0.696933
C6orf170	-0.721126	-0.801343	-0.684178	0.600941	0.407857	0.737633	0.00839349	0.0168148	-0.348767	-0.47609
C6orf203	0.152319	0.133438	0.13196	-0.443296	-0.422033	-0.313297	-0.376117	-0.179945	0.0668489	0.460361
C6orf211	0.350626	0.438752	0.345637	-0.413622	-0.252421	-0.462278	0.159553	0.198063	0.26514	0.280464
C6orf47	0.334898	0.27466	0.324306	0.200954	-0.0901853	-0.0534996	-0.0987006	-0.241808	-0.401993	-0.00588567
C6orf48	-0.103084	-0.236984	-0.198262	-0.110561	-0.362585	0.122018	0.174264	0.257563	0.0182442	0.442956
C6orf57	0.94704	0.928045	0.924716	-0.414578	-0.577656	-0.856131	-0.0247266	-0.0579016	0.178833	0.604345
C6orf70	-0.481414	-0.443322	-0.524463	0.161804	0.409832	0.540454	-0.134653	-0.136397	-0.20778	-0.451776
C7orf26	-0.265793	-0.325421	-0.15543	0.732231	0.393	0.234001	-0.277476	-0.327801	-0.541397	-0.405157
C8orf33	-0.690874	-0.655378	-0.62996	0.441218	0.620185	0.637636	-0.0557296	0.146805	0.0159216	-0.530714
C8orf4	0.474728	0.489476	0.468379	-0.246364	-0.351362	-0.366982	0.219196	0.125718	0.130294	0.37737
C8orf40	0.757733	0.713598	0.735999	-0.283322	-0.454504	-0.739954	-0.158642	-0.0182088	0.225538	0.539454
C8orf44	-0.401393	-0.398713	-0.284646	0.832189	0.694651	0.473098	-0.0408852	-0.173144	-0.335948	-0.715328
C8orf46	0.532966	0.661963	0.520978	-0.579591	-0.256324	-0.504609	0.0987318	0.00418271	0.29161	0.214219
C8orf58	-0.28691	-0.283199	-0.244648	0.454923	0.313127	0.376107	0.052028	0.0216183	-0.147642	-0.289913
C8orf76	0.887265	0.85506	0.822171	-0.48989	-0.586226	-0.746498	0.0258868	-0.0843455	0.18047	0.611485
C9orf114	-0.343255	-0.368081	-0.289761	0.417302	0.371528	0.503163	0.268681	0.308192	0.235738	-0.234198
C9orf116	0.879246	0.870823	0.87517	-0.2838	-0.396443	-0.723848	-0.124353	-0.176933	0.198884	0.497848
C9orf123	-0.213252	-0.223809	-0.073189	0.478932	0.336265	0.2179	-0.366385	-0.421594	-0.2731	-0.457287
C9orf142	-0.329187	-0.466871	-0.228424	0.686154	0.219059	0.321025	-0.408935	-0.321272	-0.499458	-0.405248
C9orf156	0.0336405	-0.00220182	-0.0415361	-0.279252	-0.161578	-0.139596	-0.569646	-0.369386	-0.208199	0.0772975
C9orf16	0.597184	0.494195	0.678212	0.272917	-0.208258	-0.542503	-0.085692	-0.211344	-0.209735	0.199947
C9orf24	0.348949	0.276668	0.349505	0.206767	-0.0261412	-0.283615	-0.630679	-0.58219	-0.492901	0.0498512
C9orf3	0.0325954	-0.0135176	0.096286	0.114048	-0.127465	-0.132434	-0.408211	-0.334285	-0.132875	-0.0672991
C9orf37	-0.475685	-0.554357	-0.395975	0.447972	0.253544	0.252418	-0.328305	-0.220743	-0.307807	-0.243492
C9orf40	0.66816	0.716372	0.618297	-0.433083	-0.361619	-0.574346	0.439842	0.205184	0.384495	0.49406
C9orf64	-0.5067	-0.440299	-0.61918	-0.110678	0.247894	0.43693	0.298074	0.215634	-0.0167736	-0.109178
C9orf78	0.129887	0.0901666	0.196647	0.129203	-0.134178	-0.0384702	0.0507945	-0.0669296	-0.0841951	0.0455715
C9orf89	0.61659	0.627693	0.587032	-0.0943665	-0.154609	-0.501703	0.375262	0.112928	0.0876089	0.319521
C9orf9	0.622232	0.639835	0.54009	-0.299992	-0.273086	-0.504548	-0.160433	-0.129838	-0.00456038	0.28971
C9orf91	0.333003	0.405618	0.357554	0.226281	0.307967	-0.27824	0.313135	0.290232	0.194405	-0.109114
CA10	0.588265	0.592628	0.700154	-0.0990314	-0.209911	-0.495892	0.0418859	-0.0588594	0.228478	0.206668
CA11	0.543308	0.50744	0.651472	0.312557	-0.0353544	-0.398737	0.00340932	-0.122439	-0.0395417	0.149062
CA12	-0.532534	-0.506316	-0.569368	0.35407	0.46983	0.694863	0.171054	0.0999678	-0.147006	-0.400549
CA14	-0.329169	-0.336951	-0.397343	-0.27437	-0.162228	0.205632	-0.369553	-0.23354	-0.136073	-0.105111
CA2	-0.478771	-0.446879	-0.52104	-0.336793	-0.16784	0.361448	-0.0548601	0.0678532	-0.136873	-0.096295
CA4	0.349222	0.258663	0.410824	0.23932	-0.132392	-0.291616	-0.576189	-0.540707	-0.437676	0.11173
CA5B	0.0447612	0.0484959	-0.0852901	-0.484228	-0.360323	0.179573	0.572918	0.474888	0.299282	0.311737
CA7	-0.00484823	0.0638666	0.0716925	0.593392	0.526228	0.0323021	-0.0257496	-0.16412	-0.384513	-0.572243
CA8	0.398086	0.467323	0.333744	-0.389707	-0.229584	-0.211531	0.334493	0.295511	0.153649	0.253681
CAB39	0.607268	0.686945	0.493167	-0.692928	-0.366259	-0.673135	-0.113476	-0.0744181	0.133015	0.378653
CAB39L	0.553506	0.612884	0.45295	-0.515773	-0.302015	-0.316715	0.232249	0.155724	0.287417	0.312761
CABIN1	-0.508915	-0.550937	-0.385391	0.843278	0.595003	0.487849	-0.309916	-0.295825	-0.406354	-0.580412
CABLES1	-0.702617	-0.750758	-0.636809	0.520846	0.431481	0.746411	0.224214	0.290054	-0.123005	-0.375026
CABLES2	-0.176455	-0.171046	-0.112092	0.387012	0.377298	0.00949796	-0.377465	-0.26215	-0.0760726	-0.505246
CABP1	0.06795	0.0301777	0.170156	0.683056	0.38643	-0.0675628	-0.0230273	-0.0844373	-0.33011	-0.38093
CABP7	0.159099	0.140245	0.182131	-0.153491	-0.312926	-0.064741	0.118957	0.316806	0.189012	0.388678
CABYR	0.650142	0.685439	0.627279	-0.484452	-0.384275	-0.706828	-0.0668874	0.000974275	0.417449	0.472167
CACHD1	-0.563267	-0.482305	-0.533382	0.171027	0.428488	0.765125	0.487357	0.319357	0.117878	-0.320376
CACNA1A	-0.49703	-0.553305	-0.37083	0.950235	0.634396	0.517557	0.00146866	-0.054534	-0.296358	-0.578754
CACNA1B	0.176731	0.162055	0.234823	0.121108	0.0696345	-0.0452427	0.258445	0.109786	0.431375	0.108934
CACNA1C	-0.0523278	-0.0427632	0.0425702	0.338334	0.230029	-0.127713	-0.181549	-0.209677	-0.212768	-0.0683824
CACNA1E	-0.714639	-0.674215	-0.636082	0.715688	0.795895	0.660394	-0.0582875	-0.0850806	-0.314675	-0.681956
CACNA1F	0.618009	0.680566	0.665426	0.111597	0.162372	-0.526537	-0.0690195	-0.118607	0.0514357	-0.0442828
CACNA1G	0.187813	0.0964238	0.351491	0.575974	0.0525868	-0.181067	-0.24515	-0.258935	-0.235285	-0.190804
CACNA1H	0.283408	0.305688	0.35952	-0.12079	-0.172571	-0.147396	0.0479473	0.0375326	0.244867	0.00551979
CACNA1I	-0.607847	-0.62167	-0.484576	0.853866	0.704742	0.645944	0.0420911	0.00465148	-0.221045	-0.66578
CACNA2D2	0.0386743	0.00735984	0.107329	0.67022	0.380758	0.111044	-0.107099	-0.231115	-0.418738	-0.324721
CACNA2D3	0.623026	0.682501	0.567098	-0.451555	-0.244718	-0.645083	0.024198	-0.00658551	0.35748	0.465718
CACNB1	0.437032	0.378563	0.576672	0.258679	-0.0958146	-0.409613	-0.562459	-0.514103	-0.324741	-0.0503287
CACNB2	0.186691	0.289795	0.253221	-0.016686	0.227649	-0.149366	0.170898	-0.032487	0.178909	-0.0207574
CACNB3	0.376514	0.308644	0.51127	0.481442	0.0674776	-0.328611	-0.0946186	-0.213594	-0.195066	-0.0929244
CACNB4	0.337493	0.431617	0.236213	-0.407786	-0.0721005	-0.321973	-0.22445	-0.246751	-0.197957	0.0773706
CACNG2	0.0839558	-0.0351829	0.196896	0.755621	0.233679	-0.0452006	-0.24117	-0.280736	-0.4246	-0.259336
CACNG3	0.182155	0.192462	0.345842	0.481122	0.296559	-0.0893137	-0.187438	-0.37404	-0.239177	-0.32432
CACNG7	0.429272	0.3899	0.479675	0.330635	-0.00687553	-0.214081	0.0246597	-0.219854	-0.365728	-0.0246907
CACYBP	0.891164	0.870345	0.810499	-0.683205	-0.74739	-0.852052	-0.083784	-0.0555805	0.201536	0.741984
CAD	-0.0980839	-0.0950713	-0.120805	0.375856	0.338014	0.259679	0.246209	0.244206	0.165189	-0.265318
CADPS	0.322681	0.464101	0.254146	-0.386718	0.0699453	-0.355682	0.0257786	-0.0760912	0.110068	0.0889171
CADPS2	0.0456472	0.162136	-0.0232527	-0.0509942	0.298437	-0.201512	0.102341	0.0703654	-0.0933882	-0.116862
CALB1	0.699475	0.689486	0.683445	-0.506603	-0.583457	-0.622548	0.350215	0.256861	0.496558	0.606299
CALB2	0.505783	0.423968	0.545614	0.147421	-0.202829	-0.457182	-0.173947	-0.193763	-0.0965168	0.187935
CALCOCO1	0.0842942	0.135138	0.0264857	-0.000948201	0.154213	-0.106645	0.182617	0.293561	0.272493	-0.114563
CALCOCO2	-0.181298	-0.124054	-0.264408	-0.251873	-0.00836187	0.369228	0.421648	0.441223	0.19654	-0.0558479
CALCRL	-0.288968	-0.27953	-0.287648	-0.224253	-0.169363	0.326993	0.162236	0.216173	0.0531588	0.0297818
CALD1	-0.666861	-0.672384	-0.672905	0.286513	0.423384	0.696733	0.0977397	0.217771	-0.0435125	-0.462152
CALM1	0.108144	0.128881	0.0676772	-0.00616141	0.0711223	-0.0460828	-0.394852	-0.34617	-0.346701	-0.0151467
CALM2	0.115975	0.205895	0.060388	-0.326999	-0.0303181	-0.0979614	-0.154273	0.0255991	-0.108882	-0.0161912
CALM3	0.210733	0.232756	0.180053	-0.0783517	-0.027669	-0.0305383	0.104083	0.187806	0.198735	0.147014
CALML4	0.188611	0.105563	0.138238	0.0204748	-0.205851	-0.0104172	0.0564824	0.25102	0.18716	0.476579
CALN1	-0.588543	-0.577077	-0.450755	0.789162	0.656334	0.551635	-0.110949	-0.150639	-0.351815	-0.649896
CALR	0.145333	0.00591299	0.155763	0.0471431	-0.379654	-0.0421461	-0.275333	-0.23232	-0.105516	0.387972
CALU	-0.385984	-0.292053	-0.33452	0.037321	0.292853	0.543943	0.450129	0.218412	0.159083	-0.316048
CAMK1	0.769117	0.748064	0.827285	0.0848924	-0.1759	-0.710577	-0.194829	-0.226118	-0.0838732	0.287633
CAMK1D	0.778141	0.777721	0.761868	-0.0240362	-0.131367	-0.692979	-0.1897	-0.45289	-0.223055	0.28874
CAMK1G	0.36619	0.399269	0.380173	0.0599539	0.0557919	-0.251678	0.0932854	-0.0119806	0.0785019	0.184637
CAMK2A	-0.138026	-0.0869474	0.0110665	0.608714	0.606453	0.055798	-0.137865	-0.163617	-0.146392	-0.484153
CAMK2B	-0.170127	-0.227042	-0.037507	0.876238	0.552826	0.242396	-0.208533	-0.281673	-0.367349	-0.457451
CAMK2D	-0.330958	-0.242464	-0.32534	0.295277	0.49482	0.488381	0.293983	-0.0100479	-0.201425	-0.363049
CAMK2G	0.22459	0.260974	0.212404	0.274441	0.271733	-0.198075	-0.0395414	-0.140298	-0.482139	-0.105689
CAMK2N1	0.232853	0.2388	0.256669	-0.0821184	-0.0969558	-0.0392397	-0.0306385	0.0159025	0.0854005	-0.0422672
CAMK2N2	0.378029	0.330003	0.460353	0.380019	0.073317	-0.473446	-0.391145	-0.293022	-0.208407	0.0438222
CAMKK1	-0.331685	-0.369949	-0.254262	0.741987	0.501571	0.406339	0.0406951	-0.0613714	-0.130661	-0.510879
CAMKK2	0.177132	0.235933	0.216961	0.149355	0.172093	-0.145462	0.171783	-0.0355334	-0.0722615	-0.10756
CAMKV	-0.317188	-0.259098	-0.236377	0.471022	0.626652	0.337811	0.216821	0.13618	0.0399503	-0.529203
CAMSAP1	0.633099	0.697763	0.585701	-0.586675	-0.449013	-0.576353	0.0362478	-0.00413759	-0.0296147	0.442192
CAMTA1	-0.252	-0.12278	-0.287746	0.173896	0.595135	0.152585	-0.239991	-0.345737	-0.432642	-0.45612
CAMTA2	0.399122	0.459419	0.448811	0.351298	0.296969	-0.311616	-0.0432765	-0.133107	-0.108023	-0.117114
CAND1	0.437772	0.468554	0.394261	-0.731092	-0.582367	-0.656167	-0.0973305	-0.0582444	0.262113	0.458948
CAND2	0.0644402	0.0650967	0.135938	0.409162	0.320767	-0.133605	-0.299076	-0.202877	-0.11883	-0.413886
CANT1	0.413329	0.459648	0.444896	-0.408536	-0.326883	-0.446354	-0.00224621	-0.0390159	0.473424	0.21737
CANX	-0.0986034	-0.0576378	-0.0233777	0.0685722	0.205388	0.194813	-0.0183168	-0.0517346	0.0331177	-0.167817
CAP1	0.0887291	0.12865	0.0722359	-0.478548	-0.360882	-0.0291999	0.032875	0.165489	0.221507	0.216861
CAP2	0.503359	0.61977	0.502366	-0.309436	-0.124206	-0.403346	0.196241	-0.0564377	0.0601002	0.138539
CAPG	-0.468161	-0.456797	-0.492833	0.0895794	0.260059	0.460628	0.102041	0.0904877	0.212364	-0.25179
CAPN1	0.483505	0.38078	0.500494	0.274361	-0.14208	-0.333683	0.00502648	-0.243102	-0.29723	0.203247
CAPN10	-0.0387577	0.0232365	0.00771521	0.176047	0.230446	0.0927483	0.173564	0.212359	0.230232	-0.0258885
CAPN2	-0.612978	-0.62079	-0.66543	0.16367	0.323703	0.66697	0.0931258	0.0825561	-0.152684	-0.358666
CAPN3	-0.556777	-0.581064	-0.592398	-0.0491587	0.0158669	0.383186	-0.442369	-0.147943	-0.266494	-0.286751
CAPN5	-0.153264	-0.185563	-0.0350855	0.683305	0.456022	0.256607	0.326239	0.0306153	-0.0818782	-0.30485
CAPN7	0.674408	0.714849	0.643947	-0.332835	-0.295964	-0.640442	-0.0916519	-0.0984946	0.201126	0.456542
CAPNS1	0.192571	0.144839	0.263388	0.357309	0.178442	-0.217546	-0.387699	-0.364714	-0.270005	-0.196334
CAPS	-0.583203	-0.690955	-0.529778	0.494186	0.21962	0.506581	-0.254243	-0.202018	-0.339113	-0.273221
CAPZA2	-0.492139	-0.381188	-0.433783	0.41714	0.747567	0.505965	0.0906631	0.124249	-0.0816417	-0.63536
CAPZB	0.456378	0.349205	0.521692	0.0335766	-0.380805	-0.473247	-0.0193914	-0.153067	-0.07108	0.241666
CARD11	-0.418325	-0.459849	-0.401327	0.243929	0.224958	0.45491	0.0367188	0.0731426	0.0308425	-0.159329
CARD8	-0.142483	-0.228651	-0.089232	0.360178	0.0755728	0.428293	0.246235	0.212272	-0.108181	-0.0586577
CARD9	0.0623699	0.0583271	0.0337469	0.0026445	0.0350192	-0.114175	0.343768	0.443625	0.592303	0.167397
CARHSP1	-0.643447	-0.692571	-0.643392	0.217036	0.140308	0.698183	-0.0832656	-0.106815	-0.359865	-0.353568
CARM1	-0.491216	-0.583686	-0.385147	0.898129	0.54566	0.538834	0.103248	0.0804349	-0.218155	-0.461589
CARS	-0.732442	-0.666687	-0.676789	0.620096	0.765891	0.686662	-0.0545034	-0.0337658	-0.227304	-0.684997
CASC2	-0.0514147	0.065097	-0.104129	-0.275048	0.168649	-0.020206	-0.0365052	-0.203936	0.110872	-0.160194
CASC3	-0.557549	-0.52471	-0.620287	0.0761249	0.275411	0.626307	0.0213241	0.0318033	-0.0467091	-0.303672
CASC4	0.374813	0.4385	0.29941	-0.539728	-0.376613	-0.242477	0.275967	0.196789	0.0510439	0.37235
CASD1	0.83706	0.843161	0.758507	-0.581456	-0.62465	-0.74502	-0.114701	-0.139222	0.0929517	0.523727
CASK	0.289712	0.308103	0.262207	-0.148264	-0.225499	-0.0735743	0.126715	-0.1993	-0.135517	0.179799
CASKIN2	-0.510893	-0.519782	-0.432439	0.392145	0.401668	0.254433	-0.135939	-0.076898	-0.17434	-0.402942
CASP2	-0.795015	-0.814647	-0.755955	0.379471	0.404581	0.787747	0.322414	0.28191	0.113528	-0.39001
CASP3	-0.690697	-0.654191	-0.660603	0.436638	0.550524	0.77586	0.219133	0.00186994	-0.181803	-0.524538
CASP9	-0.174783	-0.212078	-0.180361	0.302992	0.0671942	0.386384	0.013297	-0.120817	-0.326174	-0.175127
CASQ1	0.639852	0.691244	0.52093	-0.505606	-0.263161	-0.600427	-0.143212	-0.211172	0.0670139	0.461659
CAST	-0.608428	-0.48261	-0.668387	-0.146269	0.348748	0.460799	-0.0801826	-0.0962967	-0.155353	-0.383968
CAT	-0.666026	-0.637142	-0.692474	-0.183323	0.0153796	0.601222	0.204478	0.132863	0.0715654	-0.132708
CATSPER2	0.298568	0.271883	0.364005	0.33773	0.156014	-0.186009	-0.252846	-0.27346	-0.172211	-0.268313
CAV1	-0.495159	-0.558754	-0.448579	0.293465	0.128632	0.488105	0.316513	0.505909	0.158249	-0.185333
CAV2	-0.44789	-0.480057	-0.390169	-0.0385876	-0.0502116	0.190853	-0.232457	0.0394031	0.040872	-0.149307
CBFA2T2	-0.38812	-0.281395	-0.400202	0.214988	0.53365	0.480663	0.152748	-0.140289	-0.179992	-0.53681
CBFA2T3	-0.221388	-0.203638	-0.169646	0.51805	0.534259	0.411217	-0.0259432	-0.205261	-0.226401	-0.489786
CBFB	-0.60633	-0.590603	-0.680508	-0.32193	-0.0995407	0.576143	0.3381	0.351217	0.211335	0.0314167
CBL	0.305875	0.337616	0.276855	-0.614564	-0.506466	-0.315765	0.0478659	-0.0918156	0.142149	0.464028
CBLB	-0.681189	-0.653464	-0.732019	0.244667	0.450378	0.772681	0.231526	0.0525515	-0.18867	-0.459325
CBLL1	0.0955916	0.144395	0.0663938	-0.293626	-0.213861	0.0893816	0.411165	0.174599	0.129671	0.214072
CBLN1	0.872893	0.861377	0.852566	-0.245729	-0.394194	-0.704148	-0.0826345	-0.277031	-0.0190408	0.466961
CBLN2	0.588083	0.670128	0.562205	-0.608914	-0.353408	-0.557284	0.0732774	0.0679981	0.367768	0.305695
CBLN4	0.774845	0.806984	0.787501	-0.232385	-0.227122	-0.815527	-0.248675	-0.360055	-0.0843758	0.317419
CBR1	-0.17533	-0.161119	-0.266132	-0.526047	-0.367878	0.130758	0.14843	0.173023	0.30138	0.2672
CBR3	-0.504066	-0.429663	-0.530421	0.239744	0.522322	0.621654	0.423926	0.449373	0.205513	-0.250516
CBR4	-0.499214	-0.372744	-0.560139	-0.0261188	0.456976	0.405987	-0.11049	-0.158394	-0.332774	-0.475292
CBS	-0.464716	-0.451963	-0.494689	0.308031	0.396149	0.603916	0.335163	0.395581	-0.0917589	-0.453106
CBX1	0.0804144	0.0458684	-0.0186942	-0.231411	-0.222707	-0.0479095	-0.340791	-0.339679	-0.457701	0.152378
CBX3	-0.327773	-0.264903	-0.386106	-0.00736137	0.342069	0.276059	-0.124796	-0.0662574	-0.0239929	-0.148497
CBX4	0.828865	0.785659	0.789055	-0.388305	-0.600694	-0.887473	-0.0981449	-0.0997321	0.120299	0.600887
CBX5	0.177976	0.228295	0.0619609	-0.318147	-0.0929061	-0.0558896	-0.0522227	-0.066894	-0.0819672	0.144336
CBX6	-0.178055	-0.185402	-0.037404	0.597271	0.383704	0.14179	-0.0784816	-0.126699	-0.0895563	-0.312613
CBX7	0.162396	0.204868	0.122376	0.259381	0.3265	-0.170864	-0.0360551	-0.245889	-0.330656	-0.0692113
CC2D1A	-0.229896	-0.296365	-0.1459	0.772112	0.431018	0.344422	0.185794	0.152649	-0.28103	-0.467085
CC2D1B	-0.497923	-0.475372	-0.529391	0.278288	0.371756	0.575198	0.074837	0.0265694	-0.209422	-0.472342
CCBL1	-0.315737	-0.322339	-0.388875	0.196561	0.313425	0.251957	0.277621	0.321241	0.0861676	-0.17685
CCBL2	0.425751	0.469278	0.410297	-0.506564	-0.447014	-0.514593	-0.344605	-0.395475	-0.122617	0.315914
CCDC104	0.679104	0.71744	0.626215	-0.508529	-0.419828	-0.772088	-0.319467	-0.311265	-0.0376341	0.446841
CCDC12	0.0447277	0.0197821	-0.0241136	0.179286	0.161416	0.0397122	-0.0521649	-0.178758	0.000932011	0.100445
CCDC127	0.269212	0.326533	0.239806	-0.217182	-0.032852	-0.0381086	0.19499	0.194579	0.255592	0.229173
CCDC14	-0.751278	-0.697426	-0.700201	0.472785	0.663747	0.658172	0.236205	0.173887	0.0910032	-0.637913
CCDC22	-0.283553	-0.391698	-0.276808	0.0385794	-0.134526	0.0618477	-0.345985	-0.155554	-0.158729	0.0224466
CCDC23	0.666508	0.636245	0.657695	-0.327141	-0.494053	-0.611488	-0.193097	-0.146965	0.196765	0.641213
CCDC24	-0.0239628	-0.13279	0.043131	0.70879	0.318202	0.191174	-0.0584325	-0.175101	-0.17644	-0.253335
CCDC25	0.299342	0.394246	0.251396	-0.313282	0.0232905	-0.231512	-0.00183542	0.110665	0.16834	-0.0191907
CCDC28A	-0.124497	-0.0855766	-0.116246	0.22129	0.310726	0.20656	0.356818	0.259311	0.298622	-0.00465133
CCDC28B	0.561225	0.439701	0.632358	0.224494	-0.292495	-0.331088	-0.0668324	-0.186252	-0.221237	0.287324
CCDC3	0.336162	0.43716	0.291452	-0.226308	0.0970504	-0.176798	0.43081	0.308107	0.39307	0.1953
CCDC34	-0.134225	-0.112923	-0.00476449	0.728985	0.590346	0.208672	0.0337469	-0.0424492	-0.13174	-0.372986
CCDC41	-0.185919	-0.191857	-0.0736875	0.0929368	0.0546713	0.207629	0.199089	0.141321	0.231181	-0.105995
CCDC43	-0.274849	-0.199507	-0.269629	-0.256235	0.074667	0.0546017	-0.307348	-0.0734042	0.0386311	-0.0616153
CCDC47	0.261	0.183607	0.272561	-0.0710881	-0.334025	-0.417792	-0.492789	-0.443582	-0.415781	0.228749
CCDC48	0.18481	0.151144	0.218697	0.222822	0.0347315	0.00762287	-0.0350164	0.0512019	-0.129692	-0.141284
CCDC50	-0.196147	-0.260222	-0.194031	-0.0498532	-0.199032	0.285563	0.73265	0.734857	0.477951	0.315919
CCDC51	0.815044	0.821443	0.760352	-0.354428	-0.398466	-0.628177	-0.145308	-0.164842	0.0363937	0.456694
CCDC53	0.528802	0.484735	0.549526	-0.355258	-0.511849	-0.590432	-0.57809	-0.369031	-0.123094	0.443926
CCDC58	-0.0257603	0.00905765	-0.048724	-0.161678	0.0305054	-0.147145	-0.284562	-0.260663	-0.00863279	0.0985795
CCDC59	0.544543	0.491938	0.476462	-0.56306	-0.642128	-0.528619	-0.21537	-0.0280914	-0.0531436	0.548012
CCDC6	-0.48685	-0.333674	-0.516438	0.0531696	0.597548	0.448496	-0.0649155	-0.0696825	-0.295799	-0.582837
CCDC66	0.185591	0.224586	0.0370411	-0.221181	-0.0340116	-0.148323	0.211972	0.0682809	-0.00827235	0.0534596
CCDC69	-0.460139	-0.503849	-0.40633	0.291612	0.174291	0.170517	-0.265996	-0.179902	-0.270923	-0.274281
CCDC74A	0.331986	0.31094	0.325016	0.171672	0.0625285	-0.247806	-0.313528	-0.305943	-0.275921	0.0598778
CCDC77	-0.309489	-0.245162	-0.407575	-0.313032	0.0455584	0.379923	0.291443	0.447987	0.192575	-0.152508
CCDC85A	0.497084	0.631321	0.440107	-0.530141	-0.177178	-0.430611	0.240752	0.035034	0.177436	0.230251
CCDC90B	0.643079	0.586183	0.611171	-0.590253	-0.807747	-0.576728	0.0666571	0.105572	0.310404	0.773591
CCDC91	0.184912	0.337184	0.124036	-0.580771	-0.112576	-0.314544	0.0565974	0.11611	0.260278	0.117261
CCK	0.905655	0.882901	0.915453	-0.340683	-0.486594	-0.864109	-0.214178	-0.183638	0.173061	0.573092
CCKBR	0.733278	0.716398	0.777608	-0.102797	-0.244508	-0.695452	-0.608449	-0.633014	-0.220017	0.227592
CCM2	-0.0621623	-0.0867371	0.0595677	0.587962	0.3133	0.0688728	-0.0905261	-0.108463	-0.376676	-0.361868
CCNA1	0.914983	0.94549	0.863395	-0.527816	-0.509995	-0.780763	0.0335571	-0.0910782	0.214174	0.570197
CCNB1	0.581081	0.614068	0.589188	-0.129811	-0.127119	-0.435727	-0.0764348	-0.136007	-0.0541694	0.0598336
CCNB1IP1	-0.23894	-0.249492	-0.242934	0.462236	0.443121	0.168845	0.227748	0.329681	0.0406666	-0.27812
CCNC	0.759289	0.786701	0.754427	-0.574626	-0.542066	-0.840299	-0.114777	-0.0471198	0.366347	0.506877
CCND1	-0.652362	-0.691889	-0.565108	0.483359	0.367092	0.618821	-0.115259	0.0242368	-0.183533	-0.399914
CCND2	0.662602	0.708971	0.67484	-0.443346	-0.362378	-0.737749	-0.297435	-0.212628	0.0190428	0.237426
CCND3	-0.769583	-0.727954	-0.769806	0.45968	0.663208	0.758428	0.140429	0.226371	-0.0609559	-0.527143
CCNDBP1	0.909309	0.912538	0.845205	-0.66713	-0.668388	-0.900886	-0.0217854	-0.0134833	0.273062	0.631199
CCNE1	0.0264042	0.0765305	0.0114693	0.398267	0.440551	0.152722	0.146313	0.00823729	-0.169134	-0.322836
CCNF	-0.251162	-0.195882	-0.309278	0.299131	0.571649	0.404263	0.367124	0.272137	0.127207	-0.369353
CCNG1	-0.198098	-0.15808	-0.247619	-0.559338	-0.295328	0.117555	0.514229	0.4975	0.434036	0.286681
CCNG2	0.263458	0.347006	0.26885	-0.37127	-0.167783	-0.384022	0.294051	0.248011	0.344807	0.275821
CCNH	0.665386	0.725429	0.654397	-0.630149	-0.515226	-0.743608	-0.123657	-0.0787049	0.249489	0.520905
CCNI	0.428528	0.524507	0.301059	-0.576116	-0.158569	-0.448002	0.217694	0.105863	0.274648	0.281426
CCNK	-0.856111	-0.839999	-0.854782	0.258142	0.375583	0.836852	0.181863	0.152711	-0.179667	-0.499431
CCNL1	0.0844602	0.125564	-0.0908684	-0.548527	-0.262944	-0.0855729	0.433097	0.338557	0.286237	0.339729
CCNL2	0.822133	0.809251	0.77754	-0.538152	-0.637153	-0.778929	0.0200796	0.100235	0.299771	0.64788
CCNT1	-0.624638	-0.57843	-0.562045	0.583993	0.672786	0.718046	0.108201	0.103371	-0.0219211	-0.5735
CCNT2	0.262567	0.337693	0.258081	-0.224224	-0.0371929	-0.362458	0.0476217	-0.252396	0.0428027	-0.00496831
CCNY	-0.690428	-0.696183	-0.569827	0.694385	0.585295	0.690432	-0.141539	-0.117544	-0.232467	-0.532223
CCNYL1	0.732163	0.72228	0.710326	-0.536287	-0.576558	-0.644276	-0.0296731	-0.112902	0.252924	0.521463
CCPG1	-0.84666	-0.777897	-0.803097	0.649807	0.841382	0.784225	0.102835	0.0835048	-0.200958	-0.745837
CCRN4L	0.366778	0.400816	0.308833	-0.322708	-0.190122	-0.288199	-0.00132522	-0.0445674	0.17071	0.27294
CCS	-0.0300929	-0.153707	-0.0488047	0.542848	0.218626	0.167623	0.0425165	0.201891	-0.14089	-0.0564561
CCT2	0.881558	0.882416	0.790533	-0.712289	-0.680696	-0.833389	-0.109269	-0.0731704	0.214607	0.704359
CCT3	0.601417	0.678189	0.539168	-0.490949	-0.297655	-0.57397	-0.150708	-0.081208	0.0799188	0.340359
CCT4	0.665597	0.689649	0.569448	-0.795154	-0.666061	-0.688703	-0.0451086	-0.0913512	0.270898	0.613578
CCT5	-0.0942444	-0.0685953	-0.0887143	-0.128543	0.078462	-0.134903	-0.57172	-0.425547	-0.146139	-0.166005
CCT6A	0.616912	0.672616	0.52446	-0.552306	-0.31308	-0.642979	-0.0228057	-0.058176	0.17235	0.352906
CCT7	0.774944	0.8237	0.68709	-0.760671	-0.59153	-0.777865	-0.103029	-0.0504114	0.274377	0.571784
CCT8	0.840416	0.890415	0.746291	-0.725801	-0.561269	-0.782266	0.0538484	-0.0258694	0.23011	0.63144
CD14	0.00173306	0.0223077	-0.0485459	-0.116482	0.0345276	0.089828	0.864737	0.734005	0.679878	0.25541
CD151	-0.314565	-0.324008	-0.197055	0.440943	0.316064	0.45594	0.403802	0.214471	0.25823	-0.310217
CD164	-0.429872	-0.379541	-0.450178	-0.260864	-0.00421482	0.320582	0.105459	0.0843758	0.139905	-0.12612
CD200	0.901564	0.930744	0.828313	-0.63214	-0.575588	-0.872579	0.0649557	0.00787971	0.279362	0.628051
CD248	-0.0189929	-0.0193117	-0.0277169	-0.0408032	-0.0677078	0.119663	0.661208	0.689472	0.433767	0.0643546
CD276	0.284453	0.195459	0.336902	0.464161	0.0493273	-0.0199675	0.0937546	-0.135973	-0.303471	-0.132978
CD2AP	-0.0392647	-0.0377649	0.020797	-0.158738	-0.114443	-0.184958	-0.269862	-0.0301133	0.0988466	-0.0927438
CD2BP2	0.569428	0.534374	0.550586	-0.289177	-0.377417	-0.533101	-0.605308	-0.432016	-0.156917	0.171045
CD320	0.213719	0.171733	0.326778	0.307376	0.0477166	-0.194175	-0.0181133	-0.232025	-0.0563442	0.0148297
CD34	-0.41235	-0.374713	-0.363658	0.147972	0.289711	0.325023	0.394765	0.249185	0.293418	-0.112729
CD37	0.31123	0.325883	0.29387	-0.365378	-0.292764	-0.328467	0.110736	0.0414231	0.598557	0.394868
CD4	-0.548958	-0.516002	-0.566638	0.194982	0.39757	0.642225	0.269112	0.452496	0.283234	-0.372788
CD44	-0.415282	-0.347596	-0.513425	-0.395943	-0.0345759	0.459229	0.479948	0.457296	0.312186	0.0126277
CD46	0.003882	0.10062	-0.0818611	-0.551888	-0.182863	-0.0102045	0.549651	0.295448	0.341929	0.224055
CD47	-0.472366	-0.374092	-0.48995	0.111017	0.510442	0.419522	-0.121581	-0.224689	-0.082384	-0.497991
CD53	-0.233545	-0.193653	-0.279135	-0.337324	-2.18889e-05	0.00658397	-0.143605	0.185822	0.145644	-0.095551
CD55	0.17516	0.22076	0.0600959	-0.697614	-0.430477	-0.308177	-0.0158649	-0.0422468	0.14329	0.404782
CD59	-0.106725	-0.067227	-0.165158	-0.0270046	0.183918	0.186464	0.541301	0.383362	0.221343	0.13681
CD6	0.344151	0.390905	0.31157	-0.214365	0.0154765	-0.178458	0.0584822	0.0903166	0.315686	0.0402945
CD63	-0.236368	-0.354121	-0.132145	0.293015	-0.0467241	0.144267	-0.266138	-0.120759	-0.0850053	-0.107939
CD74	-0.0939392	-0.0793384	-0.116976	-0.367348	-0.211431	-0.0838751	0.0890109	0.432907	0.743868	0.236917
CD81	-0.409807	-0.345444	-0.472197	-0.0425279	0.177993	0.568748	0.614373	0.300209	0.133863	-0.12913
CD82	-0.253644	-0.270214	-0.277109	0.0501084	-0.061243	0.381276	-0.0812551	-0.166612	-0.433964	-0.275882
CD83	0.212761	0.352883	0.121951	-0.249408	0.192991	-0.260023	-0.0632575	-0.219846	0.0231905	0.0277848
CD84	-0.441159	-0.479637	-0.404831	0.052961	0.0564113	0.171157	-0.27488	-0.0866625	-0.233971	-0.184617
CD8A	0.37381	0.422903	0.429744	0.0560811	0.178772	-0.420362	-0.238781	-0.262481	-0.0251175	-0.0681584
CD9	-0.124809	-0.115951	-0.190454	-0.524048	-0.433404	0.0701641	-0.20727	-0.129066	-0.0446024	0.175763
CD97	-0.0744044	-0.0722782	-0.134349	-0.39373	-0.260232	-0.161838	-0.169462	-0.100518	0.0630459	0.0851884
CD99	-0.484729	-0.472501	-0.550164	0.127262	0.287743	0.713873	0.56939	0.344309	0.234613	-0.0671906
CD99L2	-0.187605	-0.129391	-0.117131	0.47081	0.472322	-0.0195648	-0.345046	-0.415142	-0.559733	-0.423317
CDAN1	-0.677991	-0.728784	-0.644433	0.539607	0.436642	0.60378	-0.0850381	-0.198159	-0.398121	-0.440184
CDC14B	0.379087	0.393395	0.354341	-0.357919	-0.462974	-0.262159	0.112576	0.095951	0.0671649	0.346637
CDC16	-0.757669	-0.764767	-0.702615	0.539182	0.561486	0.709986	-0.237034	-0.227003	-0.358195	-0.610164
CDC23	-0.786169	-0.711557	-0.755167	0.329116	0.605699	0.746212	0.439023	0.384327	0.189266	-0.502063
CDC25B	-0.266795	-0.304164	-0.237432	0.394048	0.294042	0.0529299	-0.255258	-0.12316	-0.137397	-0.398552
CDC34	0.281113	0.17761	0.403551	0.540367	0.0236123	-0.175219	-0.0369548	-0.138233	-0.216025	-0.0830287
CDC37	0.00939095	-0.00170206	0.018876	0.414071	0.362176	0.0584634	-0.24615	-0.119603	-0.329904	-0.462573
CDC40	0.497052	0.585263	0.475457	-0.506432	-0.267683	-0.48049	0.241581	0.041192	0.144621	0.270354
CDC42	0.445907	0.387857	0.469539	-0.367563	-0.596537	-0.397179	-0.00646238	-0.010559	-0.054561	0.32876
CDC42BPA	-0.229545	-0.185404	-0.280253	-0.101507	0.171037	0.00974397	-0.42381	-0.418215	-0.250091	-0.212752
CDC42BPB	-0.804134	-0.772829	-0.69805	0.730052	0.753584	0.797288	0.126017	0.0847608	-0.0816465	-0.699593
CDC42EP1	-0.497156	-0.534395	-0.462605	0.0493508	0.0747778	0.240417	-0.257211	-0.134661	-0.115911	-0.231293
CDC42EP2	0.283113	0.27101	0.249467	-0.460451	-0.508877	-0.308111	-0.288209	-0.312945	-0.0358226	0.228751
CDC42EP4	-0.74138	-0.732332	-0.725643	0.417638	0.522465	0.914937	0.252993	0.229118	-0.184678	-0.584205
CDC42EP5	0.0853388	0.115486	0.0399694	0.0216644	0.0885911	0.00632025	0.626796	0.236471	0.245671	0.220699
CDC42SE1	-0.13286	-0.0512083	-0.0806977	-0.158021	0.0570849	0.0113657	0.370196	0.255227	0.544943	-0.0180495
CDC42SE2	-0.0521551	0.0564457	-0.102681	-0.302893	0.0706094	-0.00215008	0.111382	-0.0428508	0.104965	-0.0396305
CDC5L	0.398165	0.503967	0.286487	-0.784076	-0.377633	-0.466247	0.096327	0.0410453	0.245041	0.36973
CDC7	0.147345	0.236141	0.196636	0.0036166	0.190748	-0.364742	0.00505759	-0.10665	0.178528	-0.111777
CDCA4	-0.226984	-0.196444	-0.268559	-0.024322	0.132711	0.389242	0.22787	0.259246	0.130412	-0.162239
CDCA5	0.887324	0.917578	0.821123	-0.51923	-0.448122	-0.852949	-0.0667842	-0.046634	0.173151	0.486804
CDH10	0.149959	0.239335	0.156602	-0.346009	-0.114984	-0.000173147	0.486092	0.262967	0.475994	0.173125
CDH11	-0.336231	-0.288992	-0.252489	-0.100488	-0.0174069	0.391052	0.109824	0.213001	0.0668776	-0.180184
CDH12	-0.174011	-0.108508	-0.0928699	0.527927	0.61481	0.0880914	-0.383484	-0.344475	-0.356676	-0.469844
CDH13	0.838189	0.860379	0.838306	-0.515428	-0.578798	-0.853074	-0.0879856	-0.13887	0.154507	0.512462
CDH18	0.478824	0.637341	0.446427	-0.256662	0.168551	-0.435351	0.164975	-0.0258058	0.252468	0.0564618
CDH2	-0.720212	-0.682313	-0.672964	0.345473	0.456016	0.761497	0.231119	0.42126	0.0542881	-0.447419
CDH22	0.532566	0.542252	0.631302	0.206788	0.0630619	-0.586898	-0.388001	-0.493991	-0.0963751	0.0855809
CDH23	-0.510112	-0.503835	-0.527661	0.266551	0.374098	0.552429	0.408754	0.470684	0.263103	-0.251747
CDH4	-0.431876	-0.441668	-0.304612	0.823437	0.675432	0.497342	-0.218027	-0.282909	-0.399893	-0.627813
CDH5	-0.100327	-0.108968	-0.0707424	0.0181205	-0.0357249	0.217411	0.819611	0.693433	0.434565	0.186527
CDH7	0.454122	0.407959	0.487449	0.252599	-0.0117243	-0.492583	-0.120727	-0.193633	-0.0492974	0.152439
CDH8	0.467365	0.540041	0.467389	-0.191822	0.00592088	-0.37234	0.296519	0.0502788	0.312085	0.0793235
CDIPT	0.463544	0.496592	0.499211	0.0928614	0.0924563	-0.388015	0.0936797	0.103794	0.114659	0.0241007
CDK10	-0.543666	-0.611681	-0.474922	0.8158	0.55601	0.601888	0.0476441	0.0840835	-0.188823	-0.5859
CDK2AP2	-0.4915	-0.548881	-0.433717	0.559282	0.402016	0.682616	0.197308	0.092205	-0.250363	-0.36363
CDK4	-0.738384	-0.775987	-0.752651	0.0407972	0.10716	0.722423	0.130044	0.216956	-0.0276702	-0.198241
CDK5	0.818056	0.813132	0.874782	0.0159684	-0.152408	-0.781689	-0.250082	-0.296655	-0.0813868	0.287536
CDK5R1	0.748037	0.796415	0.709894	-0.66644	-0.55758	-0.78316	0.0354341	0.0122766	0.27961	0.562982
CDK5R2	0.458485	0.438958	0.569326	0.411996	0.154731	-0.440624	-0.396274	-0.503354	-0.348569	-0.18915
CDK5RAP1	0.471149	0.441267	0.475697	-0.128588	-0.228788	-0.593764	-0.365876	-0.274861	-0.0703715	0.186697
CDK5RAP2	-0.626465	-0.579037	-0.64001	0.0173634	0.294668	0.478716	0.0475685	0.191526	0.136925	-0.349423
CDK5RAP3	-0.374464	-0.41233	-0.435909	0.257955	0.283935	0.291817	-0.260504	-0.201853	-0.173141	-0.345837
CDK6	-0.679628	-0.667589	-0.696372	-0.15549	0.0116827	0.562727	-0.131524	0.0335681	0.00368781	-0.230583
CDK7	0.702563	0.683292	0.664528	-0.41673	-0.459617	-0.687616	0.0514138	-0.0695727	0.121918	0.536946
CDK8	0.705211	0.701667	0.658908	-0.576002	-0.639573	-0.515274	0.173868	0.146718	0.192312	0.565498
CDK9	-0.199605	-0.297278	-0.126535	0.761981	0.374983	0.315624	0.030435	-0.119559	-0.247693	-0.315365
CDKL3	0.847043	0.829117	0.780838	-0.528629	-0.604069	-0.829268	-0.169948	-0.162537	0.132856	0.582263
CDKN1A	-0.289647	-0.232612	-0.338485	-0.0620596	0.171945	0.339567	0.862857	0.546963	0.507751	0.0786939
CDKN1B	-0.189347	-0.130119	-0.312978	-0.636533	-0.293457	0.0328761	0.0818895	0.191258	0.163047	0.167249
CDKN1C	0.106421	0.0673579	0.0139794	-0.601457	-0.59583	-0.216102	-0.193757	-0.116166	0.0700981	0.319508
CDKN2C	-0.099203	-0.0614529	-0.170996	-0.135276	0.0528571	0.370575	0.636077	0.455356	0.079522	0.038339
CDKN2D	0.760244	0.684542	0.787013	0.0216954	-0.34013	-0.538788	-0.071682	-0.331428	-0.203094	0.341275
CDO1	0.303803	0.32133	0.310016	-0.442204	-0.392193	-0.263841	0.341514	0.432523	0.50879	0.336061
CDR2	0.205918	0.2916	0.14094	-0.0909649	0.182177	-0.261778	0.216516	0.144235	-0.021458	-0.0637095
CDR2L	-0.279957	-0.316094	-0.31867	-0.0593309	-0.10575	0.0516712	-0.507244	-0.354502	-0.368374	-0.0932891
CDS1	-0.583467	-0.515732	-0.494703	0.773562	0.89504	0.507286	-0.109994	-0.155871	-0.250406	-0.679511
CDS2	0.180967	0.297544	0.179954	-0.349203	-0.00218484	-0.251158	-0.402967	-0.392072	-0.0280684	-0.076079
CDV3	0.707749	0.730956	0.63551	-0.726544	-0.642491	-0.768826	-0.125941	-0.0347331	0.220725	0.548751
CDYL	-0.265408	-0.154903	-0.303141	-0.00393655	0.293263	0.232601	0.326696	0.0206732	-0.0459662	-0.158404
CEBPB	0.0154922	0.0257782	0.0158918	0.101077	0.066651	0.0926221	0.771139	0.61545	0.390232	0.14085
CEBPD	-0.0514975	-0.0464876	-0.0638206	0.139107	0.140636	0.175379	0.787718	0.491206	0.359811	0.137427
CEBPG	-0.288188	-0.169379	-0.298755	0.0466229	0.433114	0.299976	0.400002	0.171066	0.0230937	-0.229955
CEBPZ	-0.617156	-0.568118	-0.646413	0.278094	0.467166	0.678532	0.195113	0.062527	-0.275638	-0.487827
CECR1	-0.664257	-0.672031	-0.689778	-0.0729826	0.0158071	0.508375	0.0789093	0.143688	0.160904	-0.0941109
CECR5	0.250883	0.153948	0.354933	0.40878	-0.0476178	-0.143554	0.144184	0.0706824	0.0227148	0.0524717
CECR6	0.535813	0.563568	0.625464	-9.26669e-05	-0.108407	-0.540525	-0.466829	-0.418677	-0.213486	0.018174
CELSR2	0.440154	0.400833	0.454602	-0.0162862	-0.193812	-0.639973	-0.413562	-0.339583	-0.119371	0.148462
CELSR3	-0.8033	-0.793373	-0.712571	0.827209	0.809743	0.751	0.0218818	0.0128944	-0.239917	-0.760197
CENPB	-0.633066	-0.762544	-0.61113	0.398053	0.0988864	0.634316	-0.200295	-0.0745693	-0.320703	-0.204546
CENPJ	-0.186283	-0.196841	-0.187042	0.0933973	0.0806596	0.0815711	0.281005	0.29362	0.0854277	-0.0550994
CEP164	-0.785011	-0.838173	-0.729136	0.716633	0.597013	0.78601	-0.114905	0.00398202	-0.302777	-0.660234
CEP192	0.294918	0.24886	0.203635	-0.323101	-0.34175	-0.401895	-0.299798	-0.162164	-0.07598	0.142103
CEP250	0.336076	0.415297	0.334179	-0.330129	-0.123792	-0.457418	-0.138554	-0.026624	0.255614	0.203204
CEP290	-0.433078	-0.397381	-0.441989	0.387342	0.479023	0.524201	0.015184	-0.226469	-0.340838	-0.463379
CEP57	-0.254137	-0.221473	-0.264921	0.0785132	0.199196	0.140214	0.175593	0.368612	0.150228	-0.261586
CEP63	0.721438	0.722724	0.630307	-0.691937	-0.651608	-0.626534	0.153681	0.199412	0.306465	0.604805
CEP68	0.871237	0.903063	0.851393	-0.424586	-0.439881	-0.852339	-0.0880757	-0.198052	0.0524567	0.397715
CEP70	0.0172999	0.0979702	-0.0338927	-0.0235195	0.235421	0.20756	0.511363	0.480605	0.321656	-0.0914175
CEPT1	-0.568863	-0.422252	-0.612912	-0.187603	0.349833	0.51289	0.301606	0.0919418	0.0511734	-0.239785
CERK	0.261605	0.341936	0.253733	0.0860226	0.336254	-0.351048	-0.113583	-0.168894	0.0815392	-0.0556046
CES2	0.29944	0.160538	0.377119	0.440647	-0.115052	-0.228852	-0.517758	-0.554614	-0.509224	-0.00872365
CETN2	0.516527	0.545875	0.500414	-0.442558	-0.398778	-0.36054	0.000480573	-0.0141654	0.0619496	0.402864
CFD	0.578352	0.500153	0.601439	-0.263692	-0.449331	-0.519943	-0.120348	-0.210481	0.232042	0.516059
CFDP1	0.443368	0.400833	0.403372	-0.37825	-0.421368	-0.601085	-0.475058	-0.367373	-0.0298044	0.330485
CFH	-0.645513	-0.678337	-0.566459	0.441749	0.371914	0.645865	0.190766	0.00395528	0.0211871	-0.229956
CFL1	0.807355	0.748816	0.805163	-0.448761	-0.690316	-0.828274	-0.018644	0.0222467	0.266693	0.553268
CFL2	0.566913	0.531181	0.471041	-0.224388	-0.378361	-0.451896	-0.17265	-0.245031	-0.191209	0.391949
CFLAR	-0.754783	-0.816511	-0.745181	0.189484	0.151651	0.68295	0.267242	0.344214	0.12862	-0.217513
CGGBP1	0.234189	0.373454	0.15457	-0.553722	-0.0725079	-0.317634	0.0237341	-0.112614	0.136266	-0.000286883
CGN	-0.746005	-0.798219	-0.732791	0.399931	0.305399	0.656788	-0.0291951	0.132822	-0.0756944	-0.485119
CGNL1	-0.767766	-0.784369	-0.706787	0.521772	0.522287	0.877352	0.178783	0.0977751	-0.099149	-0.40844
CGREF1	0.579273	0.543673	0.607757	0.0731917	-0.195822	-0.452034	0.00772352	-0.0690365	0.00797211	0.261059
CGRRF1	0.492024	0.483888	0.400436	-0.676957	-0.644868	-0.428583	0.29016	0.305908	0.263232	0.641062
CHAC1	-0.0111802	0.097463	0.073914	0.124228	0.283896	-0.071955	-0.0576279	-0.167455	-0.0840527	-0.220263
CHAD	-0.138825	-0.162014	-0.148871	0.157951	0.0739961	0.22652	0.0189202	0.237977	0.0226173	-0.121224
CHAF1B	0.747433	0.743715	0.688025	-0.275254	-0.312	-0.692672	-0.139617	-0.249653	0.0655111	0.549756
CHCHD1	0.898489	0.866312	0.845501	-0.599244	-0.726279	-0.836904	0.044622	0.0833769	0.327394	0.735434
CHCHD2	0.687527	0.69452	0.67505	-0.278297	-0.368826	-0.640362	-0.0836457	-0.0509509	0.111951	0.383397
CHCHD3	0.676365	0.594802	0.678567	-0.237138	-0.531626	-0.656906	-0.360158	-0.348045	-0.0740496	0.560992
CHCHD4	0.285274	0.326501	0.303432	0.0937828	0.145046	-0.240155	-0.571225	-0.378727	-0.300704	-0.136643
CHCHD5	0.647985	0.583368	0.658799	-0.129812	-0.410807	-0.501431	-0.306013	-0.330296	-0.124552	0.34083
CHCHD6	0.862326	0.846648	0.834777	-0.451247	-0.504619	-0.819865	-0.208863	-0.186069	0.268397	0.56347
CHCHD7	0.692913	0.75301	0.593414	-0.623449	-0.393851	-0.685404	-0.0836351	-0.206118	0.0746942	0.504592
CHD1	-0.830507	-0.810111	-0.788587	0.359641	0.448054	0.742097	0.0865606	0.0173786	-0.185221	-0.549234
CHD1L	-0.292961	-0.316129	-0.31561	-0.0795389	-0.0157413	-0.0255878	-0.412579	-0.217929	-0.061821	-0.101092
CHD2	0.04266	0.082991	-0.12139	-0.480217	-0.175383	-0.0476477	0.305818	0.299187	0.153074	0.189165
CHD3	-0.406447	-0.454641	-0.373805	0.0212744	-0.0354166	0.135633	-0.135033	-0.01176	-0.0982435	-0.015664
CHD4	-0.899013	-0.896122	-0.845996	0.634468	0.690305	0.880643	0.025108	0.049554	-0.257386	-0.673125
CHD5	-0.581781	-0.606315	-0.45724	0.941141	0.745947	0.590627	-0.10719	-0.169374	-0.334934	-0.687421
CHD6	-0.786329	-0.673709	-0.813938	0.164692	0.572508	0.647266	0.124711	0.152556	-0.0737249	-0.518602
CHD7	-0.749925	-0.759333	-0.746003	0.0241004	0.0960921	0.669081	-0.0833542	0.0672449	-0.00531305	-0.264931
CHD8	-0.824234	-0.834772	-0.744364	0.727998	0.691681	0.82025	-0.011848	0.0104425	-0.194074	-0.687667
CHD9	-0.914035	-0.842681	-0.899519	0.425353	0.727668	0.855492	0.0248827	0.0474366	-0.174858	-0.677128
CHERP	-0.548424	-0.503661	-0.482787	0.699227	0.751697	0.680794	0.294387	0.104506	-0.0396746	-0.573095
CHFR	-0.614531	-0.63781	-0.535327	0.687625	0.599733	0.54954	0.0445978	0.0801901	-0.0874366	-0.669984
CHGA	0.492304	0.478581	0.483857	0.141538	-0.0279945	-0.491432	-0.0175907	-0.301707	-0.312441	0.109345
CHGB	0.885805	0.902078	0.802336	-0.659995	-0.615054	-0.882307	-0.0849096	-0.107833	0.210658	0.642747
CHIC2	-0.18365	-0.218072	-0.181715	0.000588914	-0.119767	0.333424	0.539991	0.377648	0.129689	0.129027
CHKA	-0.758744	-0.812839	-0.72491	0.629912	0.489962	0.731864	0.0837149	0.00926438	-0.291919	-0.515894
CHKB	-0.330653	-0.389078	-0.256285	0.754299	0.530161	0.268096	-0.261597	-0.121042	-0.265948	-0.609035
CHMP1B	0.801373	0.845666	0.723032	-0.698395	-0.609152	-0.760042	-0.0580372	-0.144743	0.156923	0.630313
CHMP2A	0.690471	0.646216	0.611125	-0.439221	-0.532533	-0.650087	-0.314349	-0.203737	0.117977	0.623206
CHMP2B	0.797282	0.786612	0.696369	-0.728884	-0.743605	-0.803066	-0.0633353	-0.00165456	0.162189	0.649577
CHMP4A	-0.131741	-0.13678	-0.178261	-0.228581	-0.0858907	0.218091	0.0363018	0.0266829	0.264839	0.245572
CHMP4B	0.674537	0.738097	0.634639	-0.448967	-0.255082	-0.69026	-0.243953	-0.173617	0.115429	0.345717
CHMP5	0.884304	0.856212	0.80691	-0.661856	-0.750962	-0.847197	-0.0321942	0.0274234	0.242695	0.734152
CHMP6	0.0996296	0.103947	0.168431	0.285415	0.2403	0.0194029	0.029464	-0.00490389	0.186595	-0.27826
CHMP7	0.23616	0.267893	0.216706	0.231107	0.249416	0.0711301	0.170395	-0.0516929	-0.140167	-0.119546
CHN1	0.710708	0.809349	0.630549	-0.688807	-0.348112	-0.718101	0.0442355	-0.0227059	0.297167	0.445448
CHN2	0.0308961	0.0709063	-0.00440775	-0.308016	-0.197949	-0.0731971	-0.261665	-0.246692	-0.146244	-0.0825851
CHPF	-0.555519	-0.593883	-0.414797	0.750719	0.544799	0.560345	-0.139781	-0.118641	-0.190186	-0.589851
CHPT1	0.100436	0.0959774	0.0642336	-0.256896	-0.177115	-0.0477232	0.396098	0.396472	0.184966	0.278317
CHRD	-0.396769	-0.419045	-0.288821	0.90899	0.691171	0.434927	-0.186363	-0.244944	-0.408176	-0.637203
CHRM1	0.0858368	0.105773	0.215265	0.531458	0.419119	-0.0322495	-0.337865	-0.326355	-0.357884	-0.443765
CHRNB1	-0.0723114	-0.132834	-0.0287097	0.105315	-0.100171	0.337287	0.333855	0.311238	0.025133	-0.0446457
CHST1	0.559762	0.569036	0.626115	0.0428544	-0.0597277	-0.462111	0.0614158	-0.118904	0.103437	0.113526
CHST10	-0.649674	-0.603338	-0.535013	0.690918	0.743807	0.737997	0.101452	-0.0505173	-0.208084	-0.733432
CHST12	-0.411057	-0.515777	-0.302742	0.854087	0.463906	0.447273	-0.0661759	-0.167415	-0.368592	-0.432095
CHST2	-0.263146	-0.339816	-0.204916	0.0249426	-0.109024	-0.0353307	-0.325649	-0.114767	-0.115031	-0.0398955
CHST3	-0.648019	-0.605457	-0.671342	0.0984233	0.286731	0.722515	0.676455	0.529903	0.403136	-0.193435
CHST6	-0.485854	-0.494846	-0.528317	-0.137711	-0.0626072	0.519016	0.184518	0.208912	0.19154	-0.103729
CHST7	-0.690025	-0.677001	-0.631975	0.519228	0.557943	0.827946	0.298057	0.307807	-0.0926523	-0.565022
CHST8	0.273802	0.259113	0.351655	0.332311	0.107376	-0.213071	-0.152347	-0.174353	-0.115584	0.0518396
CHSY1	-0.829519	-0.768993	-0.822814	0.256031	0.549211	0.839282	0.441508	0.392392	0.266655	-0.395584
CHTF18	-0.454136	-0.508615	-0.413613	0.744054	0.503737	0.46973	-0.0871947	0.0305759	-0.326007	-0.623106
CHUK	-0.481528	-0.466214	-0.484228	-0.135379	0.0180322	0.516765	-0.0886893	0.0853643	-0.0310789	-0.266332
CHURC1	0.67446	0.652268	0.678945	-0.228127	-0.415826	-0.565232	0.0303459	-0.136088	0.0964967	0.481188
CIAO1	-0.0210207	-0.0926736	0.0708213	0.622015	0.22527	0.0346041	-0.0916454	-0.165791	-0.451105	-0.358514
CIAPIN1	0.879201	0.868067	0.82078	-0.63025	-0.676009	-0.8912	0.00345081	0.0646742	0.325372	0.704367
CIB1	-0.375099	-0.43088	-0.355456	0.209177	0.15337	0.506939	0.613803	0.428624	0.409454	0.0238526
CIB2	-0.150303	-0.215328	-0.0704896	0.256322	0.0362974	-0.0536492	-0.425206	-0.238751	-0.305459	-0.0879896
CIC	-0.714954	-0.768658	-0.61627	0.754985	0.55412	0.635077	-0.129886	-0.0542455	-0.268205	-0.552603
CIDEA	0.662263	0.613498	0.668756	-0.0678187	-0.309352	-0.698166	-0.257231	-0.0236775	0.0498957	0.354682
CIRBP	0.55367	0.535373	0.511678	-0.309698	-0.347665	-0.602902	-0.578886	-0.531798	-0.308859	0.180253
CIRH1A	-0.0797173	0.0450181	-0.160649	-0.117396	0.349731	0.117486	-0.0175728	0.119358	0.0537903	-0.166332
CIT	-0.476263	-0.411791	-0.413323	0.419514	0.531332	0.479036	0.377955	0.276042	0.0371681	-0.493408
CITED1	0.897537	0.870791	0.894563	-0.203842	-0.381906	-0.847025	-0.134947	-0.244218	0.00553753	0.480328
CITED2	0.856649	0.873756	0.795097	-0.501851	-0.497325	-0.837672	-0.0518335	-0.08097	0.0580708	0.578625
CITED4	0.325973	0.30373	0.330799	0.263537	0.107378	-0.343218	-0.0314808	-0.0695568	-0.0033154	-0.056897
CKAP4	0.602781	0.629114	0.589014	-0.14466	-0.14565	-0.566629	0.199532	0.0987992	0.220746	0.153931
CKAP5	-0.359128	-0.210178	-0.36844	0.0375811	0.397905	0.474042	0.23606	0.115453	-0.0742689	-0.359881
CKB	0.0479916	0.0268787	0.11931	0.648144	0.430702	0.0183122	-0.222369	-0.386603	-0.426309	-0.238966
CKLF	0.742947	0.649274	0.685652	-0.577386	-0.845447	-0.687945	-0.177999	-0.0799643	0.210551	0.7904
CKMT1A	0.689763	0.696725	0.691261	0.00499916	-0.10633	-0.714875	-0.177276	-0.0877134	-0.0262959	0.109021
CKMT1B	0.599784	0.554069	0.662428	0.306944	0.021353	-0.556242	-0.22677	-0.163059	-0.0969833	0.0196445
CKMT2	-0.543985	-0.528083	-0.506674	0.439479	0.495878	0.706132	-0.0411455	-0.101439	-0.234777	-0.503704
CKS1B	0.710603	0.671339	0.683917	-0.604312	-0.707722	-0.652143	-0.0718329	-0.0553898	0.345414	0.645844
CKS2	0.682785	0.689907	0.59603	-0.483618	-0.496639	-0.64024	0.339439	0.224892	0.293232	0.626865
CLASP1	-0.832245	-0.807702	-0.738389	0.7413	0.760011	0.79691	0.134371	0.0584242	-0.282166	-0.718776
CLASP2	0.767421	0.733984	0.693521	-0.737108	-0.843327	-0.798018	-0.216781	-0.153821	0.0887566	0.717982
CLCN3	-0.0538207	0.0196279	-0.120949	-0.659546	-0.37297	0.000784238	0.134196	0.03697	0.133825	0.183411
CLCN4	0.576068	0.594591	0.537236	-0.526524	-0.560226	-0.564758	-0.289394	-0.296393	-0.0865766	0.345862
CLCN6	-0.448621	-0.395314	-0.469588	0.347172	0.621473	0.458816	-0.0795755	-0.261742	-0.153594	-0.44262
CLCN7	-0.713589	-0.73436	-0.615467	0.840822	0.69781	0.728199	0.0812975	0.103853	-0.208291	-0.683916
CLDN10	-0.678705	-0.660185	-0.658979	0.382762	0.479762	0.868823	0.197213	0.113905	-0.315842	-0.505101
CLDN12	-0.658176	-0.596199	-0.600594	0.471648	0.662874	0.577249	0.0467879	-0.036236	-0.168858	-0.637135
CLDN15	0.0959584	-0.0335766	0.052841	0.045711	-0.286715	0.0121372	-0.321205	-0.323	-0.284501	0.0464151
CLDN5	-0.354033	-0.391312	-0.281732	0.374597	0.233521	0.500511	0.478929	0.231093	0.176378	-0.0674452
CLDN9	-0.557936	-0.526429	-0.505653	0.470334	0.554906	0.532377	0.228764	0.111609	-0.160322	-0.372904
CLDND1	-0.426125	-0.432579	-0.51925	-0.460668	-0.30697	0.277941	-0.0989103	0.137126	0.0303452	0.0437229
CLDND2	-0.434572	-0.447307	-0.456139	0.370049	0.430529	0.623393	0.281252	0.350892	0.0999861	-0.252371
CLEC11A	0.56709	0.457738	0.586837	0.13408	-0.251677	-0.48046	-0.486052	-0.477721	-0.363322	0.168859
CLEC14A	-0.161682	-0.245087	0.00391339	0.588896	0.156942	0.248229	-0.147897	-0.320762	-0.342728	-0.263236
CLEC3B	-0.109069	-0.193707	0.0561258	0.583537	0.166612	0.044122	-0.35459	-0.412315	-0.446774	-0.289346
CLEC4G	0.736167	0.713206	0.760067	-0.0425605	-0.249534	-0.654543	-0.0102616	-0.0600045	0.227257	0.377735
CLGN	-0.200631	-0.144773	-0.204078	-0.00411123	0.225653	0.0484904	-0.198877	0.163431	0.141483	-0.25199
CLIC1	0.078751	0.0684043	0.0567768	-0.0997122	-0.141982	0.0831129	0.910415	0.725093	0.573693	0.300967
CLIC4	-0.620376	-0.601016	-0.683309	-0.327157	-0.118382	0.492492	0.152825	0.244297	0.131406	-0.049742
CLIP1	-0.304136	-0.256073	-0.303078	-0.139771	0.0519752	0.24727	0.269681	0.265971	0.182912	-0.0380697
CLIP2	-0.806897	-0.80924	-0.725802	0.668844	0.650377	0.741528	0.00330393	0.0222926	-0.15959	-0.625916
CLK1	-0.687655	-0.666635	-0.716755	-0.0704422	0.12043	0.539473	0.0176242	-0.00324208	-0.0293824	-0.231084
CLK2	0.0710358	0.0627632	-0.0195712	-0.0838546	0.0161585	-0.141374	-0.132934	-0.147208	0.0228192	0.0221873
CLK3	-0.641479	-0.699348	-0.621624	0.580965	0.427489	0.796497	0.221599	0.0913375	-0.168369	-0.378601
CLK4	-0.171414	-0.175759	-0.15389	-0.0923609	-0.0628796	0.0603881	-0.333377	-0.364098	-0.0990318	-0.121119
CLN3	-0.181772	-0.183636	-0.102859	0.258408	0.186648	0.30127	0.0375559	0.129864	0.0940038	-0.340195
CLN5	-0.454403	-0.432019	-0.515845	0.00335296	0.181838	0.460785	-0.207768	-0.231711	-0.229894	-0.201259
CLN8	-0.333891	-0.348093	-0.388509	0.00899523	-0.0176607	0.336129	-0.000944345	0.0152632	-0.205556	-0.121969
CLNS1A	-0.225124	-0.146485	-0.335486	-0.291402	0.0754662	0.227386	0.212599	0.0896689	0.154524	0.145328
CLOCK	-0.347704	-0.3451	-0.254485	0.601016	0.524141	0.507624	0.0746626	0.0385848	-0.184515	-0.417059
CLPP	0.874915	0.802446	0.852173	-0.271372	-0.578505	-0.794377	-0.068085	-0.0682123	0.135752	0.591436
CLPTM1	-0.185585	-0.256852	-0.0397543	0.770492	0.393513	0.288495	-0.172447	-0.307505	-0.436137	-0.476916
CLPX	0.415575	0.462266	0.310795	-0.603645	-0.428838	-0.345699	0.515202	0.507036	0.396293	0.494433
CLSTN1	0.0540226	0.130401	0.130938	0.208144	0.306455	-0.213078	-0.156314	-0.288536	-0.133159	-0.097138
CLSTN2	-0.0175899	0.0866937	0.0532585	0.0775569	0.290142	-0.0240978	-0.471233	-0.402151	-0.2435	-0.318704
CLSTN3	0.773836	0.731088	0.767446	-0.0640701	-0.339701	-0.5776	-0.0485329	-0.338456	-0.220798	0.305119
CLTA	0.861744	0.853098	0.829474	-0.466791	-0.562465	-0.856042	-0.322203	-0.278613	0.122504	0.519606
CLTB	0.0163733	-0.0182573	0.12011	0.771729	0.474427	0.0762565	-0.121333	-0.106841	-0.254135	-0.276892
CLTC	0.70324	0.736655	0.672358	-0.647186	-0.581266	-0.828113	-0.260769	-0.226169	0.141691	0.521258
CLTCL1	-0.381347	-0.420307	-0.283716	0.112924	-0.0591106	0.194574	-0.0923446	0.145183	0.0413012	-0.150209
CLU	0.478004	0.494568	0.424898	-0.154731	-0.188019	-0.161938	0.232443	-0.0731239	-0.122315	0.258197
CLUAP1	-0.220044	-0.245198	-0.20575	0.290552	0.164714	0.340059	-0.168609	-0.0630176	-0.236947	-0.310198
CLYBL	0.161637	0.129082	0.266121	0.177516	0.00990287	-0.230425	-0.0615553	0.177834	0.121181	-0.0574142
CMAS	0.88418	0.912685	0.832777	-0.679443	-0.636255	-0.832024	-0.0218788	-0.0603777	0.250558	0.662678
CMIP	-0.241141	-0.26382	-0.118758	0.742885	0.530651	0.340281	0.0790025	-0.128839	-0.152964	-0.426496
CMTM3	-0.272405	-0.344453	-0.233707	0.0345038	-0.1483	0.333994	0.32133	0.477611	0.481866	0.217418
CMTM4	-0.0249024	0.0790798	0.0317378	0.0499548	0.268175	0.136116	0.558249	0.370643	0.223341	-0.153441
CMTM5	-0.349356	-0.421291	-0.399522	-0.159347	-0.260264	0.249591	-0.33936	-0.277488	-0.270984	0.0010895
CMYA5	-0.173356	-0.203677	-0.113421	0.46696	0.353217	0.167722	-0.368649	-0.358132	-0.301068	-0.271392
CNBP	0.271883	0.341149	0.189987	-0.678726	-0.444663	-0.32084	0.224701	0.297519	0.177261	0.315057
CNDP1	-0.199789	-0.216445	-0.240845	-0.294876	-0.272045	-0.0124094	-0.599644	-0.308464	-0.269611	-0.0147551
CNDP2	-0.532921	-0.517339	-0.580196	-0.0639676	0.156615	0.390576	-0.00497496	0.108901	0.205848	-0.208944
CNFN	0.613645	0.552504	0.603355	0.0221341	-0.232901	-0.58837	-0.0212657	0.0933332	0.109084	0.367287
CNIH	0.380308	0.413888	0.370242	-0.288332	-0.221108	-0.474437	0.178388	0.172554	0.199988	0.303889
CNIH2	0.838398	0.792185	0.858322	-0.213669	-0.482698	-0.659647	0.0398752	-0.0783207	0.0624686	0.441618
CNIH3	0.852767	0.872855	0.823763	-0.556525	-0.568923	-0.822752	-0.206638	-0.227985	0.0842088	0.544309
CNIH4	0.142146	0.14521	0.0458936	-0.525004	-0.41395	-0.065209	0.644242	0.478693	0.371376	0.524225
CNKSR2	0.594153	0.589811	0.52309	-0.461007	-0.457614	-0.491968	-0.0819886	-0.0615124	0.122379	0.48991
CNKSR3	-0.422794	-0.445773	-0.450736	-0.298246	-0.287708	0.24351	-0.25648	-0.0924225	-0.075172	-0.0164379
CNN3	-0.722637	-0.687819	-0.771531	0.129543	0.379485	0.842042	0.63285	0.513904	0.18602	-0.263642
CNNM1	-0.590111	-0.595368	-0.458345	0.901983	0.748005	0.558324	-0.0774688	-0.0868495	-0.301465	-0.617224
CNNM2	-0.323094	-0.373971	-0.266788	0.0791454	0.051016	0.0746675	-0.34427	-0.204345	-0.174769	-0.174433
CNNM3	-0.753705	-0.822266	-0.698034	0.495544	0.387836	0.585889	-0.0441235	0.0298922	-0.0841356	-0.401522
CNNM4	0.0597053	0.0853747	0.116972	0.415201	0.253925	0.0257401	0.0629791	-0.133112	-0.0716855	-0.197898
CNOT1	-0.826266	-0.798626	-0.815655	0.546131	0.670138	0.85015	0.200322	0.185538	-0.132265	-0.569402
CNOT10	0.159212	0.189271	0.0808816	0.0571671	0.139958	0.0957239	0.00801665	-0.0531773	-0.121527	0.0153288
CNOT2	0.199272	0.221155	0.115362	-0.455959	-0.356555	-0.356435	-0.0168003	0.112172	0.175135	0.359332
CNOT3	-0.143224	-0.095055	-0.100797	0.609317	0.59873	0.197599	-0.214675	-0.360532	-0.395456	-0.561705
CNOT4	-0.370433	-0.305474	-0.355268	0.373837	0.574083	0.571292	0.161264	-0.0792739	-0.182734	-0.419157
CNOT6	-0.570178	-0.492705	-0.589537	0.165438	0.483489	0.752896	0.429564	0.15997	0.00371348	-0.381346
CNOT7	0.836442	0.887054	0.799348	-0.590899	-0.524359	-0.800484	-0.0110385	-0.0160569	0.323083	0.549239
CNOT8	0.584103	0.646502	0.469074	-0.783756	-0.521718	-0.62309	0.119104	-0.0259203	0.34953	0.616291
CNP	-0.389119	-0.419574	-0.440568	-0.315722	-0.282486	0.200175	-0.31353	-0.0578279	-0.0932404	-0.02449
CNR1	0.157159	0.270475	0.209681	-0.312032	-0.0272696	-0.137662	0.131171	-0.0315288	0.21347	0.0231363
CNTFR	-0.6915	-0.733916	-0.670563	0.492165	0.405841	0.835751	0.416691	0.393803	-0.168834	-0.414679
CNTN1	0.872439	0.872537	0.798785	-0.622868	-0.641042	-0.747699	0.105031	0.0843037	0.282887	0.681776
CNTN2	-0.356028	-0.376876	-0.415328	-0.301235	-0.231224	0.167876	-0.368861	-0.14876	-0.108231	-0.0331526
CNTN4	-0.47731	-0.511688	-0.412893	0.119149	0.0780487	0.171596	-0.269691	-0.14891	-0.120982	-0.201697
CNTNAP1	0.503789	0.524322	0.570449	0.335994	0.196709	-0.514291	-0.361192	-0.46868	-0.371618	-0.0829319
CNTNAP2	0.0662155	0.211453	0.00459196	-0.329684	0.161614	-0.0403313	0.0819222	-0.0170847	0.0222671	-0.128866
CNTNAP4	-0.122482	-0.144067	-0.130887	-0.38723	-0.407759	-0.0657358	-0.42972	-0.248323	-0.0441781	0.11862
CNTNAP5	0.276199	0.361146	0.250316	0.00295481	0.135742	-0.231368	-0.0815205	-0.273125	-0.0921865	0.0766793
COASY	-0.19478	-0.261672	-0.132788	0.556714	0.322618	0.243649	0.459072	0.50055	0.308413	-0.178346
COBL	-0.200122	-0.194518	-0.240911	-0.461015	-0.375168	0.104828	-0.00145929	0.155137	0.152918	0.145463
COBLL1	-0.851366	-0.785195	-0.789384	0.539844	0.769292	0.703389	-0.0558064	-0.00367615	-0.229965	-0.767489
COBRA1	-0.148488	-0.218969	-0.0971346	0.528399	0.308999	0.187587	-0.0917904	-0.102981	-0.347064	-0.316875
COG1	0.652526	0.684227	0.626199	-0.202803	-0.206708	-0.541488	-0.0235779	-0.0998828	0.0762463	0.274693
COG2	-0.755619	-0.688603	-0.743396	0.335545	0.604149	0.740272	0.0112879	0.146504	-0.0708471	-0.557262
COG3	-0.749855	-0.661402	-0.712547	0.179447	0.446721	0.544816	-0.0460176	0.0640091	-0.10662	-0.567547
COG4	-0.163521	-0.0957435	-0.159578	0.135497	0.345376	0.257508	-0.130293	-0.044487	0.117321	-0.272264
COG5	-0.0815516	0.0293625	-0.105189	-0.399722	0.0317463	0.0841196	0.0169566	-0.00204571	0.0846485	-0.185091
COG6	0.65353	0.711865	0.618	-0.58905	-0.468958	-0.581598	0.0953712	-0.0563364	0.116189	0.414134
COG7	-0.171794	-0.182054	-0.130256	0.613023	0.46997	0.366563	0.0809042	-0.033013	-0.116662	-0.417778
COIL	0.337573	0.416756	0.246108	-0.597714	-0.199396	-0.395784	-0.0155503	-0.0359228	0.388188	0.294727
COL11A1	-0.425857	-0.39126	-0.295444	0.653544	0.622609	0.514058	0.304519	0.209746	0.0879736	-0.602028
COL11A2	-0.457148	-0.535452	-0.44115	0.500823	0.325265	0.398587	-0.042231	-0.047891	-0.0758205	-0.260705
COL12A1	-0.268979	-0.338545	-0.214543	0.271324	0.0488981	-0.007171	-0.293789	-0.187462	-0.23982	-0.167822
COL16A1	-0.213768	-0.328661	-0.211467	0.174723	-0.0589241	0.105124	-0.5045	-0.25066	-0.128986	-0.0728106
COL18A1	-0.590833	-0.593415	-0.568665	0.449697	0.491084	0.562773	0.494518	0.488088	0.188866	-0.430224
COL1A2	-0.349234	-0.31464	-0.269738	0.275056	0.267354	0.226664	-0.0214467	0.0614364	-0.0105669	-0.43143
COL20A1	-0.400162	-0.420974	-0.350437	0.386361	0.360771	0.455009	-0.236696	-0.146766	-0.0910199	-0.348277
COL23A1	0.409388	0.423954	0.52599	0.349849	0.182471	-0.306234	-0.00146113	-0.041273	0.0989526	-0.0432577
COL24A1	0.454783	0.501744	0.534323	0.0228151	0.00438248	-0.448443	0.209647	0.12673	0.255503	-0.0965857
COL27A1	-0.0162221	0.0378814	-0.00302314	0.174526	0.24956	-0.0720612	-0.048178	-0.082675	0.00158604	-0.301673
COL4A1	-0.227937	-0.184126	-0.228736	0.00065757	0.16217	0.237469	0.814682	0.653009	0.523114	-0.00845575
COL4A2	-0.41577	-0.424018	-0.358988	0.125627	0.171397	0.191593	0.0901679	0.134313	0.015088	-0.129343
COL4A3BP	-0.793614	-0.715049	-0.733601	0.563265	0.786444	0.833166	0.165739	0.0676945	-0.126238	-0.737796
COL4A5	-0.374257	-0.411381	-0.457763	-0.376174	-0.330493	0.305394	-0.100772	0.0945548	-0.060771	0.0175131
COL5A2	-0.219971	-0.119864	-0.167632	0.30607	0.532396	0.257905	0.406146	0.208334	0.280751	-0.425751
COL5A3	-0.277455	-0.353428	-0.19188	0.547081	0.242709	0.420573	-0.243803	-0.0880332	-0.30861	-0.384094
COL6A1	-0.647275	-0.669296	-0.572311	0.836765	0.703556	0.613747	0.0247134	-0.0877657	-0.371681	-0.68521
COL7A1	-0.387863	-0.430768	-0.382158	0.566003	0.431734	0.299657	-0.090028	-0.018873	-0.168331	-0.435958
COL9A1	0.0602993	-0.0753501	0.173761	0.30575	-0.199398	-0.0924122	-0.308604	-0.00929982	-0.0327186	-0.00472648
COL9A2	-0.600346	-0.672651	-0.618052	0.084276	-0.0172211	0.466384	-0.37575	-0.126599	-0.277655	-0.238265
COLEC12	0.010538	-0.0348851	0.0736007	0.219722	0.0524115	0.0826968	0.398777	0.0477144	0.080969	0.0913897
COLQ	-0.723707	-0.766019	-0.63102	0.690464	0.590713	0.613655	0.0151008	0.0108295	-0.10342	-0.510214
COMMD1	0.34899	0.322247	0.409108	-0.0200284	-0.135548	-0.313904	-0.255749	-0.0803481	0.219703	0.184767
COMMD10	0.834717	0.834728	0.750834	-0.729335	-0.741663	-0.790857	0.0588511	0.0270734	0.29486	0.732714
COMMD2	-0.0200506	-0.0306867	0.000767202	-0.0436674	-0.0950905	-0.0010298	0.0176918	-0.0819687	0.200532	0.0730918
COMMD3	0.610888	0.570741	0.535255	-0.576634	-0.622245	-0.724369	-0.434031	-0.338716	0.123734	0.62564
COMMD4	-0.327114	-0.36326	-0.317611	0.294566	0.247135	0.298018	-0.527694	-0.299373	-0.445854	-0.352214
COMMD5	0.805912	0.769007	0.821165	-0.31735	-0.542339	-0.810966	-0.18247	-0.117107	0.125087	0.411633
COMMD6	0.632064	0.564522	0.558088	-0.526425	-0.686883	-0.531189	0.0636986	0.0681573	0.356828	0.870777
COMMD7	0.558005	0.525684	0.603577	0.0150544	-0.144994	-0.459116	-0.412364	-0.283783	-0.144493	0.136815
COMMD9	0.616194	0.701188	0.643534	-0.284731	-0.172693	-0.605485	-0.107726	-0.196614	0.250545	0.22845
COMT	-0.422531	-0.475645	-0.462506	0.00874195	-0.0705753	0.636482	0.321021	0.22252	-0.105859	-0.0208977
COMTD1	-0.208384	-0.352624	-0.0982873	0.643066	0.188882	0.136681	-0.384441	-0.354744	-0.276028	-0.267077
COPA	0.52898	0.548972	0.436007	-0.438059	-0.419933	-0.522075	-0.21276	-0.328937	-0.142754	0.398661
COPB2	0.454589	0.537237	0.373604	-0.786678	-0.541212	-0.360843	0.275139	0.225988	0.288014	0.563874
COPE	0.786931	0.693247	0.78881	-0.0943372	-0.458615	-0.667647	-0.23918	-0.347372	-0.279388	0.450258
COPG2	-0.195513	-0.237246	-0.293518	0.267778	0.295361	0.307043	-0.0371185	-0.00812201	-0.331037	-0.218591
COPS3	0.810624	0.829626	0.765584	-0.433549	-0.430489	-0.868768	-0.343251	-0.227623	0.00920224	0.39813
COPS4	0.906364	0.898829	0.830358	-0.673948	-0.696091	-0.910027	-0.123438	-0.1018	0.244274	0.697418
COPS5	0.87745	0.863651	0.806926	-0.703964	-0.739081	-0.885861	-0.160352	-0.0947479	0.210396	0.710912
COPS6	0.685931	0.660562	0.691673	-0.137041	-0.264388	-0.666486	-0.613889	-0.518845	-0.186216	0.244012
COPS7A	0.752369	0.723962	0.751767	-0.221454	-0.355444	-0.702803	-0.367052	-0.266232	-0.0776466	0.252582
COPS7B	-0.68373	-0.695537	-0.62255	0.517388	0.451449	0.681988	0.0918877	0.0792747	-0.207827	-0.618014
COPS8	0.884846	0.894873	0.830649	-0.567787	-0.581093	-0.803064	0.0529453	0.0182503	0.341985	0.689557
COPZ1	0.173492	0.274265	0.162805	-0.124251	0.151874	-0.059695	0.224651	0.110511	0.179268	0.0670937
COPZ2	-0.279918	-0.317636	-0.260068	0.276185	0.0899353	0.512293	0.0496509	-0.0120514	-0.180887	-0.158629
COQ10A	0.148308	0.105026	0.183723	0.366837	0.186913	-0.0530677	-0.363776	-0.182441	-0.292671	-0.0295218
COQ10B	0.333217	0.444159	0.306695	-0.184642	-0.0157895	-0.300462	0.0499994	-0.0674171	-0.0896692	0.116531
COQ2	0.703378	0.671458	0.750525	-0.226822	-0.413249	-0.736756	-0.187504	-0.130028	0.139992	0.459264
COQ3	0.707234	0.695323	0.666866	-0.272814	-0.293077	-0.78534	-0.422075	-0.279359	-0.130053	0.349853
COQ5	0.243955	0.223376	0.11264	-0.671936	-0.61096	-0.342803	0.0891802	0.151353	0.102557	0.555968
COQ6	-0.0371299	-0.111301	-0.0283914	0.297552	0.127294	-0.0196284	-0.75515	-0.615661	-0.518495	-0.200194
COQ7	0.646493	0.653096	0.559585	-0.431015	-0.386598	-0.650668	-0.369474	-0.339308	-0.0490837	0.328139
COQ9	-0.385028	-0.386004	-0.304678	0.366262	0.295683	0.475713	0.433306	0.494698	0.145347	-0.277586
CORO1A	0.571941	0.501851	0.69045	0.258769	-0.168223	-0.467132	-0.289755	-0.390884	-0.240537	0.16102
CORO1B	-0.459825	-0.465961	-0.448997	0.438672	0.419395	0.616142	0.11973	-0.0331865	-0.358913	-0.490276
CORO1C	-0.651754	-0.550481	-0.691673	-0.00331597	0.460972	0.552351	0.00452769	0.106413	-0.0631392	-0.416845
CORO2A	-0.361039	-0.418317	-0.274129	0.13691	0.00677563	0.0656162	-0.333045	-0.218764	-0.116262	-0.0931219
CORO2B	-0.726753	-0.680057	-0.614613	0.747516	0.81559	0.66488	-0.0231079	-0.0202535	-0.179103	-0.800293
CORO6	-0.290224	-0.334155	-0.231622	0.759704	0.545255	0.204818	-0.17142	-0.150644	-0.236499	-0.536501
CORO7	-0.60125	-0.574699	-0.535143	0.598834	0.587438	0.42085	-0.195704	-0.0828733	-0.28344	-0.601859
CORT	0.899508	0.839837	0.887332	-0.436139	-0.668027	-0.848773	-0.290499	-0.177238	0.0899044	0.573981
COTL1	-0.262853	-0.284304	-0.236383	-0.108605	-0.0883711	0.0126443	-0.0621115	0.121859	0.115492	0.075648
COX10	0.226941	0.228527	0.222592	0.238321	0.167548	0.00902736	0.0868726	-0.0288496	-0.186417	-0.0449349
COX11	0.872406	0.886452	0.814644	-0.547743	-0.548525	-0.865061	-0.0899166	-0.0806119	0.206026	0.58362
COX15	-0.655701	-0.560497	-0.677084	0.227815	0.636762	0.643306	0.0119043	0.130865	-0.003522	-0.614838
COX17	0.871601	0.862799	0.781802	-0.627586	-0.653074	-0.844325	-0.0952238	-0.106434	0.196083	0.727874
COX4I1	0.161641	0.205761	0.142403	-0.153835	0.0234909	-0.00181669	0.212056	0.148398	0.263911	-0.0544818
COX5A	0.908191	0.885334	0.872463	-0.464874	-0.597292	-0.932555	-0.178642	-0.154025	0.0632542	0.573637
COX5B	0.751821	0.740594	0.684027	-0.358537	-0.407866	-0.745905	-0.0232964	-0.115351	0.0283299	0.60547
COX6A1	0.808598	0.803394	0.790184	-0.423569	-0.52192	-0.810583	-0.01706	-0.00929825	0.208199	0.632698
COX6B1	0.862882	0.879845	0.798675	-0.620179	-0.564687	-0.827083	-0.041134	0.00843086	0.317163	0.665467
COX6C	0.814041	0.830791	0.742133	-0.609175	-0.593731	-0.844123	-0.144977	-0.11715	0.243585	0.711543
COX7A1	0.319787	0.325007	0.251535	0.012966	0.0378558	-0.407181	-0.105624	-0.0902351	-0.0946359	0.180866
COX7A2	0.918634	0.880442	0.880459	-0.516647	-0.664152	-0.942006	-0.214523	-0.12688	0.168962	0.68713
COX7B	0.880779	0.859563	0.817857	-0.575016	-0.636662	-0.88271	-0.111123	-0.0348072	0.201851	0.645726
COX7C	0.874203	0.868726	0.796659	-0.598532	-0.595399	-0.867638	-0.0119486	0.00575505	0.259081	0.706586
COX8A	0.917347	0.875342	0.893094	-0.36841	-0.569733	-0.805811	-0.149663	-0.119023	0.159548	0.595343
CPAMD8	-0.0057078	-0.0746679	0.0592534	0.165853	-0.00215911	-0.0754006	-0.164339	-0.182517	0.0386615	0.0725014
CPD	-0.359571	-0.267796	-0.408878	-0.174231	0.152416	0.38244	0.506451	0.256252	0.201845	-0.078456
CPE	-0.543584	-0.504619	-0.531294	0.0492726	0.248714	0.675194	0.398331	0.400934	0.195346	-0.188761
CPEB1	-0.175098	-0.166704	-0.221228	-0.0823805	0.0355704	0.0378546	-0.44883	-0.447682	-0.353665	-0.245899
CPEB2	-0.44832	-0.381182	-0.491405	-0.259436	0.0275847	0.370984	-0.00120681	-0.0352962	-0.0789498	-0.18378
CPEB3	-0.404937	-0.327182	-0.464888	-0.11401	0.152848	0.456565	0.269749	0.377264	0.0533865	-0.173601
CPEB4	-0.658044	-0.562369	-0.645287	0.141147	0.548344	0.612543	0.0411113	-0.0257324	-0.0143387	-0.371977
CPLX1	0.0521409	0.081098	0.11057	0.564732	0.522519	-0.116517	-0.332179	-0.342713	-0.48645	-0.41739
CPLX2	-0.414763	-0.352848	-0.380079	0.537822	0.684974	0.332927	-0.295142	-0.301542	-0.534408	-0.515414
CPNE1	-0.453245	-0.490328	-0.453411	0.402339	0.331005	0.385796	0.310989	0.187508	0.0920643	-0.252663
CPNE3	-0.87933	-0.826566	-0.881151	0.220031	0.473624	0.891072	0.304267	0.253473	-0.000928495	-0.438955
CPNE4	0.524862	0.631013	0.548167	-0.139759	0.00103026	-0.456503	0.303281	0.00701411	0.302391	0.210294
CPNE5	0.488962	0.537849	0.493513	-0.0110344	0.0870667	-0.374229	-0.0470253	-0.137901	0.128016	-0.0980738
CPNE6	0.459687	0.370481	0.554552	0.257923	-0.160207	-0.285849	-0.231257	-0.330365	-0.186961	0.067333
CPNE8	0.183005	0.229697	0.195863	-0.26958	-0.127131	-0.0773502	0.571192	0.477395	0.40409	0.207952
CPNE9	0.41337	0.337404	0.462928	0.068496	-0.271453	-0.598841	-0.537832	-0.468226	-0.284512	0.199621
CPSF1	-0.57377	-0.598232	-0.480556	0.83823	0.729939	0.574138	-0.0694203	-0.08812	-0.173619	-0.618773
CPSF2	-0.440895	-0.347849	-0.447282	0.0483104	0.392139	0.369322	0.142377	0.358589	0.154259	-0.30897
CPSF3	0.199802	0.235748	0.124898	-0.354654	-0.148814	-0.304826	-0.427726	-0.327477	-0.016571	0.126833
CPSF3L	0.357049	0.278233	0.330779	0.203249	-0.0786776	-0.319937	0.0582689	-0.0610325	0.0500735	0.225016
CPSF4	-0.543112	-0.620034	-0.482852	0.697962	0.486249	0.586238	-0.0455036	0.0466236	-0.144711	-0.506881
CPSF6	0.578713	0.640733	0.541606	-0.346524	-0.217168	-0.593987	-0.108552	-0.178152	0.119525	0.336909
CPT1C	-0.269628	-0.312053	-0.185634	0.609335	0.420028	0.245433	-0.28612	-0.083895	-0.0271402	-0.371651
CPT2	-0.585117	-0.604173	-0.656767	-0.0895086	0.0625481	0.654412	0.309048	0.365995	0.0188195	-0.0706298
CRABP1	0.177532	0.16145	0.163828	0.0505125	-0.0813844	-0.0938529	0.350294	0.431866	0.128648	0.192641
CRABP2	0.0116562	-0.056567	0.0732228	0.649566	0.266785	0.142609	-0.203397	-0.149405	-0.299475	-0.263243
CRADD	0.828129	0.772943	0.756994	-0.591057	-0.754193	-0.774616	0.0810147	0.152687	0.323926	0.762977
CRAMP1L	-0.391433	-0.369783	-0.375948	0.404087	0.404404	0.452448	0.0679442	-0.0840682	-0.222536	-0.399254
CRAT	-0.122249	-0.168066	-0.102649	0.404583	0.226247	0.410467	0.255873	0.1643	-0.095665	-0.262153
CRBN	-0.252938	-0.165763	-0.31576	-0.203212	0.190504	0.281238	0.0439776	0.273267	0.111188	-0.194918
CREB1	-0.421232	-0.550816	-0.379375	0.504855	0.140201	0.456206	0.0673765	-0.0267908	-0.278088	-0.256428
CREB3	-0.520638	-0.596677	-0.482758	0.214791	0.126948	0.262509	-0.253927	-0.0534428	-0.0965222	-0.128463
CREB3L2	-0.716309	-0.689339	-0.729313	-0.0577078	0.133659	0.613981	-0.0861149	0.041242	-0.00579459	-0.29662
CREB5	-0.510131	-0.504696	-0.563349	-0.218033	-0.0619583	0.313325	-0.311149	-0.161075	-0.140695	-0.167898
CREBBP	0.0816527	0.132323	0.0448732	-0.315518	-0.17571	-0.134413	0.0387911	-0.161688	-0.126533	0.243147
CREBL2	-0.340635	-0.312142	-0.329833	0.182842	0.335559	0.0286199	-0.267463	-0.233284	-0.179219	-0.295283
CREG1	0.57166	0.529058	0.505231	-0.702214	-0.745032	-0.53057	0.0877494	0.156225	0.491407	0.699903
CREG2	0.606287	0.620667	0.550848	-0.518581	-0.446647	-0.637388	-0.199408	-0.0704059	0.237776	0.506307
CRELD1	0.565659	0.537015	0.559158	0.0694692	-0.0893837	-0.485864	0.173776	0.068953	0.15172	0.250387
CRELD2	0.142233	0.0428493	0.101542	0.160566	-0.1186	-0.115192	-0.349675	-0.348307	-0.190689	0.0498952
CRH	0.658968	0.584542	0.735644	0.00903636	-0.376151	-0.670197	-0.564995	-0.55378	-0.274956	0.249542
CRHR1	-0.451968	-0.475621	-0.37974	0.442895	0.345343	0.574883	0.163347	0.196853	0.0914407	-0.213482
CRIM1	0.564067	0.60302	0.502579	-0.38639	-0.331912	-0.305025	0.467196	0.20206	0.322743	0.448084
CRIP2	0.7156	0.619602	0.773964	0.0223559	-0.360836	-0.578086	-0.017731	-0.139245	-0.0207642	0.296215
CRIPAK	-0.346768	-0.391402	-0.347121	0.623908	0.501083	0.514742	-0.0293528	-0.0656521	-0.265061	-0.478675
CRIPT	0.391282	0.341756	0.29557	-0.536849	-0.602082	-0.255043	0.167843	0.291954	0.242596	0.572278
CRISPLD2	-0.11526	-0.0888691	-0.149245	-0.0217716	0.0697007	0.30375	0.872953	0.70396	0.596735	0.180463
CRK	0.748325	0.720583	0.738662	-0.374187	-0.564398	-0.625302	0.0134938	-0.0929693	-0.0381041	0.408187
CRKL	-0.728489	-0.684167	-0.693255	0.411175	0.506233	0.813664	0.146219	-0.0312247	-0.27761	-0.466666
CRLF1	-0.0440909	-0.106922	-0.050091	0.520293	0.357151	0.243766	-0.0204538	-0.136956	-0.371695	-0.255178
CRLF3	0.338104	0.454479	0.266905	-0.590736	-0.281206	-0.314873	0.239557	0.0375452	0.232098	0.273649
CRMP1	0.162446	0.267789	0.263082	0.232555	0.396822	-0.0987099	0.219374	0.119795	0.125431	-0.156461
CRNKL1	0.32445	0.415524	0.254443	-0.452715	-0.213347	-0.194825	-0.117355	-0.207598	-0.191208	0.132499
CROCC	-0.594782	-0.63665	-0.508894	0.477027	0.397423	0.341295	-0.301527	-0.237001	-0.273908	-0.458916
CROT	-0.424862	-0.319576	-0.388535	0.139115	0.509092	0.530442	0.303537	0.28902	0.206119	-0.416421
CRTAC1	0.344482	0.263588	0.294755	-0.372526	-0.579096	-0.344511	-0.147397	0.0690229	-0.0884058	0.436714
CRTAP	-0.613414	-0.620986	-0.583789	0.561684	0.588525	0.665609	-0.0981571	0.010219	-0.315566	-0.581751
CRTC1	0.0432885	0.0225695	0.167159	0.576506	0.276535	0.124388	-0.0780093	-0.283812	-0.269655	-0.343996
CRTC2	-0.447703	-0.501355	-0.382242	0.325578	0.162319	0.193794	-0.182497	-0.108588	-0.175539	-0.276021
CRY2	-0.309855	-0.332149	-0.294278	0.480757	0.389922	0.428943	0.479192	0.211113	0.129199	-0.207128
CRYAB	-0.509899	-0.505159	-0.601671	-0.377086	-0.178093	0.411984	0.0111948	0.162181	0.108486	0.00765473
CRYL1	-0.77728	-0.767884	-0.853492	0.197918	0.398057	0.825479	0.200632	0.190676	-0.170117	-0.386076
CRYM	0.914436	0.921738	0.888228	-0.521288	-0.542471	-0.882645	-0.223039	-0.238323	0.15197	0.532618
CRYZL1	0.830142	0.826374	0.762108	-0.684272	-0.688664	-0.748468	-0.0620596	-0.0407447	0.173065	0.660401
CS	0.364025	0.413864	0.366434	0.077318	0.141681	-0.277496	-0.000840049	0.0782422	0.128864	0.0392983
CSAD	0.435876	0.293776	0.428963	0.0452089	-0.45724	-0.334391	-0.0420013	-0.159525	-0.270675	0.312008
CSDA	-0.187901	-0.168298	-0.224178	-0.0265091	0.0889753	0.29027	0.945385	0.713878	0.521745	0.128136
CSDC2	0.0900892	0.00773636	0.225091	0.595903	0.189538	-0.141393	-0.291405	-0.191835	-0.229549	-0.196952
CSDE1	0.771715	0.737328	0.715397	-0.535622	-0.599364	-0.723152	-0.145255	-0.0930433	0.230665	0.629127
CSE1L	0.597425	0.633453	0.520831	-0.592507	-0.425382	-0.687611	-0.234687	-0.234944	0.177854	0.347218
CSF1R	-0.078365	-0.0822235	-0.0275868	-0.20168	-0.184235	0.00602534	0.226383	0.401003	0.806687	0.285391
CSF2RA	-0.810196	-0.877616	-0.768686	0.610334	0.472968	0.772957	-0.050403	-0.00220948	-0.285551	-0.534495
CSF3R	0.0941129	0.119222	0.0459818	-0.308098	-0.0970318	-0.0568249	0.492811	0.450564	0.836056	0.363516
CSK	-0.452504	-0.500481	-0.419872	0.211342	0.146623	0.408966	0.0755684	0.273455	0.141995	-0.311867
CSMD1	0.179416	0.285651	0.142717	0.0362303	0.341696	-0.0514096	-0.0553677	-0.200349	-0.0137137	-0.244829
CSMD2	-0.0445839	-0.150058	0.0782393	0.47801	0.0564441	-0.12499	-0.269792	-0.193602	-0.168534	-0.0241823
CSMD3	-0.454518	-0.349678	-0.375022	0.42777	0.663505	0.440269	0.271818	-0.0358503	-0.0811363	-0.51864
CSNK1A1	0.637016	0.699057	0.561271	-0.520851	-0.393031	-0.466323	0.118527	-0.0377536	0.0719904	0.39945
CSNK1D	0.397922	0.412913	0.381894	0.0899017	0.0516694	-0.133093	0.467869	0.188627	0.163877	0.172624
CSNK1E	-0.734323	-0.801782	-0.6588	0.778396	0.567052	0.797567	0.139335	0.128209	-0.206258	-0.537317
CSNK1G1	0.036549	0.198671	0.000940988	-0.425538	0.122544	-0.114281	0.205706	-0.0563248	0.265585	0.0330202
CSNK1G2	-0.0331922	-0.14415	0.0706584	0.458852	0.057992	0.0388166	0.12022	0.0698515	0.0954509	0.0113942
CSNK1G3	0.646342	0.77412	0.56263	-0.498429	-0.146051	-0.580918	0.0686551	-0.157327	0.12444	0.29728
CSNK2A1	0.195156	0.157019	0.240734	0.00547317	-0.215703	-0.0377823	0.0827018	0.169719	0.319943	0.271112
CSNK2A1P	-0.232234	-0.126464	-0.273487	0.00811883	0.42227	0.244903	-0.0142931	0.00674322	0.0223583	-0.415805
CSNK2A2	0.151913	0.179014	0.161612	0.093551	0.125182	0.0316804	0.65835	0.394123	0.273528	0.099528
CSNK2B	0.147684	0.131911	0.11241	0.0335474	0.0418865	0.0817123	0.0627083	0.132226	0.181277	0.053388
CSPG4	-0.580276	-0.621243	-0.552001	0.188006	0.156304	0.409592	0.182835	0.441967	0.217874	-0.0899472
CSPG5	-0.144394	-0.25201	-0.0168556	0.566778	0.0836286	0.333614	-0.155547	-0.142899	-0.361917	-0.301211
CSPP1	0.254161	0.277645	0.189152	-0.362262	-0.329063	-0.248544	0.269243	0.122013	0.188437	0.333646
CSRP1	-0.805733	-0.794787	-0.846691	0.0500488	0.234548	0.794039	0.0611061	0.13488	-0.159397	-0.41677
CSRP2	-0.351579	-0.399134	-0.458608	-0.203724	-0.142362	0.449617	0.0780238	0.240361	-0.147143	0.12795
CSRP2BP	0.623085	0.656076	0.517892	-0.631652	-0.497294	-0.499441	0.247436	0.217709	0.189246	0.512768
CST3	-0.539439	-0.560924	-0.530693	0.316973	0.324238	0.691845	0.147436	0.172616	-0.312638	-0.405936
CSTB	0.0684808	0.0497881	-0.0433098	-0.215527	-0.163366	0.144379	0.344135	0.20678	-0.00304027	0.345319
CSTF2	-0.41327	-0.407967	-0.356668	0.662893	0.564007	0.512792	0.130357	0.138332	-0.13245	-0.560704
CSTF2T	0.446254	0.464955	0.310351	-0.765533	-0.595847	-0.543657	-0.143406	-0.0644141	0.151413	0.52358
CSTF3	0.690511	0.624833	0.615043	-0.274896	-0.469879	-0.573553	0.115327	-0.0461369	0.305952	0.705839
CTBP1	-0.228873	-0.214033	-0.0987339	0.747619	0.592149	0.210014	-0.274874	-0.309996	-0.427811	-0.437464
CTBP2	-0.0836306	-0.0930707	-0.142906	-0.207277	-0.1559	0.159501	0.369813	0.101492	0.0864617	0.204323
CTCF	0.636131	0.663728	0.525006	-0.610176	-0.482731	-0.539483	-0.251253	-0.254652	0.0332892	0.486387
CTDP1	-0.654835	-0.651482	-0.587958	0.466093	0.506759	0.448093	-0.291316	-0.282802	-0.446176	-0.650863
CTDSP1	-0.847966	-0.906103	-0.809094	0.283562	0.193058	0.737465	0.00142756	0.104644	-0.0860182	-0.325383
CTDSP2	-0.762368	-0.762254	-0.741769	0.208947	0.249778	0.698405	0.390943	0.274438	0.123668	-0.248787
CTDSPL	-0.578324	-0.55762	-0.525519	0.447252	0.514688	0.675728	0.228071	0.319048	0.0684803	-0.428407
CTDSPL2	0.585612	0.681936	0.473324	-0.608533	-0.326044	-0.553128	0.170523	-0.0448961	0.121572	0.405011
CTGF	0.295621	0.270617	0.257965	-0.690212	-0.69594	-0.265136	0.317295	0.494824	0.453399	0.574927
CTNNA1	-0.215469	-0.216571	-0.359263	-0.519982	-0.339757	0.132149	0.0632677	0.110328	0.040429	0.156225
CTNNA2	0.0774143	0.154981	0.114093	0.0699377	0.314206	-0.0294798	0.0975255	-0.0163884	0.150173	-0.030714
CTNNAL1	-0.582231	-0.610402	-0.513532	0.591866	0.459338	0.483495	0.0874714	0.091745	-0.268311	-0.364239
CTNNB1	0.64016	0.612597	0.574824	-0.483071	-0.629362	-0.592398	0.0716124	-0.073187	0.0765428	0.524389
CTNNBIP1	-0.293075	-0.318369	-0.223287	0.270668	0.20544	0.372745	-0.0486608	0.0047309	0.065084	-0.105174
CTNNBL1	0.740568	0.800929	0.687374	-0.424466	-0.249727	-0.6835	-0.15496	-0.256805	0.103824	0.422897
CTNND1	-0.584343	-0.529406	-0.571067	0.46585	0.652566	0.649936	0.114363	-0.0792847	-0.048494	-0.542125
CTNND2	0.356684	0.335748	0.319661	-0.361106	-0.349759	-0.173249	0.359118	0.277503	0.278753	0.513887
CTNS	-0.775722	-0.81073	-0.759104	0.186727	0.247756	0.694259	-0.0126031	0.0399654	-0.0130939	-0.371547
CTPS2	-0.792085	-0.786685	-0.839327	0.145627	0.330895	0.761277	0.00952518	0.0817197	-0.143069	-0.405296
CTR9	0.145609	0.244893	0.106765	-0.452026	-0.185037	-0.25944	-0.031074	0.0951762	0.193797	0.12528
CTSB	-0.326555	-0.383682	-0.241394	0.776555	0.503681	0.387116	0.382446	0.273237	0.000331981	-0.387809
CTSC	0.255006	0.24739	0.178909	-0.451891	-0.414517	-0.1605	0.71012	0.7658	0.668223	0.496466
CTSD	0.792669	0.738085	0.773243	-0.277433	-0.50389	-0.770215	-0.206944	-0.296696	-0.0459508	0.399413
CTSF	0.808307	0.700839	0.801469	-0.133355	-0.505736	-0.72439	-0.150275	-0.151412	0.0668209	0.487375
CTSH	-0.632408	-0.618591	-0.659672	0.159388	0.346649	0.798072	0.410884	0.34812	-0.0236529	-0.380784
CTSK	0.413033	0.410015	0.375712	-0.170479	-0.235059	-0.415159	-0.327955	-0.0671279	-0.0926184	0.102999
CTSL1	0.735354	0.717626	0.661678	-0.66541	-0.676135	-0.72909	-0.178698	-0.177762	0.194085	0.694728
CTSO	-0.415926	-0.406405	-0.415763	0.00308081	0.118614	0.458112	0.0518683	0.05725	-0.0718468	-0.179587
CTSS	0.102286	0.0798402	0.0861651	-0.372811	-0.415061	-0.226801	-0.0484674	0.126324	0.261875	0.30306
CTSZ	0.19992	0.285078	0.20344	-0.0764801	0.115823	-0.310797	-0.278146	-0.211421	0.189315	0.076274
CTTN	0.0628125	0.0026759	0.0409945	0.0744146	-0.0781331	-0.0831454	-0.524635	-0.345198	-0.284399	-0.200535
CTXN1	0.618112	0.516556	0.728548	0.232681	-0.257536	-0.499499	-0.0940984	-0.190324	-0.0570411	0.252644
CUEDC1	-0.699189	-0.728748	-0.678835	0.249593	0.248706	0.517674	-0.245079	-0.0624743	-0.214948	-0.477409
CUEDC2	0.913387	0.836142	0.873968	-0.379311	-0.636692	-0.862684	-0.173849	-0.201425	0.0543485	0.573495
CUL1	0.253287	0.368275	0.206264	-0.347177	0.0655301	-0.405302	0.013132	-0.124989	0.269143	0.160721
CUL2	0.69944	0.790505	0.654106	-0.563982	-0.313891	-0.756632	-0.0523733	-0.125119	0.296651	0.448888
CUL3	0.060155	0.202497	0.0723551	0.0436418	0.427124	-0.189095	-0.381797	-0.471952	-0.243338	-0.279118
CUL4A	-0.852993	-0.77698	-0.823889	0.242575	0.512674	0.759042	0.0502291	0.103981	-0.157871	-0.659235
CUL4B	-0.114869	0.039412	-0.207294	-0.340917	0.288252	0.096352	0.245241	0.0860266	0.145182	-0.116663
CUL5	0.487901	0.532849	0.413807	-0.607363	-0.365437	-0.579872	-0.172667	-0.136993	0.116538	0.46074
CUTA	0.79658	0.748098	0.739981	-0.558622	-0.660227	-0.812808	-0.406445	-0.261277	0.00937903	0.504484
CUTC	0.284432	0.314656	0.195976	-0.741707	-0.566459	-0.355166	-0.131738	0.0203885	0.190857	0.385893
CWF19L1	-0.709416	-0.713469	-0.627237	0.598791	0.571332	0.541578	-0.1074	-0.11101	-0.362615	-0.658532
CWF19L2	-0.5363	-0.421068	-0.599592	-0.273722	0.172746	0.531781	0.305987	0.199485	0.096955	-0.247175
CX3CL1	0.556187	0.525496	0.674702	0.134271	-0.221483	-0.574325	-0.176161	-0.195962	0.00938052	0.194481
CX3CR1	0.227589	0.221108	0.233064	-0.48026	-0.433998	-0.407186	-0.255581	0.0112625	0.566849	0.450369
CXADR	0.313869	0.390332	0.355513	-0.347805	-0.248545	-0.428945	-0.0246879	-0.191357	0.243222	0.16311
CXCL12	0.525625	0.544769	0.586176	-0.0425789	-0.160848	-0.455236	0.0187588	-0.140988	0.276427	0.233672
CXCL14	-0.119738	-0.16452	-0.00146794	0.419627	0.161285	0.190796	-0.196885	-0.135025	-0.270938	-0.245891
CXCL16	-0.659508	-0.661214	-0.684387	0.091988	0.223738	0.734711	0.369047	0.4456	0.412519	-0.0351179
CXCR7	-0.312281	-0.25888	-0.325948	0.121604	0.31881	0.572257	0.468071	0.189449	0.0203082	-0.194759
CXorf1	-0.14491	-0.0711329	-0.0679898	0.296229	0.443714	0.187236	0.145546	-0.148721	-0.0242489	-0.378337
CXorf26	0.670234	0.676483	0.68341	-0.51736	-0.532656	-0.719221	-0.203994	-0.0529776	0.229226	0.48417
CXorf36	-0.473526	-0.544593	-0.417759	0.15907	0.0341448	0.203896	-0.263729	-0.0794584	-0.173314	-0.159904
CXorf38	-0.0171858	0.0199377	-0.118889	-0.178902	-0.0310352	0.190439	0.48334	0.240958	-0.0232358	0.0251925
CXorf40A	0.930559	0.912619	0.897752	-0.536915	-0.644077	-0.922045	-0.228675	-0.178438	0.181367	0.648106
CXorf40B	0.816626	0.799355	0.783998	-0.612924	-0.706871	-0.852189	-0.134231	-0.0670246	0.22846	0.663983
CXorf56	0.825437	0.789141	0.779202	-0.305337	-0.476157	-0.786211	-0.279899	-0.328476	0.00309321	0.416575
CXXC1	-0.737682	-0.774453	-0.663051	0.773602	0.639043	0.775068	0.0240838	0.12842	-0.178752	-0.580761
CXXC4	-0.0254445	-0.119401	0.0377686	0.0181281	-0.268819	-0.226509	-0.361712	-0.228511	-0.0639079	0.118759
CXXC5	-0.566592	-0.597018	-0.457724	0.672041	0.509847	0.496617	-0.475082	-0.475272	-0.539165	-0.708218
CYB561	0.791675	0.804337	0.718338	-0.46736	-0.442101	-0.777969	-0.214544	-0.272679	0.136297	0.54171
CYB561D2	0.352048	0.348749	0.359835	-0.310519	-0.33703	-0.364826	-0.575432	-0.308735	-0.0526024	0.0546196
CYB5A	0.625903	0.569165	0.570519	-0.577614	-0.765816	-0.517757	0.342153	0.316514	0.359777	0.775257
CYB5D1	0.122117	0.218367	0.0313556	-0.121683	0.204482	0.020144	0.0949569	0.111022	-0.0284097	-0.0760668
CYB5D2	0.72638	0.687857	0.722601	-0.3402	-0.461917	-0.69795	-0.327689	-0.190853	0.117462	0.41207
CYB5R1	-0.692232	-0.695892	-0.626131	0.19198	0.323227	0.588671	-0.191698	0.0315036	0.0432856	-0.408519
CYB5R2	-0.379702	-0.381213	-0.421051	-0.222633	-0.156742	0.202282	-0.429337	-0.265989	-0.191597	-0.108271
CYB5R3	-0.546568	-0.533252	-0.556977	0.363634	0.47587	0.727497	0.335023	0.0272954	-0.218398	-0.434014
CYBA	0.170223	0.164942	0.130757	-0.334481	-0.297082	-0.152274	0.703564	0.672595	0.876897	0.472326
CYBASC3	-0.207482	-0.156212	-0.156881	0.354184	0.403378	0.328879	-0.13238	-0.0313444	-0.0777965	-0.498221
CYBB	0.256024	0.330972	0.225235	-0.495805	-0.230636	-0.410762	0.156918	0.200941	0.6487	0.409199
CYBRD1	-0.805592	-0.765595	-0.809206	0.296495	0.514255	0.936574	0.273389	0.223088	-0.124887	-0.52474
CYC1	0.770271	0.717945	0.739572	-0.206008	-0.437905	-0.684321	0.108238	0.149807	0.107556	0.493619
CYCS	0.915607	0.893346	0.910385	-0.424111	-0.577598	-0.903204	-0.244559	-0.24227	0.0675805	0.586009
CYFIP1	0.465686	0.471454	0.428573	-0.508933	-0.476393	-0.49717	0.144154	0.176459	0.639999	0.559034
CYFIP2	-0.603477	-0.499491	-0.531949	0.526602	0.803695	0.562134	0.0481253	0.0435828	-0.115362	-0.630249
CYGB	-0.369827	-0.422712	-0.290778	0.752533	0.48893	0.294593	-0.480004	-0.384473	-0.510845	-0.430361
CYHR1	0.326324	0.24854	0.312137	0.189277	-0.139276	-0.083141	0.040496	-0.0746389	-0.0603029	0.0873964
CYLD	0.477656	0.522606	0.457302	0.0291959	0.058868	-0.283592	0.169043	-0.077857	-0.0275086	-0.014515
CYP11A1	-0.546974	-0.539141	-0.515091	0.54967	0.556675	0.769204	0.275395	0.193497	-0.052346	-0.422227
CYP1B1	0.0309113	0.0936432	0.105409	0.0491144	0.132533	-0.00221278	0.479304	0.193725	0.416082	0.135871
CYP20A1	0.113288	0.114459	0.0260681	-0.585474	-0.462151	-0.0426215	0.0267041	0.0814017	0.130435	0.332155
CYP26B1	0.662699	0.698624	0.679615	-0.26587	-0.263447	-0.748499	-0.104284	-0.0993484	0.0160156	0.330405
CYP27A1	-0.714023	-0.736951	-0.769563	-0.0950319	0.0123141	0.620025	0.0208167	0.151084	-0.0237154	-0.194201
CYP2E1	0.719401	0.717634	0.730638	-0.128127	-0.286512	-0.705226	0.0688559	0.0662996	0.179458	0.227439
CYP2J2	-0.800167	-0.773413	-0.844863	-0.0522629	0.19073	0.820428	0.290744	0.280692	0.0862646	-0.271016
CYP2R1	0.325344	0.361368	0.26972	-0.101526	-0.00502423	-0.119773	0.327132	0.261092	0.327587	0.0014819
CYP2U1	-0.434365	-0.354784	-0.4104	-0.184362	0.121582	0.347579	-0.0357041	0.0411702	0.0211846	-0.229113
CYP46A1	0.625472	0.549044	0.728193	0.174368	-0.26427	-0.532541	0.0575004	-0.00377056	0.0282072	0.185736
CYP4F11	-0.670907	-0.613274	-0.708977	0.255912	0.515951	0.835068	0.675307	0.509228	0.140377	-0.376177
CYP4V2	-0.83018	-0.790536	-0.813499	0.378444	0.579757	0.903243	0.119522	0.151769	-0.204946	-0.671424
CYP4X1	0.669741	0.657045	0.690798	-0.101242	-0.276016	-0.57421	-0.0317962	-0.242279	-0.050437	0.386342
CYP51A1	-0.604982	-0.512508	-0.54757	0.0640873	0.354385	0.402867	-0.175729	-0.0431874	-0.101141	-0.56546
CYR61	0.166865	0.213415	0.114147	-0.15923	-0.0363387	0.0485174	0.807135	0.562313	0.333718	0.151826
D2HGDH	-0.302839	-0.373766	-0.239464	0.710709	0.499626	0.346381	0.0936994	0.0672958	-0.114608	-0.390774
DAAM1	-0.74463	-0.630158	-0.739667	0.383953	0.752859	0.760163	0.120871	0.00917427	-0.112844	-0.537533
DAAM2	-0.716338	-0.757495	-0.72511	0.0962379	0.0857015	0.621069	-0.215411	0.0423343	-0.24982	-0.285904
DAB2	-0.545183	-0.519661	-0.494543	0.207063	0.383374	0.528214	0.1322	0.280181	0.281703	-0.304268
DAB2IP	-0.423543	-0.391473	-0.292424	0.767046	0.682504	0.425131	-0.00303505	-0.098551	-0.244145	-0.577307
DACH1	-0.0840359	-0.0345705	-0.0654071	-0.243624	-0.118337	0.148127	0.293131	0.399167	0.34628	0.0780964
DACT1	0.733452	0.773404	0.697096	-0.489598	-0.440259	-0.59302	0.0784213	-0.0136162	0.207876	0.461298
DACT2	-0.453006	-0.466985	-0.392808	0.358723	0.328866	0.254662	-0.234962	-0.174512	-0.300827	-0.24011
DAD1	-0.0640166	-0.169118	-0.160162	-0.439767	-0.540121	0.195894	0.16856	0.305233	0.282617	0.440201
DAG1	-0.859853	-0.849884	-0.812244	0.449961	0.495143	0.881111	0.0349211	0.0681297	-0.210448	-0.534587
DAK	0.729373	0.70411	0.67726	-0.467822	-0.547968	-0.506994	0.0932733	0.102736	0.301063	0.489113
DAP	-0.116309	-0.128968	-0.0846487	0.216999	0.135715	0.332028	0.271528	0.175521	0.0788629	-0.013359
DAP3	0.817766	0.787623	0.78061	-0.455425	-0.633871	-0.811507	-0.168069	-0.187312	0.126516	0.645653
DAPK1	0.725545	0.779546	0.667067	-0.445673	-0.313017	-0.756488	0.0881738	0.0266377	0.222693	0.474995
DAPK3	-0.0384687	-0.115582	0.0312639	0.618714	0.234853	0.103314	-0.00545322	-0.165047	-0.397443	-0.242278
DARC	-0.111636	-0.0333991	-0.0964529	0.107979	0.337383	0.0803257	0.497043	0.228682	0.315421	-0.015611
DARS	-0.833408	-0.817371	-0.80473	0.509034	0.624671	0.86529	0.0105772	0.141407	-0.0971142	-0.572723
DAXX	-0.402989	-0.310445	-0.366698	0.292596	0.599741	0.455829	0.110741	0.0604478	0.0318492	-0.330129
DAZAP1	0.150432	0.0235565	0.208217	0.201017	-0.182677	-0.345628	-0.314739	-0.201905	-0.164822	0.0491007
DAZAP2	0.0200974	0.0366152	-0.0865706	-0.759406	-0.584971	-0.130529	-0.038979	0.118874	0.20802	0.344749
DBC1	0.674081	0.678209	0.683958	-0.0770588	-0.204531	-0.605335	0.0121029	-0.169245	-0.0643904	0.325135
DBI	-0.682245	-0.712786	-0.694838	0.187374	0.192267	0.823574	0.12783	0.191875	-0.160901	-0.302365
DBN1	-0.631148	-0.668306	-0.513394	0.820453	0.683186	0.612103	0.0761998	0.0960858	-0.155452	-0.60407
DBNDD1	0.532373	0.462591	0.640772	0.15784	-0.158649	-0.568322	-0.272451	-0.270943	-0.112257	0.086521
DBNL	-0.103715	-0.0956362	-0.0352776	0.0726682	0.132805	-0.0262878	-0.51306	-0.227198	-0.0688998	-0.34067
DBP	0.377533	0.258579	0.36967	0.210181	-0.186073	-0.217016	-0.0684141	-0.0770175	-0.350957	0.0650157
DBR1	-0.431868	-0.362372	-0.499988	-0.18838	0.148303	0.556323	0.288092	0.241724	0.13278	-0.204471
DBT	-0.732294	-0.736859	-0.66254	0.496684	0.48192	0.820907	0.370229	0.418829	0.09886	-0.523159
DCAKD	-0.71403	-0.725867	-0.653938	0.559792	0.531647	0.842264	0.249309	0.23325	-0.0240471	-0.445842
DCBLD1	-0.807335	-0.780712	-0.714206	0.67645	0.740197	0.762472	0.111911	0.0795288	-0.0953957	-0.634078
DCBLD2	-0.520623	-0.420601	-0.481697	0.399852	0.730542	0.351949	-0.122934	-0.0970752	-0.202434	-0.650835
DCHS1	-0.594967	-0.640279	-0.519881	0.447718	0.367186	0.361074	-0.260383	-0.104345	-0.132467	-0.310609
DCLRE1A	-0.395613	-0.324093	-0.381859	0.38305	0.582624	0.495006	0.322084	0.165506	-0.00996616	-0.365031
DCLRE1C	-0.723846	-0.790058	-0.702408	0.591775	0.462957	0.744979	0.0450058	0.100643	-0.32624	-0.488633
DCN	-0.0334395	-0.0960083	0.0460763	0.060267	-0.174693	0.0514653	0.467555	0.426431	0.45272	0.288019
DCP1A	-0.379021	-0.40963	-0.355678	0.589463	0.521549	0.251402	-0.0400313	-0.0590713	-0.162627	-0.320703
DCP2	-0.486313	-0.341495	-0.499826	0.0520148	0.59337	0.438599	0.361093	0.186852	0.143138	-0.456107
DCPS	0.391277	0.347191	0.406331	0.197935	-0.0778121	-0.231568	-0.0102456	-0.091298	-0.195713	0.171907
DCTD	-0.241162	-0.16947	-0.186372	0.471598	0.587691	0.387684	-0.0364441	-0.223182	-0.271066	-0.459043
DCTN1	0.352123	0.35014	0.341144	0.199005	0.15578	-0.463107	-0.219051	-0.246896	-0.203815	-0.0762606
DCTN2	0.834551	0.865346	0.776693	-0.533203	-0.463789	-0.899075	-0.1257	-0.154607	0.202272	0.518555
DCTN3	0.937994	0.901184	0.897528	-0.512912	-0.650276	-0.887447	-0.16044	-0.0691161	0.203675	0.643004
DCTN4	-0.613994	-0.530939	-0.647729	-0.164932	0.234807	0.383116	0.122563	0.243446	0.223497	-0.322411
DCTN5	-0.71229	-0.592822	-0.679059	0.235263	0.649207	0.6052	-0.110897	-0.100278	-0.144882	-0.62058
DCTN6	0.498449	0.526794	0.411998	-0.728779	-0.610526	-0.469274	0.125434	0.112514	0.213595	0.478371
DCUN1D2	0.167877	0.215577	0.130733	0.284497	0.366686	-0.0374368	0.219432	0.035441	-0.0511603	-0.157772
DCUN1D3	-0.457048	-0.429482	-0.384917	0.393382	0.390788	0.548077	0.128773	-0.141211	-0.125481	-0.280028
DCUN1D4	-0.706996	-0.643159	-0.662501	0.394799	0.693523	0.597375	-0.101065	-0.0600657	-0.151635	-0.709579
DCUN1D5	0.8231	0.815671	0.808014	-0.56037	-0.629195	-0.761772	0.248225	0.198251	0.475968	0.666399
DCX	0.329513	0.434956	0.315421	-0.242491	0.059297	-0.197675	0.391691	0.240035	0.367282	0.0985985
DCXR	-0.689564	-0.693375	-0.703178	0.614342	0.701665	0.773607	0.0867157	0.046663	-0.180068	-0.50979
DDA1	0.346478	0.275558	0.477787	0.3395	-0.0763843	-0.163587	-0.263052	-0.331665	-0.168018	0.0318544
DDAH1	-0.748421	-0.680821	-0.712562	0.279108	0.560947	0.84949	0.311932	0.275892	0.0406798	-0.548304
DDAH2	-0.556765	-0.639939	-0.482169	0.24444	0.0124884	0.420983	-0.0387379	0.0121083	-0.161785	-0.159938
DDB1	-0.245416	-0.19478	-0.306141	0.0492869	0.279394	0.301918	0.361982	0.254428	0.103189	-0.159692
DDHD2	0.776459	0.80902	0.7221	-0.47699	-0.400935	-0.774438	-0.000687526	-0.0240555	0.288175	0.526427
DDIT3	0.789828	0.75647	0.69403	-0.431735	-0.532672	-0.644166	0.0523348	0.0800284	0.216951	0.638253
DDIT4	-0.683576	-0.692342	-0.678389	0.280879	0.313589	0.768041	0.0619838	0.11368	-0.224769	-0.368786
DDN	0.0546108	0.0193031	0.221431	0.37148	0.0689883	0.0177426	0.155634	0.22487	0.1145	-0.16923
DDOST	0.598744	0.477246	0.635569	-0.0440958	-0.492956	-0.465202	0.0722011	-0.0713923	0.0681856	0.400304
DDR1	-0.779254	-0.810932	-0.805509	0.192666	0.174521	0.774459	0.0944358	0.106567	-0.193827	-0.340093
DDT	0.704744	0.689445	0.715229	-0.339412	-0.466359	-0.807647	-0.358892	-0.189277	0.0163334	0.393857
DDX1	0.76245	0.824562	0.680464	-0.685954	-0.450972	-0.794197	-0.142456	-0.0785048	0.21451	0.500555
DDX10	0.877916	0.926615	0.855487	-0.537903	-0.444423	-0.825603	-0.0463736	-0.094252	0.320525	0.512474
DDX11	-0.0466323	-0.0551755	0.0255885	0.0747577	-0.0752753	0.0087435	0.118194	0.375987	0.181046	-0.112466
DDX17	-0.879143	-0.872654	-0.836079	0.306623	0.412338	0.748237	0.0873453	0.169943	-0.0819096	-0.498218
DDX18	-0.587337	-0.492873	-0.58432	0.126166	0.448315	0.620954	0.142558	0.137128	-0.159852	-0.380192
DDX19A	0.136164	0.028749	0.0803167	0.156593	-0.167313	0.139666	0.193134	0.145663	-0.188391	0.0780955
DDX19B	0.15174	0.196316	0.144789	-0.0716024	0.0403007	-0.0175989	0.537251	0.50958	0.292662	0.0607932
DDX20	-0.282418	-0.186753	-0.271051	-0.022368	0.234988	0.287739	0.150896	-0.00761893	-0.1289	-0.29592
DDX21	0.477079	0.495959	0.38929	-0.782119	-0.678196	-0.449971	0.254681	0.322314	0.294224	0.600584
DDX23	-0.108151	0.0302163	-0.191616	-0.237261	0.241925	-0.0298331	0.188466	0.170443	0.323614	-0.0114652
DDX24	0.785182	0.827505	0.728084	-0.375697	-0.28903	-0.736463	-0.244987	-0.263552	0.0772814	0.387458
DDX25	0.901931	0.931936	0.845097	-0.562531	-0.507754	-0.848931	0.0143231	0.0297331	0.276961	0.596588
DDX27	-0.600164	-0.632897	-0.540908	0.637981	0.551448	0.670078	-0.00652246	-0.0330381	-0.157594	-0.408213
DDX28	-0.423898	-0.506094	-0.30063	0.59689	0.325368	0.288591	-0.333279	-0.219228	-0.270889	-0.362477
DDX31	-0.231154	-0.109173	-0.20061	0.00304185	0.316885	0.311297	0.184842	0.344649	0.262846	-0.219512
DDX3X	0.147025	0.264779	0.0639007	-0.518676	-0.122409	-0.279022	-0.0897869	0.0325636	-0.0829342	0.0619189
DDX41	0.268416	0.254191	0.332259	0.395763	0.20361	-0.293922	0.16155	0.0672391	0.00200792	0.0253323
DDX42	-0.525074	-0.386867	-0.554762	0.181127	0.651839	0.437269	-0.0313813	0.115247	-0.0317846	-0.480959
DDX46	0.0370014	0.0188291	0.0176147	0.0355074	-0.0830636	-0.112504	-0.117754	-0.0891488	-0.13095	0.0114174
DDX49	0.180498	0.183507	0.195829	0.147043	0.0672141	0.0823651	0.275867	0.144461	0.21039	0.068107
DDX5	0.00950572	0.0238524	-0.0967078	-0.593458	-0.417679	-0.21767	0.168791	0.295287	0.266795	0.274951
DDX50	0.101592	0.191726	-0.022248	-0.370094	0.0312305	-0.0409072	-0.223323	-0.174336	-0.217116	0.05245
DDX51	-0.474445	-0.565117	-0.437265	0.577614	0.282654	0.530068	-0.0748447	-0.192642	-0.509833	-0.481974
DDX54	0.523549	0.473605	0.635087	0.285313	-0.107932	-0.489007	-0.282897	-0.299463	-0.303916	0.0503445
DDX55	-0.0127553	-0.0711667	-0.00802839	-0.0439091	-0.265491	-0.0524283	-0.128779	0.121628	-0.161547	0.0976778
DDX56	-0.541777	-0.544283	-0.503966	0.666364	0.650553	0.560275	-0.0804664	-0.0478658	-0.277998	-0.628088
DDX58	-0.412594	-0.398282	-0.375111	0.147053	0.211071	0.421791	0.444415	0.70423	0.357474	-0.247542
DDX59	-0.228622	-0.205036	-0.27839	-0.176806	-0.0263539	0.220051	-0.113418	-0.273425	-0.224105	-0.0123759
DEAF1	0.582499	0.585546	0.6254	0.197648	0.0735261	-0.387365	-0.145603	-0.413299	-0.26183	0.0865248
DECR1	-0.630496	-0.594378	-0.661269	0.153337	0.36172	0.801682	0.570665	0.435748	0.037589	-0.2217
DECR2	0.679699	0.582548	0.723001	0.178521	-0.241018	-0.621189	-0.231988	-0.201149	-0.0823532	0.245245
DEDD	-0.698308	-0.650032	-0.631394	0.520241	0.677419	0.663946	0.28592	0.221277	-0.0162709	-0.659361
DEDD2	0.430332	0.426182	0.4679	0.0906005	-0.0301525	-0.373317	0.221263	-0.133291	0.0445587	0.162626
DEF6	0.0723432	0.113992	0.0949517	-0.154134	0.0165215	-0.00782219	0.193456	0.331821	0.561895	0.0410782
DEGS1	-0.500125	-0.49446	-0.494353	-0.0878953	-0.0705739	0.364807	-0.246834	-0.113477	-0.267178	-0.336863
DEGS2	0.245613	0.199619	0.173679	-0.116884	-0.188132	-0.160124	0.262914	0.250601	0.127995	0.31062
DEK	0.373366	0.378383	0.292046	-0.780019	-0.659302	-0.515788	-0.0291694	0.080019	0.233137	0.585277
DENND1A	-0.24657	-0.263136	-0.147471	0.719953	0.568721	0.359171	0.078402	-0.101339	-0.107031	-0.377451
DENND2A	-0.761265	-0.781922	-0.685726	0.375706	0.333689	0.742086	0.130789	0.304121	0.0724039	-0.382557
DENND3	-0.144527	-0.0800004	-0.0955193	0.469881	0.572272	0.121134	0.133478	0.0474763	0.139397	-0.396568
DENND4A	-0.0947741	0.0202853	-0.115275	-0.239525	0.100291	0.222423	0.695729	0.500671	0.416965	0.0105021
DENND4C	-0.806495	-0.812003	-0.801436	0.542877	0.627135	0.862624	0.0698878	0.0957505	-0.187889	-0.646018
DENR	-0.84309	-0.904079	-0.811505	0.608593	0.480161	0.806875	-0.0237329	0.0215489	-0.335078	-0.574079
DEPDC5	0.495586	0.508205	0.483913	0.0515986	0.00413811	-0.468329	-0.186264	-0.187583	0.0430397	0.0750689
DERA	-0.41032	-0.411769	-0.484731	-0.259894	-0.188202	0.47726	0.480287	0.418165	0.121588	0.169654
DERL1	0.484021	0.58262	0.401777	-0.80623	-0.451377	-0.558176	0.0530545	0.0636095	0.412354	0.516949
DERL2	0.398973	0.378219	0.344386	-0.512774	-0.486204	-0.254426	-0.0989334	-0.0954106	0.314233	0.559968
DET1	0.568626	0.630345	0.525306	-0.400105	-0.223623	-0.522585	0.0433229	-0.110773	0.144089	0.459607
DFFA	-0.176052	-0.253401	-0.237058	0.0943645	-0.0508837	0.28307	0.0797688	-0.0381598	-0.0679369	0.223249
DFFB	-0.181503	-0.213091	-0.169372	0.514114	0.321435	0.373137	0.442394	0.226434	-0.0624748	-0.262449
DFNA5	-0.0117231	-0.0600097	0.10161	0.308664	0.0687771	-0.080104	-0.466808	-0.485434	-0.382779	-0.132866
DFNB31	-0.375241	-0.403118	-0.424384	0.101132	0.0626576	0.453589	0.122856	0.119523	-0.0226628	-0.101967
DGAT1	-0.346807	-0.395641	-0.224114	0.827106	0.562935	0.461795	0.0604784	0.139502	-0.123802	-0.589734
DGAT2	-0.41323	-0.39011	-0.31226	0.286792	0.359398	0.170439	0.0475701	0.205506	0.105742	-0.381699
DGCR14	0.52536	0.556822	0.474136	-0.037737	-0.00323521	-0.228898	0.0779778	-0.135532	-0.138357	0.0604161
DGCR2	-0.702076	-0.660086	-0.645944	0.776171	0.830694	0.674013	0.111889	0.0960846	-0.245137	-0.68845
DGCR5	-0.583825	-0.566183	-0.488639	0.652313	0.648751	0.594857	-0.327337	-0.317183	-0.52452	-0.740871
DGCR6	0.36139	0.397584	0.403179	0.174746	0.175959	-0.133072	-0.0170334	-0.139098	-0.022846	-0.0311573
DGCR8	-0.475251	-0.455151	-0.471231	0.473001	0.525565	0.419558	-0.351517	-0.271046	-0.436749	-0.597972
DGKA	0.140727	0.0652301	0.207212	0.379874	0.0714059	-0.285871	-0.153127	-0.194281	-0.173446	-0.0548072
DGKB	-0.232632	-0.179947	-0.107322	0.44959	0.461109	0.295873	0.165782	0.00902971	0.0525364	-0.402283
DGKD	-0.799114	-0.829099	-0.727267	0.366066	0.340709	0.63164	-0.131302	-0.00992255	-0.106203	-0.474951
DGKG	-0.781521	-0.701585	-0.743986	0.341553	0.581003	0.79228	0.194497	0.313546	-0.0532953	-0.511799
DGKI	0.718237	0.786324	0.730919	-0.385689	-0.280926	-0.661951	-0.185506	-0.285675	0.0104676	0.192814
DGKQ	-0.303387	-0.325345	-0.168401	0.697787	0.505303	0.205038	-0.0250536	0.0756476	-0.171391	-0.606477
DGUOK	0.74208	0.748427	0.695253	-0.353119	-0.328342	-0.645175	0.174077	0.155732	0.368553	0.448572
DHCR24	0.564352	0.583112	0.544431	-0.442456	-0.403716	-0.579377	-0.445828	-0.509092	-0.0518618	0.291639
DHCR7	-0.609852	-0.614879	-0.57782	0.0310595	0.0855464	0.522518	-0.199275	0.110304	-0.0635493	-0.428717
DHDDS	0.379978	0.392528	0.434455	0.194825	0.0646429	-0.224205	-0.26346	-0.193365	-0.335877	-0.0802512
DHDH	0.605958	0.580934	0.591023	-0.104357	-0.25076	-0.371827	-0.0815301	-0.159547	-0.026068	0.294249
DHFRL1	-0.371254	-0.284894	-0.420384	-0.179935	0.105938	0.371087	-0.0695572	-0.0233868	-0.165429	-0.207673
DHPS	0.665156	0.629433	0.709577	0.0468794	-0.238492	-0.706669	-0.265312	-0.188826	-0.115422	0.171909
DHRS1	-0.434955	-0.498802	-0.426218	0.19492	0.0628421	0.418681	-0.206852	-0.14998	-0.240462	-0.14619
DHRS3	-0.578422	-0.58925	-0.617674	0.142323	0.240194	0.717339	0.573086	0.545837	0.222005	-0.0851943
DHRS4	0.156607	0.112224	0.24215	0.166827	-0.0823114	-0.0704932	-0.198952	-0.398198	-0.114403	-0.0401941
DHRS4L2	-0.352063	-0.317693	-0.336976	0.408941	0.453081	0.5521	0.139828	-0.101459	-0.422486	-0.435873
DHRS7	0.776128	0.763245	0.663826	-0.586067	-0.592984	-0.745246	-0.205801	-0.228578	-0.0736009	0.526025
DHRS7B	0.940375	0.919227	0.894752	-0.485884	-0.616387	-0.892997	-0.0990591	-0.211288	0.0816327	0.61096
DHRSX	-0.549532	-0.480697	-0.46965	0.400758	0.546371	0.557501	-0.00568375	0.030867	-0.222544	-0.600184
DHTKD1	-0.629513	-0.714738	-0.559566	0.330442	0.121937	0.508875	-0.0337841	0.00406849	-0.156345	-0.32334
DHX15	0.218937	0.270918	0.136709	-0.764519	-0.518054	-0.268455	0.422275	0.278182	0.471203	0.520437
DHX16	0.52856	0.410265	0.48794	0.0572624	-0.357795	-0.509201	-0.134579	-0.123695	-0.107038	0.414521
DHX29	0.160021	0.240254	0.0870341	-0.480626	-0.152864	-0.311326	-0.184284	-0.0514524	0.18651	0.126147
DHX30	0.652577	0.706891	0.601912	-0.294233	-0.204589	-0.695756	-0.210623	-0.216554	0.0584082	0.248011
DHX32	-0.809354	-0.737683	-0.768178	0.447336	0.64733	0.852065	0.279204	0.133625	-0.177555	-0.638347
DHX33	0.0570069	0.0528879	0.0439807	0.397121	0.271215	0.0235873	0.182592	0.015659	-0.23089	-0.0656667
DHX34	-0.529161	-0.558425	-0.453075	0.760528	0.633437	0.547115	-0.247913	-0.306241	-0.365091	-0.595623
DHX35	-0.374699	-0.390251	-0.404667	0.407957	0.431626	0.349019	-0.189573	-0.0595214	-0.333674	-0.295912
DHX36	0.865622	0.876225	0.787127	-0.639548	-0.634031	-0.77905	-0.0075351	0.00502511	0.255447	0.642795
DHX37	-0.426533	-0.47576	-0.291691	0.675553	0.512453	0.304291	-0.316091	-0.20032	-0.117274	-0.517133
DHX38	0.560753	0.483345	0.546192	-0.0421807	-0.349798	-0.538652	-0.146241	-0.0913702	-0.121548	0.272814
DHX40	-0.525148	-0.47061	-0.503871	-0.13926	0.0968442	0.351766	-0.195751	-0.032087	-0.0137327	-0.253205
DHX8	-0.288386	-0.165631	-0.320766	-0.0237001	0.331543	0.353878	0.114722	0.0112437	0.0390457	-0.206805
DHX9	0.617517	0.576532	0.572465	-0.34045	-0.520494	-0.652443	-0.133651	-0.203362	-0.0235157	0.604897
DIABLO	-0.689756	-0.701515	-0.683488	0.36501	0.44079	0.611403	-0.085419	-0.0275687	-0.287825	-0.417178
DIAPH1	-0.5761	-0.57141	-0.501676	0.802305	0.790487	0.54406	-0.0796825	-0.156482	-0.315578	-0.610386
DIAPH2	-0.741713	-0.727003	-0.643738	0.610298	0.665274	0.664161	0.0116756	0.0782317	-0.0203681	-0.608669
DICER1	-0.768381	-0.716662	-0.776199	-0.0599794	0.201918	0.535333	-0.087506	0.0251757	-0.0456785	-0.343489
DIDO1	0.0491621	0.0347508	0.0947349	0.28724	0.195879	-0.208824	0.115725	0.0335731	0.245643	0.0254977
DIO2	-0.412447	-0.41784	-0.298368	0.340355	0.217781	0.530561	0.0894309	0.13093	-0.0932706	-0.335477
DIP2A	0.298346	0.320717	0.24624	-0.166005	-0.245405	-0.328733	0.0872711	0.0817817	-0.152309	0.209469
DIP2B	-0.593309	-0.55562	-0.640103	-0.246575	-0.0138709	0.434147	0.0525817	0.163821	0.0707006	-0.215805
DIP2C	-0.505014	-0.478448	-0.478999	0.230417	0.372001	0.385402	-0.235887	-0.0310177	-0.00657904	-0.43949
DIRAS1	-0.139785	-0.106742	-0.0428245	0.664026	0.686507	0.0558221	-0.290307	-0.399585	-0.358669	-0.515021
DIRAS2	0.432748	0.498938	0.431081	-0.488029	-0.333054	-0.498481	-0.0365335	0.0142436	0.195723	0.231132
DIRC2	-0.649365	-0.647049	-0.638628	-0.00170048	0.159527	0.695372	0.360705	0.400502	0.116572	-0.210096
DISP2	-0.300442	-0.26957	-0.197831	0.653924	0.605275	0.444349	0.013217	-0.0165405	-0.116603	-0.493658
DIXDC1	0.413312	0.388719	0.328776	-0.735688	-0.792816	-0.418868	-0.0349691	0.0485612	0.116991	0.598965
DKC1	-0.690869	-0.612537	-0.66055	0.243847	0.493533	0.534836	-0.276757	-0.177969	-0.24762	-0.480842
DKK3	0.311499	0.42349	0.203561	-0.567102	-0.114388	-0.335023	0.143583	0.0741741	0.320958	0.332855
DLAT	0.680323	0.724046	0.578206	-0.648121	-0.462804	-0.608325	0.180674	0.199463	0.263961	0.472369
DLC1	-0.832764	-0.850093	-0.81098	0.432279	0.474773	0.748461	-0.0871589	0.0992103	-0.136496	-0.497544
DLD	0.819099	0.826563	0.741281	-0.691828	-0.650217	-0.825877	-0.0652893	-0.00235529	0.191311	0.609549
DLG1	-0.112654	-0.143568	-0.105537	-0.0166203	-0.106364	-0.192199	-0.204469	-0.152369	-0.198369	0.0752914
DLG2	0.490753	0.620918	0.439412	-0.421054	-0.0915462	-0.368985	0.0752052	-0.0973139	-0.022244	0.222243
DLG3	0.241484	0.372501	0.272316	-0.0856029	0.255905	-0.423144	-0.0105812	-0.0722053	0.220818	-0.0562757
DLG4	-0.0459184	-0.107472	0.0704334	0.609534	0.23738	0.125791	0.0557131	-0.157221	-0.36318	-0.352292
DLG5	-0.421554	-0.477958	-0.392275	0.0793698	0.0273438	0.14415	-0.364971	-0.144528	-0.145538	-0.112217
DLGAP2	-0.536909	-0.525826	-0.438836	0.776495	0.736659	0.566356	0.088746	-0.0998387	-0.34564	-0.682215
DLGAP3	-0.431622	-0.489553	-0.276631	0.861629	0.551032	0.478665	-0.0805133	-0.0506706	-0.227822	-0.525608
DLGAP4	-0.133921	-0.171954	0.028923	0.744663	0.455381	0.164244	-0.167902	-0.322771	-0.314693	-0.472474
DLL1	-0.758775	-0.752615	-0.761804	0.163072	0.291112	0.658106	-0.0695275	-0.000734184	-0.140239	-0.478902
DLL3	0.43942	0.319173	0.54137	0.277206	-0.219407	-0.355767	0.0510737	0.121106	0.138003	0.314241
DLST	0.0865154	0.00987582	0.0840044	0.365414	0.107546	0.163793	0.428567	0.275661	-0.155843	-0.144854
DLX1	0.820417	0.73779	0.796342	-0.313759	-0.6052	-0.768202	-0.232025	-0.0897111	0.0301107	0.554341
DMAP1	-0.116711	-0.158101	-0.0573103	0.653211	0.490488	0.148291	-0.453854	-0.442321	-0.42948	-0.467216
DMD	-0.682371	-0.622296	-0.603852	0.512838	0.617794	0.622557	-0.127782	-0.11375	-0.207596	-0.654945
DMPK	-0.476799	-0.550448	-0.414603	0.78476	0.521541	0.574413	0.109613	0.0652865	-0.193306	-0.472339
DMTF1	-0.541808	-0.476777	-0.59082	-0.133199	0.181644	0.439969	0.0890172	0.0370232	-0.0837679	-0.371789
DMWD	-0.661855	-0.746158	-0.568773	0.826147	0.554956	0.613894	-0.0206771	0.00674792	-0.2091	-0.531792
DMXL1	-0.362217	-0.22912	-0.350379	-0.236475	0.163785	0.228583	0.0303248	0.0263689	0.0202811	-0.310358
DMXL2	0.891278	0.90883	0.821445	-0.596667	-0.603249	-0.808731	-0.0737916	-0.119876	0.11797	0.596757
DNAH1	-0.683515	-0.716307	-0.64426	0.694508	0.638689	0.626887	-0.0773612	0.032207	-0.116608	-0.555471
DNAH17	-0.173016	-0.211183	-0.270548	-0.482587	-0.430998	0.0796508	-0.191515	-0.0208173	0.109807	0.214877
DNAH7	0.0424958	0.121908	-0.01246	0.0750087	0.310062	0.21513	0.391211	0.0784132	0.13063	-0.0869387
DNAH9	-0.382489	-0.404662	-0.365968	0.0173245	0.052203	0.181572	-0.133685	-0.10445	-0.022712	-0.110079
DNAJA1	0.870051	0.861728	0.800407	-0.70868	-0.744578	-0.819395	0.116779	0.0699561	0.348746	0.758323
DNAJA2	-0.71501	-0.620561	-0.676862	0.508082	0.802339	0.687788	0.166762	0.168937	-0.212726	-0.720015
DNAJA3	0.680236	0.707024	0.599022	-0.471604	-0.388209	-0.70392	0.0112834	0.0730914	0.177145	0.447344
DNAJA4	0.63668	0.687201	0.58637	-0.673434	-0.528923	-0.612483	-0.190463	-0.0693966	0.138556	0.430723
DNAJB1	-0.00031368	0.0469829	-0.064754	-0.308409	-0.161025	0.139256	0.626495	0.303153	0.369024	0.285742
DNAJB11	0.583991	0.518075	0.643572	-0.261078	-0.566665	-0.641681	-0.404099	-0.391539	-0.0136039	0.461001
DNAJB12	-0.619886	-0.591398	-0.537603	0.53208	0.605013	0.608495	0.214274	0.128964	0.0743914	-0.591117
DNAJB14	0.216818	0.236774	0.214944	0.00161661	-0.0135674	-0.181936	0.303167	0.0102516	0.00423747	0.0080927
DNAJB2	-0.82336	-0.840697	-0.799127	0.475136	0.469907	0.801157	0.0995734	0.0972152	-0.135705	-0.519882
DNAJB4	0.50248	0.503874	0.451627	-0.733512	-0.705941	-0.524091	0.138013	0.145017	0.341723	0.633565
DNAJB5	0.221701	0.18154	0.33917	0.320669	-0.00630734	-0.167692	-0.541775	-0.570374	-0.495253	-0.120146
DNAJB6	0.886316	0.863081	0.800151	-0.700471	-0.7793	-0.859297	-0.040044	-0.0261902	0.196742	0.733027
DNAJB9	0.180601	0.310213	0.067768	-0.516077	-0.00638024	-0.24802	0.191301	0.154019	0.321774	0.202947
DNAJC10	-0.508111	-0.395064	-0.458677	-0.0408173	0.318288	0.331983	-0.128266	0.156873	0.0780822	-0.487589
DNAJC12	0.80277	0.823131	0.707943	-0.768213	-0.695959	-0.748515	0.204009	0.202353	0.398747	0.738519
DNAJC13	0.00444994	0.113063	-0.0375035	-0.215924	0.140806	0.15395	0.3115	0.197735	0.291014	-0.0139303
DNAJC14	0.60106	0.643444	0.595529	-0.466463	-0.407942	-0.672567	-0.21391	-0.211813	0.169368	0.34471
DNAJC15	-0.512645	-0.470535	-0.490639	0.0812659	0.313881	0.469875	-0.400449	-0.37049	-0.26289	-0.371787
DNAJC17	0.0559604	0.0139829	0.103784	0.276971	0.0129689	0.0973666	-0.0335105	0.0686054	0.160287	0.0169753
DNAJC18	0.78347	0.793156	0.709428	-0.479533	-0.45947	-0.763702	-0.265398	-0.279725	-0.104578	0.362633
DNAJC19	0.939709	0.932284	0.900605	-0.587144	-0.633501	-0.928257	-0.16626	-0.154951	0.167302	0.642255
DNAJC5	0.702683	0.750725	0.687803	-0.0367302	-0.0372819	-0.556353	0.0121808	-0.224135	-0.0149684	0.161532
DNAJC7	0.728577	0.783989	0.699556	-0.346899	-0.205234	-0.708396	-0.204746	-0.265879	0.00322325	0.207914
DNAJC8	-0.766984	-0.730831	-0.737887	0.458999	0.605471	0.784412	-0.184841	-0.048118	-0.307209	-0.597678
DNAL4	0.113198	0.0373801	0.229545	0.461657	0.0499021	-0.0488532	-0.390263	-0.431969	-0.389922	-0.0744601
DNALI1	-0.807169	-0.781503	-0.842371	0.320956	0.520787	0.880095	0.218529	0.112019	-0.205751	-0.412
DNASE1L1	0.906498	0.908235	0.905426	-0.30027	-0.439495	-0.80734	-0.118551	-0.161082	0.132059	0.484531
DNASE1L2	-0.0116545	-0.124246	0.0158311	0.451138	0.0558847	0.160787	-0.0471379	-0.146136	-0.23874	-0.0834786
DNASE2	-0.460312	-0.479172	-0.460718	0.256659	0.259685	0.675031	0.444492	0.367364	-0.0613433	-0.269612
DNER	0.27881	0.205027	0.236192	-0.50766	-0.661639	-0.436739	-0.472176	-0.121264	0.0318537	0.343384
DNHD1	-0.223443	-0.244658	-0.206013	0.202308	0.126583	0.411375	0.19717	0.151396	0.0444235	-0.239198
DNM1	-0.403248	-0.386379	-0.3013	0.801572	0.80494	0.361059	-0.152024	-0.196096	-0.244593	-0.59802
DNM1L	0.897668	0.895181	0.847186	-0.536558	-0.611247	-0.8769	-0.0540103	-0.120611	0.0556192	0.518005
DNM2	-0.774812	-0.785421	-0.758464	0.289109	0.290766	0.743903	0.0406151	0.127503	-0.0813897	-0.455167
DNM3	0.496315	0.583851	0.382784	-0.559668	-0.225419	-0.566029	-0.168566	-0.213127	0.0283346	0.277852
DNMT1	0.494226	0.403905	0.496057	-0.256199	-0.60314	-0.615074	-0.362595	-0.159324	-0.0957119	0.446092
DNPEP	-0.300048	-0.347073	-0.270742	-0.0305764	-0.0930998	0.0364574	-0.415191	-0.176747	-0.158468	-0.0314816
DNTTIP1	0.719931	0.697375	0.616342	-0.552391	-0.525217	-0.645055	-0.00609915	-0.0219262	0.158242	0.608898
DOC2A	-0.195209	-0.191221	-0.0528632	0.698108	0.589728	0.187539	-0.355682	-0.395453	-0.230396	-0.53081
DOCK1	-0.805944	-0.809727	-0.78531	0.220123	0.292816	0.742781	-0.208684	-0.0786059	-0.313583	-0.462416
DOCK10	-0.239461	-0.29749	-0.275047	-0.386102	-0.461077	0.0712448	-0.346483	-0.122925	-0.113407	0.082376
DOCK2	0.0759443	0.0661138	0.0533265	-0.271221	-0.224709	-0.0823014	0.299936	0.398017	0.806855	0.469454
DOCK3	0.743918	0.821566	0.67471	-0.473588	-0.300847	-0.717534	0.0659926	-0.0466157	0.11834	0.389489
DOCK6	-0.440304	-0.443129	-0.42551	0.297116	0.363045	0.591967	0.542311	0.42073	0.295871	-0.324218
DOCK9	0.764874	0.74768	0.726286	-0.456412	-0.615781	-0.592076	0.237229	-0.00274308	0.169624	0.563522
DOK4	0.317676	0.255338	0.412627	0.504205	0.0928691	-0.110038	0.0899723	-0.162519	-0.269924	-0.104579
DOK5	0.711406	0.662412	0.746166	-0.19269	-0.443516	-0.537119	-0.125044	-0.21428	0.0475175	0.412387
DOK6	0.803097	0.82712	0.840925	-0.310458	-0.374038	-0.669045	0.152455	0.0156653	0.345641	0.47008
DOLPP1	-0.0239652	0.0146699	0.00875089	-0.225097	-0.0611566	-0.212607	-0.471453	-0.391208	-0.0926764	-0.010974
DOM3Z	0.564893	0.550525	0.547337	0.0515041	-0.0961847	-0.513752	-0.0358707	0.0437819	0.0212557	0.0972168
DONSON	0.350815	0.298278	0.229721	-0.305113	-0.401633	-0.15682	0.555634	0.363668	0.232657	0.426271
DOPEY1	0.0547378	0.179665	0.0643088	-0.168319	0.145759	-0.0428509	-0.0239852	-0.253562	-0.061355	-0.155056
DOPEY2	-0.333692	-0.419446	-0.320829	0.499848	0.307648	0.349301	-0.0979233	0.000758537	-0.371351	-0.294645
DPAGT1	-0.0222707	-0.076616	-0.0259939	0.386458	0.274735	0.134423	0.114627	0.349769	0.199724	-0.162127
DPF1	0.0776957	-0.011403	0.216037	0.757606	0.272107	0.0370358	-0.146705	-0.273576	-0.355818	-0.238535
DPF2	-0.86885	-0.853343	-0.862131	0.2599	0.369341	0.824203	0.054975	0.0753811	-0.222824	-0.526132
DPF3	-0.287389	-0.339079	-0.261374	0.580492	0.411215	0.301133	-0.375837	-0.413132	-0.36395	-0.30017
DPH2	0.305401	0.249913	0.377603	0.158746	-0.114076	-0.424237	-0.147456	-0.135192	0.00652944	0.198501
DPH3	0.826006	0.827062	0.73161	-0.543469	-0.558737	-0.693916	0.128108	0.00988153	0.20783	0.652363
DPH5	0.5458	0.540716	0.46882	-0.510856	-0.533389	-0.348015	0.273884	0.23287	0.368981	0.603851
DPM1	0.836952	0.846019	0.760341	-0.690325	-0.658427	-0.810925	-0.0181873	-0.0665336	0.133115	0.680011
DPM2	0.663766	0.644598	0.691945	-0.0258914	-0.273229	-0.450751	0.143343	0.0176402	0.245661	0.385944
DPM3	0.583261	0.473879	0.559821	0.0481618	-0.294412	-0.334826	0.0163164	-0.115425	-0.196531	0.306896
DPP10	0.428298	0.541289	0.421282	-0.305474	0.0499155	-0.420672	-0.227533	-0.290471	-0.123937	-0.0949438
DPP3	0.63483	0.615722	0.644986	-0.0416355	-0.252141	-0.456441	-0.116222	-0.226068	0.00115452	0.305875
DPP6	-0.224206	-0.161541	-0.122025	0.655685	0.719362	0.167896	-0.0454533	-0.107606	-0.150848	-0.469575
DPP7	-0.44524	-0.589835	-0.408327	0.679906	0.289197	0.438683	-0.17837	-0.105672	-0.320515	-0.311584
DPP8	0.352675	0.492876	0.30306	-0.156129	0.203871	-0.293616	-0.0581639	-0.23133	-0.24408	-0.0675306
DPP9	-0.802566	-0.826025	-0.725214	0.793656	0.689228	0.813643	0.124254	0.0930326	-0.192977	-0.61425
DPY19L4	-0.431403	-0.326768	-0.500316	-0.271626	0.121164	0.433798	0.117866	0.122043	-0.0897904	-0.220935
DPYSL2	0.312311	0.398517	0.199685	-0.798913	-0.39293	-0.405376	0.0707709	-0.0535643	0.201921	0.326132
DPYSL3	-0.236259	-0.2241	-0.298323	-0.213569	-0.0295265	0.444585	0.243233	0.203462	0.127856	0.0194382
DPYSL4	0.204481	0.146542	0.308283	0.565083	0.266151	-0.138153	-0.170365	-0.0533599	0.00902215	-0.261284
DR1	0.782181	0.83821	0.700126	-0.743413	-0.57753	-0.801361	-0.0290223	-0.163357	0.222103	0.605507
DRAP1	0.577337	0.458979	0.619883	0.181632	-0.308482	-0.507352	-0.0975172	-0.164589	-0.056637	0.353614
[truncated: 6,076 more rows]

## Sheet: moduleMembership_VoineaguASD
GeneSymbol	MM.26	MM.3	MM.14	MM.13	MM.9	MM.1	MM.24	MM.27	MM.12	MM.25
A2M	-0.0576503	-0.276715	-0.184222	-0.51227	-0.544985	0.272387	0.326644	0.598735	0.832852	0.715132
A4GALT	-0.459063	-0.444766	-0.459957	-0.0226118	-0.180252	0.488429	0.725339	0.640141	0.575498	0.28916
AAAS	-0.723202	-0.624927	-0.698188	0.204185	-0.020785	0.61599	0.404888	0.238555	0.0215999	0.00458784
AACS	0.578639	0.70615	0.666745	0.457495	0.550365	-0.716089	-0.542449	-0.606873	-0.530842	-0.666686
AAMP	0.375595	0.340604	0.353084	0.0934404	0.164188	-0.325083	-0.394932	-0.420733	-0.265743	-0.183094
AARS	0.276023	0.537128	0.348414	0.187099	0.701674	-0.543206	-0.486093	-0.580436	-0.182483	-0.598731
AARSD1	0.534388	0.689202	0.619024	0.499287	0.611102	-0.731474	-0.525052	-0.649844	-0.484422	-0.653726
AASDH	0.128238	0.285823	0.146279	-0.0541996	0.374482	-0.224782	-0.360952	-0.209462	-0.02239	-0.167718
AASDHPPT	0.631485	0.852274	0.722429	0.00763209	0.574794	-0.799292	-0.360379	-0.458044	-0.0954377	-0.455638
AATF	-0.68902	-0.599498	-0.689972	-0.0594863	-0.0093711	0.63313	0.378523	0.168129	0.216909	0.150175
AATK	-0.456984	-0.565512	-0.451105	0.225564	-0.299445	0.425493	0.0248289	0.0425909	-0.309482	0.0160274
ABAT	0.129787	0.00722052	0.069244	-0.03319	-0.158682	0.0706216	-0.150417	-0.0939234	-0.189184	0.310046
ABCA1	-0.75418	-0.83831	-0.815244	-0.291246	-0.501043	0.848465	0.756227	0.669378	0.482794	0.44717
ABCA2	-0.624072	-0.617511	-0.617011	0.0661129	-0.171169	0.50899	0.135849	0.0412655	0.00234905	0.0151031
ABCA3	-0.392789	-0.350657	-0.328724	0.809834	0.21797	0.268031	0.0968188	-0.0534559	-0.390136	-0.513241
ABCA5	0.363931	0.63993	0.513629	0.464621	0.782973	-0.665632	-0.593987	-0.625967	-0.379433	-0.705901
ABCA6	-0.392074	-0.214509	-0.318944	0.120445	0.2434	0.189983	-0.0255136	-0.135178	-0.0270187	-0.065292
ABCA7	-0.481391	-0.346219	-0.413526	0.517596	0.277875	0.398623	0.153592	-0.0599549	-0.0142733	-0.173989
ABCB1	-0.0903982	-0.271692	-0.16175	-0.211145	-0.36232	0.29897	0.21301	0.5228	0.361684	0.342655
ABCB6	-0.400253	-0.159319	-0.315395	0.630397	0.519844	0.202665	0.091504	-0.178295	-0.184972	-0.441959
ABCB7	-0.859863	-0.88106	-0.859897	0.0978408	-0.280818	0.850569	0.485579	0.423265	0.102818	0.234385
ABCB9	0.441728	0.497522	0.514022	0.548233	0.437053	-0.58848	-0.595938	-0.421218	-0.589382	-0.668652
ABCC10	-0.538421	-0.633487	-0.55897	0.480229	-0.187349	0.604165	0.3102	0.0977551	-0.282353	-0.0671732
ABCC12	0.56061	0.461701	0.591747	0.398588	0.103151	-0.545452	-0.392256	-0.251661	-0.412275	-0.428584
ABCC5	-0.193354	0.170999	-0.0600672	0.672629	0.900346	-0.138745	-0.164161	-0.467867	-0.172478	-0.709486
ABCC8	-0.452731	-0.352004	-0.400653	0.839564	0.378038	0.325827	0.0760155	-0.119123	-0.385556	-0.481998
ABCE1	0.448683	0.417378	0.454939	-0.317552	-0.0800234	-0.521705	-0.314198	-0.325816	-0.111144	-0.0897583
ABCF1	-0.020409	-0.108201	-0.0372382	-0.0855124	-0.20758	0.00641224	-0.0885864	-0.172512	-0.11547	-0.0477521
ABCF2	0.469994	0.722554	0.596941	0.400068	0.752928	-0.705875	-0.51716	-0.554748	-0.387571	-0.643541
ABCF3	0.490348	0.714968	0.551012	0.268902	0.705907	-0.692176	-0.539039	-0.630446	-0.177569	-0.61848
ABCG1	-0.51043	-0.633661	-0.552465	-0.356195	-0.562651	0.558265	0.32896	0.302694	0.167779	0.459924
ABCG2	0.464438	0.181178	0.3894	-0.160215	-0.359606	-0.252581	-0.447884	0.0720037	0.0404221	0.25132
ABCG4	0.43891	0.644905	0.541213	0.627534	0.795602	-0.672474	-0.623027	-0.55902	-0.330133	-0.725556
ABHD10	0.0646725	0.317028	0.170997	0.308196	0.630755	-0.346977	-0.410468	-0.580017	-0.303615	-0.43316
ABHD12	-0.178069	-0.0613047	-0.0799916	0.441823	0.312704	-0.0632434	-0.103371	-0.119366	-0.0909843	-0.342189
ABHD14A	0.723721	0.825324	0.766998	0.286151	0.556271	-0.804534	-0.685711	-0.649717	-0.26653	-0.438114
ABHD2	-0.486295	-0.593961	-0.484303	0.0579177	-0.380517	0.536333	0.244048	0.0978876	-0.0513834	0.309174
ABHD3	-0.239637	-0.240617	-0.298352	-0.265565	-0.196976	0.330378	0.645213	0.460222	0.309119	0.21106
ABHD4	-0.828153	-0.797416	-0.854099	-0.235178	-0.295011	0.844149	0.665741	0.502066	0.316431	0.367162
ABHD5	-0.3041	-0.301278	-0.344829	-0.512997	-0.324824	0.377502	0.763775	0.569205	0.549454	0.418565
ABHD6	-0.445978	-0.261969	-0.382747	-0.145454	0.129431	0.207696	-0.0607808	-0.186088	0.0295271	-0.0560876
ABHD8	-0.229121	-0.0617558	-0.147668	0.714005	0.50338	0.0877475	-0.125711	-0.358128	-0.330286	-0.418174
ABI1	0.326151	0.300142	0.281635	-0.485841	-0.120202	-0.191948	0.202815	0.138708	0.259682	0.193796
ABI2	0.905207	0.858798	0.888263	-0.208319	0.145263	-0.80669	-0.446479	-0.185281	0.0562812	-0.0405285
ABI3	-0.203776	-0.241626	-0.273139	-0.477973	-0.310788	0.284566	0.542237	0.521154	0.937007	0.517276
ABI3BP	-0.629815	-0.770071	-0.649401	0.0513165	-0.44404	0.718058	0.370008	0.28812	-0.0937393	0.296101
ABL1	-0.84279	-0.916695	-0.876008	0.0350586	-0.391328	0.877141	0.436459	0.354679	0.0053805	0.233048
ABLIM1	-0.78967	-0.819097	-0.822509	-0.0350274	-0.283862	0.897368	0.586352	0.489432	0.160627	0.305218
ABLIM2	0.435358	0.68568	0.523257	0.340437	0.798795	-0.669451	-0.606456	-0.554339	-0.209722	-0.552885
ABLIM3	-0.475846	-0.447841	-0.438003	0.140627	-0.0455423	0.444547	0.0706133	-0.088396	-0.439818	-0.00171473
ABR	0.549379	0.656877	0.647079	0.317936	0.459679	-0.645315	-0.271415	-0.292254	-0.261346	-0.485584
ABTB1	-0.17696	-0.0193099	-0.130118	0.555846	0.533115	0.000347596	-0.42669	-0.516029	-0.24335	-0.313367
ABTB2	-0.563204	-0.675429	-0.622055	-0.306104	-0.498034	0.627864	0.41899	0.340159	0.191236	0.336008
ACAA1	-0.38695	-0.639563	-0.51675	-0.39883	-0.75601	0.622782	0.507198	0.573982	0.244295	0.626973
ACAA2	-0.667883	-0.846823	-0.769916	-0.162804	-0.604007	0.896155	0.701129	0.645598	0.266921	0.527059
ACACA	-0.184366	0.015084	-0.0853488	0.312601	0.440381	0.0767184	-0.292892	-0.22914	-0.411873	-0.226057
ACACB	-0.677512	-0.811531	-0.751658	0.0184916	-0.44383	0.838528	0.448847	0.434354	0.0825056	0.383381
ACAD10	-0.352833	-0.418242	-0.369108	0.360729	-0.145752	0.425104	0.24854	0.282408	-0.173118	-0.0301714
ACAD8	0.692475	0.687496	0.663992	-0.0175512	0.184958	-0.640477	-0.240883	-0.318073	-0.0642081	-0.177479
ACAD9	0.448388	0.434267	0.4386	0.109067	0.150343	-0.429091	-0.0806254	-0.116197	0.0659278	-0.269321
ACADM	-0.657926	-0.785439	-0.735176	-0.020505	-0.451394	0.78573	0.529306	0.512126	0.045833	0.318713
ACADS	-0.596993	-0.797668	-0.679255	0.17356	-0.471677	0.755685	0.420675	0.434982	0.0911677	0.274053
ACADVL	-0.800819	-0.894523	-0.85298	0.14188	-0.400258	0.900323	0.629329	0.498675	0.17138	0.283028
ACAT1	0.516591	0.365669	0.401468	-0.546017	-0.288421	-0.333274	-0.0376116	0.123103	0.372406	0.386302
ACBD3	-0.168646	0.0405516	-0.12605	-0.354078	0.173138	0.0602546	0.268664	-0.0296589	0.0694365	0.027829
ACBD4	-0.554178	-0.704771	-0.589421	0.148198	-0.432392	0.6304	0.190465	0.168332	-0.19326	0.226741
ACBD5	-0.212562	-0.407508	-0.276696	-0.0445697	-0.406423	0.355981	0.0382447	0.194402	-0.27721	0.215161
ACBD6	0.880899	0.725668	0.855706	-0.246287	-0.129364	-0.747024	-0.499086	-0.241338	-0.14084	0.0270234
ACBD7	-0.383856	-0.605237	-0.463117	0.076547	-0.501668	0.622785	0.24486	0.365608	-0.2061	0.291404
ACD	0.122311	0.107466	0.118427	0.221517	0.124151	-0.0514313	-0.301529	-0.160685	0.181187	0.146148
ACHE	0.578083	0.759321	0.632265	0.14533	0.637329	-0.694992	-0.584677	-0.453292	-0.0410007	-0.351262
ACIN1	-0.664	-0.548243	-0.663265	0.154081	0.0953327	0.595032	0.290625	0.165014	0.218553	0.0659637
ACLY	-0.0191561	0.00858419	0.0359769	0.380038	0.241852	-0.134501	-0.424224	-0.2607	-0.340033	-0.480815
ACO1	-0.807746	-0.803105	-0.849288	0.0697509	-0.201968	0.86618	0.599108	0.306565	0.153275	0.288305
ACO2	0.488645	0.319945	0.416569	-0.0365128	-0.0993014	-0.276139	-0.161688	0.0330804	0.140939	0.211444
ACOT1	0.902768	0.760758	0.851507	-0.162124	0.0140936	-0.757145	-0.528276	-0.223529	0.0701081	-0.00288507
ACOT11	-0.210353	-0.532173	-0.329354	-0.153246	-0.695839	0.455604	0.0480994	0.232632	-0.053751	0.41473
ACOT4	0.574906	0.50549	0.575829	0.311921	0.134858	-0.52532	-0.278039	-0.0782287	-0.339306	-0.339594
ACOT7	0.77204	0.947098	0.869298	0.236	0.658905	-0.934379	-0.682842	-0.617269	-0.339805	-0.562479
ACOT8	0.907461	0.952763	0.926371	-0.152038	0.339684	-0.935367	-0.678546	-0.451654	-0.102457	-0.211694
ACOT9	0.133675	-0.0776202	-0.000289735	-0.184486	-0.397678	0.126397	0.409261	0.438016	0.323411	0.345159
ACOX1	-0.729286	-0.679012	-0.744117	-0.0554639	-0.156162	0.769107	0.690943	0.4611	0.230094	0.272777
ACOX3	0.231598	0.170931	0.197121	0.252932	0.048717	-0.258625	-0.130392	-0.141731	-0.268163	-0.222731
ACP1	0.911244	0.839487	0.892804	-0.175409	0.0515414	-0.820126	-0.393543	-0.215613	-0.0618359	-0.022217
ACP2	0.679339	0.587564	0.66392	-0.0932107	-0.00987012	-0.672766	-0.310301	-0.0781881	0.112429	-0.126796
ACP6	-0.269922	-0.352797	-0.363324	-0.0879228	-0.254959	0.40089	0.456095	0.304931	0.226993	0.162396
ACPL2	0.645994	0.791916	0.707981	-0.0966426	0.463638	-0.77492	-0.479758	-0.426114	-0.0722422	-0.318473
ACSBG1	-0.742326	-0.836615	-0.791074	0.0319717	-0.410439	0.878723	0.623827	0.508662	0.00492979	0.234758
ACSL1	-0.459492	-0.420188	-0.454245	-0.322693	-0.246406	0.323431	0.360896	0.133834	0.253686	0.103009
ACSL3	0.637445	0.755656	0.668701	-0.0911352	0.389115	-0.732448	-0.328674	-0.3525	-0.135335	-0.41404
ACSL4	0.781145	0.916251	0.842479	-0.184502	0.390107	-0.88412	-0.401975	-0.376239	-0.0226656	-0.310623
ACSL5	-0.694944	-0.690568	-0.731361	-0.097691	-0.2839	0.775411	0.918866	0.665221	0.442136	0.344244
ACSS1	-0.552524	-0.74028	-0.622005	0.0854013	-0.513003	0.75381	0.346298	0.390947	-0.22192	0.283303
ACSS2	-0.750592	-0.679263	-0.730378	0.118232	-0.0655664	0.615024	0.146473	-0.0355754	-0.0615158	-0.0125698
ACTA1	0.630491	0.651737	0.655305	-0.151889	0.0845875	-0.627764	-0.0579854	-0.180449	0.0615573	-0.0954685
ACTA2	-0.431763	-0.449582	-0.415583	0.316917	-0.00866255	0.368751	0.16493	0.180124	0.321816	-0.00793489
ACTB	0.470629	0.551226	0.503884	-0.0573367	0.222109	-0.573674	-0.025041	-0.117759	0.270637	-0.194758
ACTG1	0.692785	0.666238	0.683504	-0.318756	0.00464674	-0.664125	-0.143526	-0.137116	0.145734	-0.0605536
ACTL6A	-0.62476	-0.616804	-0.670769	-0.535797	-0.394893	0.627039	0.607423	0.46517	0.53092	0.495153
ACTL6B	0.716723	0.897119	0.801473	0.318292	0.693365	-0.884583	-0.631585	-0.530009	-0.258792	-0.594563
ACTN1	-0.422718	-0.232061	-0.34938	0.803051	0.528035	0.219205	0.147915	-0.175704	-0.228045	-0.626578
ACTN2	0.663992	0.854438	0.760783	0.183936	0.594495	-0.865533	-0.510189	-0.608971	-0.374577	-0.600194
ACTN4	-0.748843	-0.749013	-0.725034	0.383066	-0.0910527	0.642343	0.223554	0.105165	-0.128456	-0.107636
ACTR10	0.945213	0.854706	0.920707	-0.255894	0.0136354	-0.841015	-0.436731	-0.198266	0.00597121	0.00322458
ACTR1A	-0.402701	-0.305679	-0.317555	0.766169	0.375848	0.215448	-0.190282	-0.208669	-0.337374	-0.52463
ACTR1B	0.566867	0.601273	0.627915	0.440022	0.431186	-0.682521	-0.636621	-0.464485	-0.325927	-0.557904
ACTR2	0.733572	0.789945	0.767933	-0.104478	0.292973	-0.793301	-0.449128	-0.272989	-0.0554302	-0.253141
ACTR3	0.138575	0.215635	0.162041	-0.253763	-0.0226631	-0.224242	0.326554	0.0351695	0.13187	-0.11168
ACTR3B	0.917098	0.959655	0.953307	-0.110269	0.338452	-0.957501	-0.69307	-0.477636	-0.131852	-0.258932
ACTR5	-0.222091	-0.190078	-0.261927	-0.139192	-0.0154697	0.181786	-0.108107	-0.22796	-0.102534	0.074388
ACTR6	0.153284	0.35738	0.195741	-0.0812979	0.396776	-0.337379	-0.219984	-0.176841	-0.169597	-0.239912
ACTR8	0.429852	0.206692	0.326798	-0.239355	-0.288158	-0.214894	-0.343612	0.0870065	-0.00743009	0.164098
ACVR1	-0.0660092	-0.0955443	-0.0525554	-0.327602	-0.224736	0.0367445	0.292974	0.358261	0.379511	0.104396
ACVR1B	0.211835	0.559423	0.335556	0.437629	0.886653	-0.499973	-0.23873	-0.451373	-0.0251682	-0.698547
ACVR2A	0.0477201	0.339664	0.179191	0.100082	0.545482	-0.263208	-0.295008	-0.459157	-0.202166	-0.343631
ACYP1	0.815375	0.827148	0.798959	-0.24334	0.219766	-0.765081	-0.507997	-0.294098	0.0781864	0.0170976
ACYP2	0.539153	0.279826	0.410376	-0.593923	-0.514513	-0.276355	-0.150152	0.136847	0.0817478	0.485598
ADA	-0.613572	-0.79764	-0.679226	-0.225299	-0.661581	0.729919	0.391801	0.475961	0.0478388	0.397587
ADAL	0.128164	-0.0017427	0.0753202	0.167238	-0.0990117	0.0396491	-0.10338	0.141085	-0.406886	-0.042402
ADAM11	-0.324072	-0.212593	-0.233799	0.907239	0.424599	0.141492	-0.0268205	-0.318331	-0.480654	-0.674384
ADAM15	-0.775828	-0.896165	-0.83746	0.0327172	-0.471385	0.848152	0.599942	0.495238	0.18646	0.306608
ADAM17	-0.827534	-0.831494	-0.81761	0.409788	-0.132612	0.797104	0.445889	0.186426	-0.13752	-0.0421396
ADAM19	0.564791	0.429966	0.590553	0.2621	-0.0233664	-0.505252	-0.36326	-0.0625137	-0.370997	-0.291179
ADAM22	-0.276147	-0.510609	-0.327183	0.189253	-0.447363	0.417486	0.170074	0.138092	-0.261191	0.16898
ADAM23	0.681966	0.903434	0.786342	0.078348	0.625853	-0.875634	-0.476582	-0.502623	-0.202443	-0.509589
ADAM9	-0.408011	-0.394904	-0.379429	0.446711	0.0322514	0.316391	0.355295	-0.0478288	-0.197263	-0.346762
ADAMTS1	-0.771879	-0.824663	-0.784245	-0.00447037	-0.4109	0.803256	0.782352	0.448859	0.0724848	0.226251
ADAMTS13	-0.399922	-0.568843	-0.43349	0.248835	-0.368921	0.492189	0.201739	0.164729	-0.257194	0.0799708
ADAMTS8	0.706508	0.795599	0.780766	0.169368	0.422952	-0.809428	-0.554151	-0.371194	-0.290555	-0.516478
ADAR	0.0964444	0.294623	0.160987	-0.0539146	0.442446	-0.248541	-0.174673	0.0721086	0.279397	-0.144917
ADARB1	0.638821	0.844498	0.754683	0.32676	0.716814	-0.815077	-0.677762	-0.536319	-0.276948	-0.488166
ADARB2	-0.52113	-0.497477	-0.525726	-0.30108	-0.234812	0.500214	0.248399	0.0607721	0.321512	0.436494
ADAT1	0.657867	0.677822	0.654211	-0.137906	0.253818	-0.674368	-0.400862	-0.31649	-0.107628	-0.177418
ADC	0.342082	0.180011	0.356047	0.188415	-0.194451	-0.313025	-0.414505	-0.252373	-0.448168	-0.149621
ADCK1	0.183309	-0.0460363	0.151277	0.166621	-0.322622	-0.0585899	-0.338587	-0.0829158	-0.32235	-0.0494241
ADCK2	0.477541	0.606962	0.515628	-0.00501663	0.458527	-0.538312	-0.579286	-0.521487	-0.0106695	-0.192103
ADCK4	-0.399871	-0.468373	-0.439642	0.100389	-0.278004	0.416435	0.552756	0.360202	0.0950357	-0.0320017
ADCK5	-0.0615289	-0.151864	-0.0546296	0.532224	-0.0537549	0.103611	-0.0051371	-0.0452496	-0.445354	-0.119798
ADCY1	0.710886	0.913107	0.800965	0.0572674	0.625772	-0.864029	-0.602151	-0.509753	-0.141396	-0.386563
ADCY2	-0.44573	-0.384981	-0.363122	0.725312	0.221624	0.316894	0.0996192	-0.141284	-0.372839	-0.442655
ADCY3	-0.551119	-0.270961	-0.460631	0.604622	0.626791	0.285092	-0.0132852	-0.247353	-0.0545237	-0.472436
ADCY6	-0.598701	-0.418979	-0.522613	0.759819	0.424673	0.431192	0.0987515	-0.191149	-0.362265	-0.483849
ADCY8	-0.0739892	-0.117062	-0.029228	-0.130867	-0.239938	0.134934	0.0733629	0.130598	-0.146962	0.183955
ADCY9	0.0198574	0.375142	0.127846	0.360037	0.836395	-0.323463	-0.149291	-0.36996	-0.0718352	-0.587563
ADCYAP1	0.630536	0.58524	0.677996	0.0688519	0.0610749	-0.5846	-0.178283	-0.19475	-0.317705	-0.154031
ADD1	-0.720282	-0.54697	-0.688058	0.278109	0.273284	0.562136	0.188133	-0.0912509	-0.0241507	-0.130269
ADD2	-0.030057	0.205602	0.119517	0.541123	0.554507	-0.197734	-0.262651	-0.245692	-0.423095	-0.550197
ADD3	-0.889141	-0.939033	-0.929697	-0.120631	-0.410072	0.962336	0.628534	0.538091	0.198676	0.375074
ADH5	0.309767	0.0265821	0.206032	-0.284603	-0.518274	-0.0310839	-0.160155	0.105844	-0.283321	0.390164
ADHFE1	-0.416791	-0.638234	-0.513149	-0.121996	-0.612425	0.666417	0.512263	0.557519	0.0191534	0.415808
ADI1	-0.345925	-0.296919	-0.380137	-0.0994906	-0.104447	0.399013	0.514072	0.299346	-0.0291516	0.105021
ADIPOR1	0.259257	0.331038	0.280002	-0.163331	0.0821708	-0.298617	0.132921	0.109863	-0.00260442	-0.179621
ADIPOR2	-0.692133	-0.607981	-0.695077	-0.335683	-0.179421	0.589008	0.414613	0.177615	0.258623	0.214128
ADNP	0.372652	0.582608	0.409673	-0.184365	0.47095	-0.487272	-0.33045	-0.390248	0.0991845	-0.229025
ADORA1	-0.457153	-0.483173	-0.41821	0.293013	-0.115731	0.370147	-0.0459064	0.00202198	-0.484626	-0.237984
ADORA2B	-0.555382	-0.717431	-0.612607	0.0269796	-0.474026	0.780177	0.554436	0.619819	0.0934129	0.315963
ADORA3	0.00529573	-0.037765	-0.0654985	-0.540963	-0.250625	0.0507891	0.294713	0.256615	0.891705	0.484381
ADPGK	0.310095	0.39434	0.319102	-0.274677	0.143787	-0.351751	0.162849	0.182355	0.49803	0.0292503
ADPRHL1	0.537702	0.70284	0.573279	0.235398	0.606896	-0.632736	-0.380956	-0.402093	0.00331055	-0.407808
ADPRHL2	-0.256632	-0.329772	-0.266775	-0.202369	-0.349823	0.210576	0.220815	0.00282242	-0.0352262	0.116126
ADRA1B	0.711272	0.644688	0.7222	0.28256	0.263165	-0.680404	-0.718095	-0.389923	-0.395039	-0.366521
ADRA2A	0.5381	0.497285	0.519171	-0.0986956	-0.0022945	-0.463742	-0.177145	-0.0771866	-0.109303	-0.153679
ADRB1	0.708095	0.750504	0.768713	0.11175	0.349384	-0.779721	-0.595997	-0.471366	-0.429297	-0.429811
ADRM1	0.315251	0.228234	0.309731	-0.126313	-0.204836	-0.247772	0.229924	0.288243	0.377027	0.203167
ADSL	0.80443	0.700432	0.744802	-0.516365	-0.150763	-0.665722	-0.263171	0.0410195	0.303706	0.252514
ADSS	0.79908	0.81123	0.836325	-0.128575	0.164905	-0.863098	-0.559344	-0.410436	-0.198511	-0.229393
ADSSL1	-0.418326	-0.550005	-0.442996	-0.00160467	-0.387376	0.426973	0.112794	0.158518	-0.168065	0.166844
AEBP1	-0.720201	-0.673387	-0.696276	0.224329	-0.0496929	0.610723	0.359854	0.323983	0.0742583	-0.112604
AEBP2	-0.349203	-0.0759532	-0.264917	0.250653	0.57143	0.079048	-0.155135	-0.319861	-0.239297	-0.450416
AES	-0.0874863	-0.191058	-0.0606402	0.45744	-0.134266	0.139631	0.0765092	0.145905	-0.175724	-0.0282659
AFAP1L2	0.58348	0.391949	0.494771	-0.123287	-0.140339	-0.394408	-0.537772	-0.158417	0.0249437	0.166616
AFF1	-0.519449	-0.274374	-0.498338	-0.0880922	0.297789	0.353122	0.326486	0.0461776	0.316809	-0.00822574
AFF2	0.487707	0.654337	0.553643	-0.0824626	0.503351	-0.604964	-0.653854	-0.413313	-0.00339736	-0.196033
AFF3	0.264035	0.571944	0.411329	0.383408	0.833676	-0.555032	-0.605727	-0.61695	-0.221847	-0.577387
AFF4	0.274459	0.359095	0.29815	-0.281168	0.169329	-0.353507	-0.153718	-0.29852	0.0329208	-0.115286
AFG3L2	0.678129	0.78121	0.735413	-0.0753935	0.321035	-0.753894	-0.345697	-0.313363	-0.0995652	-0.271988
AFTPH	-0.604065	-0.687265	-0.608873	-0.157521	-0.414141	0.673411	0.408747	0.296505	-0.00886189	0.384473
AGA	0.0363956	-0.230059	-0.0350787	-0.325438	-0.627265	0.121226	0.020078	0.311798	0.073805	0.324618
AGBL4	-0.580904	-0.439767	-0.521964	0.730898	0.354381	0.41316	0.133481	-0.123902	-0.227297	-0.443398
AGGF1	0.812577	0.919539	0.864069	-0.105344	0.418896	-0.923968	-0.623774	-0.470555	-0.148698	-0.354564
AGL	-0.645657	-0.817328	-0.691015	0.179306	-0.429729	0.74811	0.343616	0.421005	-0.143714	0.175518
AGPAT1	0.562637	0.629749	0.617499	-0.139956	0.265544	-0.660275	-0.63704	-0.338751	0.0070379	-0.207916
AGPAT2	-0.370057	-0.233693	-0.321767	0.654224	0.396111	0.213523	0.188753	-0.133141	-0.146692	-0.412506
AGPAT4	0.140188	0.239573	0.189974	-0.157366	0.200382	-0.305586	-0.599719	-0.473406	-0.0980268	-0.137663
AGPAT5	0.70379	0.719266	0.7044	-0.320484	0.169602	-0.732964	-0.522065	-0.356931	-0.052061	-0.11912
AGPAT6	-0.608661	-0.656973	-0.659555	-0.234178	-0.37519	0.620958	0.456598	0.195983	0.0507875	0.317763
AGPS	0.0460735	0.0841289	-0.0229457	-0.667689	-0.135388	0.040079	0.360773	0.385343	0.612828	0.438227
AGT	-0.645269	-0.73773	-0.700147	-0.24627	-0.473109	0.827604	0.707911	0.645864	0.39348	0.460415
AGTPBP1	-0.0856292	-0.195493	-0.106554	0.363231	-0.0630948	0.0446746	-0.207012	-0.255064	-0.254478	-0.198092
AGTRAP	-0.610193	-0.71417	-0.706578	-0.459266	-0.538215	0.768699	0.643065	0.607301	0.523496	0.537374
AGXT2L1	-0.719541	-0.806829	-0.771563	-0.0141135	-0.390008	0.885195	0.569684	0.468719	0.0975042	0.362244
AHCTF1	-0.540406	-0.2128	-0.409745	0.36883	0.612451	0.233033	-0.015191	-0.322179	-0.182898	-0.465256
AHCY	0.854384	0.826993	0.837764	-0.375954	0.0595328	-0.837272	-0.454596	-0.367605	0.0624967	-0.00358673
AHCYL1	-0.858716	-0.852305	-0.882213	-0.0172381	-0.269769	0.921649	0.614144	0.432229	0.186119	0.296225
AHDC1	-0.743276	-0.658013	-0.684739	0.683565	0.175046	0.614039	0.277626	0.030545	-0.232168	-0.295828
AHI1	0.314552	0.573244	0.426455	0.365611	0.739747	-0.573906	-0.561891	-0.550779	-0.291954	-0.557511
AHNAK	-0.768526	-0.777644	-0.812253	-0.143072	-0.268863	0.844222	0.613574	0.464153	0.441753	0.433291
AHSA1	0.152161	0.394209	0.199701	-0.132212	0.446453	-0.27461	-0.0853324	-0.289159	0.0504497	-0.145051
AHSA2	-0.859136	-0.78784	-0.854255	0.234429	-0.0313321	0.764073	0.482032	0.121977	0.164982	0.0301305
AIF1	0.16574	0.0196718	0.0756147	-0.507813	-0.378366	-0.0245793	0.159284	0.352992	0.883575	0.601215
AIFM1	0.523376	0.349667	0.483242	0.0348112	-0.204448	-0.380421	-0.187022	-0.0080256	-0.288562	-0.0343513
AIG1	0.291807	0.367704	0.294486	-0.195356	0.121996	-0.281782	0.120519	0.108382	0.226618	0.05065
AIP	-0.434977	-0.36947	-0.429844	0.0465756	0.0587292	0.377064	-0.142722	-0.175025	0.0545343	0.146326
AJAP1	-0.0527532	0.0464601	0.052537	0.681915	0.402853	-0.12189	-0.477378	-0.619521	-0.655181	-0.536714
AK1	-0.402887	-0.226689	-0.367481	0.330143	0.39759	0.280086	-0.204615	-0.217719	-0.289165	-0.206808
AK2	-0.586308	-0.76004	-0.67209	-0.503242	-0.74159	0.76239	0.709655	0.700058	0.416021	0.666501
AK3	-0.823666	-0.936789	-0.892646	-0.0621178	-0.4681	0.954572	0.579655	0.516511	0.161079	0.389871
AK5	0.494178	0.785325	0.60561	-0.0369443	0.636926	-0.716227	-0.258782	-0.433427	-0.0267382	-0.40926
AKAP1	0.267724	0.463919	0.302376	0.119535	0.553868	-0.455794	-0.394918	-0.494229	-0.175234	-0.393657
AKAP10	0.182016	0.269778	0.205182	-0.038587	0.252758	-0.17566	-0.0531757	-0.0277634	0.224637	0.0238694
AKAP11	0.624367	0.857043	0.713544	-0.0403021	0.628194	-0.836951	-0.607114	-0.587613	-0.137681	-0.430047
AKAP12	-0.149655	-0.0653896	-0.130559	0.16449	0.111475	0.123005	0.447641	-0.0243827	-0.252529	-0.254658
AKAP13	-0.138987	0.177685	-0.0580545	0.299913	0.68298	-0.0997488	0.0842071	-0.234355	0.206314	-0.42085
AKAP6	0.674757	0.881636	0.770147	-0.0442437	0.557586	-0.854566	-0.577073	-0.515427	-0.18023	-0.386376
AKAP7	0.0332013	-0.200273	-0.0320323	-0.241206	-0.482327	0.19128	-0.155753	0.128465	-0.105841	0.404018
AKAP8	0.466442	0.498727	0.449626	-0.0208093	0.208253	-0.475943	-0.165316	-0.226252	0.124251	-0.204582
AKAP8L	-0.762072	-0.56809	-0.698345	0.433718	0.303923	0.595108	0.304441	-0.103119	-0.107997	-0.205554
AKAP9	-0.0712394	0.0598863	-0.0043672	0.0941258	0.200933	-0.10191	-0.312381	-0.277966	-0.379257	-0.222442
AKNA	-0.330451	-0.40033	-0.392417	-0.0905255	-0.186211	0.400178	0.172538	0.324559	0.592494	0.39021
AKR1A1	0.502105	0.266836	0.393455	-0.384203	-0.431841	-0.324944	0.015063	0.293844	0.384907	0.320922
AKR1B1	0.742303	0.714693	0.701961	-0.192513	0.174879	-0.691563	-0.354866	-0.160685	0.317004	-0.0630933
AKR1C2	0.604672	0.712892	0.658201	0.0536473	0.384672	-0.619721	-0.371421	-0.260853	-0.0932235	-0.148103
AKR1C3	-0.780876	-0.71691	-0.808146	-0.148814	-0.156082	0.782032	0.66586	0.3852	0.374201	0.298799
AKR7A2	-0.6454	-0.864171	-0.756981	-0.190028	-0.64993	0.846587	0.572327	0.560616	0.231613	0.522926
AKT1	-0.783332	-0.818219	-0.782644	0.384939	-0.164367	0.788573	0.453206	0.367937	0.142411	0.098083
AKT3	-0.164129	-0.0574682	-0.0752319	0.460918	0.255938	0.0546911	-0.0140232	-0.0171823	-0.562696	-0.398617
AKTIP	0.24918	0.350554	0.241425	-0.335693	0.138597	-0.268518	-0.193008	-0.243528	0.0513615	0.22143
ALAD	-0.341267	-0.602527	-0.486899	-0.541976	-0.729004	0.549602	0.290161	0.463823	0.313132	0.696191
ALAS1	0.843934	0.836019	0.830406	-0.0178874	0.294238	-0.861312	-0.494656	-0.345247	-0.0875048	-0.286102
ALCAM	-0.302469	-0.414501	-0.331475	-0.44151	-0.494583	0.346682	0.129451	0.298478	0.300418	0.391713
ALDH18A1	-0.708648	-0.51353	-0.670209	0.382639	0.329134	0.528318	0.357415	0.0568354	0.164019	-0.197999
ALDH1A1	-0.519347	-0.721946	-0.572353	-0.180582	-0.66653	0.734838	0.56171	0.611463	-0.00464342	0.496149
ALDH1A3	-0.37241	-0.485847	-0.407688	0.277532	-0.143043	0.359524	-0.112502	0.036969	-0.267381	-0.095192
ALDH1B1	0.568517	0.745532	0.591054	-0.116884	0.524279	-0.713889	-0.488255	-0.492232	0.109235	-0.240315
ALDH1L1	-0.762278	-0.717663	-0.787325	-0.0312497	-0.146529	0.780722	0.618753	0.383106	0.3182	0.232361
ALDH2	-0.622343	-0.793027	-0.707964	0.0140417	-0.513356	0.833703	0.536117	0.467914	-0.0257549	0.377225
ALDH3A2	-0.156811	0.0193407	-0.148186	-0.191234	0.231504	-0.0131548	0.236324	-0.0765619	0.320663	-0.0638392
ALDH3B1	-0.302027	-0.385877	-0.387939	-0.459883	-0.415968	0.3705	0.511984	0.602805	0.689386	0.470224
ALDH4A1	-0.706038	-0.857385	-0.789366	-0.0106069	-0.5111	0.893747	0.663792	0.598079	0.150783	0.374415
ALDH5A1	0.40425	0.232441	0.335358	0.0137816	-0.140268	-0.178932	-0.226652	0.0655305	-0.304011	0.102464
ALDH6A1	-0.802026	-0.887575	-0.847546	0.0266767	-0.408716	0.883996	0.540098	0.441167	-0.0557587	0.241681
ALDH7A1	-0.80582	-0.908689	-0.861125	-0.0343793	-0.437747	0.951835	0.543483	0.510223	0.130516	0.402838
ALDH9A1	-0.829149	-0.906843	-0.9	-0.0650354	-0.408494	0.938424	0.65819	0.424959	0.23187	0.379799
ALDOA	0.81615	0.896205	0.829681	-0.0675023	0.386657	-0.847505	-0.388169	-0.362439	-0.0283927	-0.265577
ALDOC	-0.496082	-0.574765	-0.551484	0.111381	-0.213252	0.648039	0.218153	0.307289	-0.183396	0.138223
ALG11	-0.190485	0.0506367	-0.109424	0.373129	0.523803	0.0181948	-0.0958218	-0.225049	-0.174056	-0.338523
ALG14	0.761298	0.743769	0.723082	-0.373768	0.101702	-0.744054	-0.291041	-0.0974031	0.223763	-0.0422901
ALG3	-0.22173	-0.227415	-0.259278	-0.173476	-0.216749	0.265057	0.552978	0.356624	0.453978	0.28828
ALG5	-0.341057	-0.649844	-0.462178	-0.312803	-0.797232	0.577368	0.353891	0.545964	0.110948	0.574936
ALG8	-0.132121	-0.11863	-0.165938	-0.329544	-0.158231	0.115098	0.0174049	0.0846143	0.432899	0.364709
ALG9	-0.54309	-0.593719	-0.52298	-0.10189	-0.360565	0.629409	0.541566	0.435563	0.279552	0.455701
ALK	0.507784	0.492238	0.492267	-0.0714812	0.20842	-0.460814	-0.558357	-0.143155	0.00969397	0.0131467
ALKBH1	0.468087	0.66289	0.49153	-0.288374	0.396683	-0.574328	-0.178251	-0.236613	0.230592	-0.153845
ALKBH2	-0.215234	-0.190301	-0.198309	-0.228114	-0.165081	0.167409	0.24306	0.0820672	-0.088337	0.149738
ALKBH3	0.882876	0.860865	0.868473	-0.246305	0.162188	-0.869258	-0.448701	-0.358374	0.00408182	-0.132114
ALKBH4	0.0543886	0.32494	0.15713	0.488985	0.749206	-0.316434	-0.452973	-0.530125	-0.19621	-0.610723
ALKBH5	-0.0907839	0.219202	0.00254628	0.109016	0.619771	-0.170149	-0.210402	-0.536395	-0.0630712	-0.357479
ALKBH6	0.436377	0.300442	0.431791	0.486319	0.044522	-0.387428	-0.349626	-0.257245	-0.552502	-0.352096
ALKBH7	0.697462	0.456367	0.581396	-0.414139	-0.322817	-0.395811	-0.229741	0.10641	0.173024	0.380196
ALKBH8	-0.45193	-0.394744	-0.39092	0.360181	0.0502456	0.324027	0.00715439	-0.0918027	-0.416896	-0.17532
ALMS1	-0.737228	-0.713809	-0.741804	0.269666	-0.0420809	0.703339	0.223352	0.139656	-0.0262717	0.0792385
ALOX5	0.0291722	-0.0416171	-0.0498974	-0.42161	-0.239423	0.0813867	0.313904	0.402473	0.927199	0.519058
ALOX5AP	-0.0348585	-0.0660622	-0.10995	-0.426507	-0.209589	0.108703	0.43285	0.328758	0.925093	0.483902
ALPL	0.227364	-0.0903395	0.150673	-0.253756	-0.626767	0.0390196	0.04067	0.261458	0.216974	0.430234
ALS2	0.418563	0.73034	0.52075	0.238255	0.816292	-0.687165	-0.482823	-0.555443	-0.0528612	-0.596574
AMACR	0.880932	0.847769	0.85587	-0.0964196	0.224159	-0.838287	-0.549297	-0.295838	0.0117633	-0.138603
AMD1	0.485874	0.582156	0.498216	-0.349771	0.247735	-0.621958	-0.514444	-0.450349	0.0622779	-0.154228
AMDHD2	0.625118	0.481893	0.596048	-0.235225	-0.169255	-0.555385	-0.292684	0.0076287	0.117893	0.0241666
AMFR	0.135415	0.216432	0.147374	-0.335505	0.0250228	-0.157742	0.082757	0.0141755	0.106611	0.0556959
AMH	-0.333224	-0.157792	-0.259957	0.546955	0.455073	0.124902	-0.258251	-0.324512	-0.551278	-0.5099
AMIGO1	-0.61088	-0.515484	-0.520583	0.68681	0.208763	0.443946	0.0592557	-0.130621	-0.398342	-0.319101
AMMECR1	-0.381032	-0.0513682	-0.228694	0.215443	0.580128	0.0895961	-0.0834935	-0.199072	-0.0654791	-0.350365
AMOT	-0.702805	-0.845504	-0.790894	-0.136191	-0.502537	0.900611	0.558662	0.545481	0.233682	0.459955
AMOTL2	-0.486568	-0.707512	-0.546384	-0.0629927	-0.609653	0.659349	0.32446	0.324519	-0.174116	0.340566
AMPH	0.695054	0.862657	0.740821	-0.111836	0.550201	-0.812581	-0.642844	-0.49413	0.0354015	-0.263562
AMT	-0.742247	-0.823985	-0.786705	0.31128	-0.257497	0.818389	0.419685	0.326146	-0.0582817	0.166625
AMY2B	-0.481057	-0.401643	-0.462758	0.462866	0.129151	0.392551	0.263111	-0.0241621	-0.359458	-0.296643
AMZ2	0.13578	0.216754	0.126	-0.153028	0.150229	-0.102836	0.0893734	0.0214248	0.303867	0.0554675
ANAPC1	0.148102	0.4199	0.293662	0.282851	0.634755	-0.389203	-0.313646	-0.405913	-0.132328	-0.434926
ANAPC11	0.350782	0.0239742	0.201255	-0.551221	-0.678436	0.00336157	-0.00484964	0.301943	0.222158	0.738085
ANAPC13	0.684402	0.639177	0.64675	-0.320479	-0.00290198	-0.588136	-0.225377	-0.00642621	0.124121	0.0523814
ANAPC2	0.33521	0.454972	0.386714	0.124926	0.387953	-0.491274	-0.445493	-0.371799	-0.261837	-0.372398
ANAPC4	-0.175419	-0.31051	-0.183509	0.132465	-0.317075	0.232005	0.0597521	0.152123	-0.227332	0.142545
ANAPC5	0.225306	0.341235	0.264206	-0.117627	0.27969	-0.402559	-0.547092	-0.447463	-0.00943006	-0.236635
ANAPC7	0.833193	0.905212	0.86144	0.0179536	0.433169	-0.898193	-0.632479	-0.511814	-0.115639	-0.366897
ANGEL1	-0.520251	-0.494586	-0.569581	0.0972425	0.0365227	0.500682	0.0916215	0.0759568	0.257604	0.0649552
ANGEL2	-0.437172	-0.128235	-0.343683	0.24903	0.561841	0.134247	-0.1418	-0.325423	0.0144702	-0.320692
ANGPTL2	-0.235331	-0.429752	-0.284266	-0.305191	-0.549242	0.31561	0.116226	0.263048	0.172108	0.339564
ANGPTL4	-0.871803	-0.829242	-0.858896	0.160766	-0.163116	0.827865	0.687425	0.449597	0.159087	0.0801828
ANK1	0.322613	0.26921	0.317005	0.0222255	0.0975748	-0.291887	-0.500415	-0.313575	-0.259563	0.118405
ANK2	0.491888	0.76206	0.579866	0.01645	0.698194	-0.716751	-0.470149	-0.520594	0.00127429	-0.475334
ANK3	0.261918	0.508421	0.373515	0.155595	0.595957	-0.591396	-0.590615	-0.673073	-0.302444	-0.56721
ANKDD1A	-0.477071	-0.485104	-0.507558	0.485289	0.0417827	0.530554	0.289298	0.101922	-0.223451	-0.163964
ANKFY1	-0.75064	-0.90767	-0.802242	-0.0836891	-0.574305	0.867946	0.513943	0.560538	0.157515	0.386895
ANKH	-0.530198	-0.684625	-0.576944	-0.120862	-0.517019	0.633775	0.257618	0.19718	-0.0726673	0.378707
ANKMY1	-0.292308	-0.510145	-0.372124	0.142457	-0.41744	0.389033	0.150906	0.0947426	-0.0186151	0.0860728
ANKMY2	0.833906	0.89278	0.867384	0.04225	0.41522	-0.881263	-0.660372	-0.567538	-0.303699	-0.366193
ANKRA2	0.763801	0.714242	0.766804	-0.118928	0.0790601	-0.765743	-0.48309	-0.256256	-0.0958089	-0.171498
ANKRD10	-0.316389	-0.0201464	-0.271653	0.1798	0.507991	0.107931	0.230975	-0.238216	-0.0561387	-0.439941
ANKRD11	-0.386292	-0.136334	-0.31763	0.381863	0.507035	0.209857	0.0811034	-0.106186	-0.0457837	-0.243819
ANKRD12	-0.113384	0.121613	-0.0330985	-0.224027	0.354892	-0.0974506	-0.157516	-0.265844	0.0562882	-0.135954
ANKRD13B	-0.640758	-0.614261	-0.594233	0.585024	0.0231997	0.59931	0.201361	0.0825834	-0.296765	-0.228088
ANKRD13C	0.880085	0.869952	0.883221	-0.201986	0.175665	-0.861823	-0.530514	-0.299612	-0.103372	-0.209258
ANKRD16	-0.244234	-0.103305	-0.168257	0.606876	0.402317	0.0947805	-0.130873	-0.152446	-0.449228	-0.382798
ANKRD17	0.213859	0.283682	0.2056	-0.276539	0.195629	-0.260112	-0.376185	-0.143052	0.131722	-0.0378913
ANKRD24	0.0505589	0.112753	0.134523	0.74591	0.382482	-0.121074	-0.185999	-0.204206	-0.591896	-0.53734
ANKRD26	0.330573	0.540937	0.396228	0.129626	0.570789	-0.528235	-0.539218	-0.523267	-0.179403	-0.374279
ANKRD27	0.234399	0.526106	0.320261	-0.0997339	0.524108	-0.425891	0.0176895	-0.285078	-0.0642621	-0.335619
ANKRD28	0.529354	0.468855	0.547422	-0.159192	0.0140204	-0.557216	-0.672846	-0.409269	-0.15022	-0.118653
ANKRD29	0.702733	0.761107	0.712719	0.0949313	0.443399	-0.733506	-0.591378	-0.33492	-0.216363	-0.292169
ANKRD32	0.352642	0.44187	0.401133	0.429767	0.457562	-0.424682	-0.259731	-0.285144	-0.452174	-0.484412
ANKRD35	-0.49096	-0.671724	-0.533536	0.0872878	-0.50295	0.628499	0.437583	0.239446	-0.126613	0.273521
ANKRD36	0.395615	0.527076	0.473218	0.303372	0.433217	-0.513319	-0.426357	-0.309489	-0.391824	-0.358944
ANKRD37	-0.345612	-0.0493799	-0.264036	0.316958	0.629365	0.15048	0.00948289	-0.165787	-0.125907	-0.344007
ANKRD39	0.843722	0.665739	0.808436	-0.053876	-0.0831458	-0.726583	-0.660689	-0.307758	-0.230974	-0.0180294
ANKRD40	-0.59072	-0.747251	-0.677701	-0.124568	-0.519922	0.711267	0.529266	0.320752	-0.0832588	0.312957
ANKRD46	0.745968	0.924082	0.805804	-0.136997	0.522542	-0.87653	-0.544603	-0.513748	-0.0851649	-0.309572
ANKRD49	0.0834121	0.321449	0.131198	-0.0878641	0.476747	-0.255341	-0.199875	-0.160468	0.157459	-0.116429
ANKRD50	0.569261	0.685886	0.621886	-0.0999967	0.4304	-0.645792	-0.565685	-0.389821	-0.0126785	-0.246171
ANKRD6	0.366199	0.299484	0.405182	0.169963	0.0347479	-0.246513	-0.1875	-0.0756103	-0.160645	0.0127349
ANKRD9	-0.00165933	-0.178992	-0.0253637	0.416988	-0.144713	0.118913	-0.238013	-0.107742	-0.461059	-0.0544985
ANKS1A	0.407726	0.298801	0.323952	-0.346819	-0.123439	-0.256046	-0.386905	0.0240485	0.272243	0.371004
ANKS1B	-0.403002	-0.27268	-0.333658	0.41705	0.33405	0.184016	-0.291653	-0.405593	-0.162444	-0.318942
ANKS3	-0.463409	-0.306003	-0.364301	0.675776	0.356415	0.221998	-0.0367049	-0.254032	-0.390732	-0.43685
ANKZF1	-0.775927	-0.740226	-0.77543	0.354727	-0.0431256	0.741959	0.269117	0.034711	-0.166156	0.04171
ANLN	-0.521779	-0.497113	-0.529207	-0.367801	-0.258461	0.431438	0.289799	0.165613	0.191885	0.225763
ANP32A	0.369467	0.400778	0.369399	-0.348669	0.0130661	-0.404649	-0.140425	-0.0364301	0.13109	0.0518087
ANP32B	-0.719821	-0.863657	-0.770835	-0.217744	-0.581339	0.812148	0.491877	0.453867	0.0613736	0.435782
ANTXR1	-0.784153	-0.894927	-0.817445	-0.111892	-0.507811	0.90648	0.550938	0.540248	0.0861922	0.442097
ANXA1	-0.29531	-0.177484	-0.309203	-0.159187	0.0537987	0.200382	0.610503	0.258752	0.394809	-0.0150857
ANXA11	-0.604032	-0.400839	-0.521383	0.706738	0.441275	0.406569	0.220717	-0.135736	-0.271921	-0.43779
ANXA2	-0.541325	-0.578698	-0.598279	-0.16222	-0.316525	0.600932	0.874097	0.577585	0.577123	0.348843
ANXA5	-0.578159	-0.740246	-0.684847	-0.455077	-0.666834	0.76446	0.855072	0.725788	0.517847	0.620135
ANXA6	0.649056	0.890169	0.730784	0.0891341	0.701633	-0.822445	-0.529602	-0.5442	-0.140499	-0.489144
ANXA7	0.176891	0.272865	0.234536	-0.126159	0.170754	-0.282166	0.0191339	-0.135683	-0.070033	-0.13697
AOAH	0.0531525	-0.0642373	-0.0501907	-0.37034	-0.241036	0.091065	0.0497193	0.231285	0.70545	0.496056
AP1B1	0.689118	0.579078	0.634808	0.152199	0.146832	-0.597228	-0.449408	-0.118771	0.0301677	-0.172487
AP1G1	0.36181	0.590897	0.448839	-0.097273	0.501921	-0.580542	-0.519057	-0.638486	-0.157192	-0.416117
AP1G2	-0.562854	-0.371814	-0.517118	0.489752	0.321483	0.433976	0.370946	0.0687881	-0.0855094	-0.282083
AP1M1	-0.0643885	-0.0949332	-0.03373	0.738836	0.213089	-0.0161501	-0.131493	-0.242421	-0.355908	-0.518304
AP1S1	0.845274	0.927986	0.904829	-0.00911076	0.427181	-0.919192	-0.573946	-0.475727	-0.111043	-0.313034
AP1S2	0.686814	0.655891	0.678608	-0.375836	0.076971	-0.674465	-0.598165	-0.181299	0.124664	0.0689704
AP2A1	0.0153905	0.0327438	0.101217	0.79836	0.301774	-0.131636	-0.245931	-0.302486	-0.426979	-0.495005
AP2A2	0.166328	0.472209	0.304804	0.524913	0.839843	-0.420783	-0.463497	-0.536523	-0.367383	-0.747411
AP2B1	0.621889	0.76416	0.69853	-0.0213425	0.480782	-0.760273	-0.665826	-0.525628	-0.193745	-0.387809
AP2M1	0.868388	0.92389	0.904585	-0.0013042	0.382452	-0.899385	-0.627228	-0.494805	-0.198803	-0.290661
AP2S1	0.441949	0.637344	0.538854	0.451628	0.678054	-0.612143	-0.447643	-0.393285	-0.00909145	-0.544955
AP3B1	-0.647209	-0.732603	-0.733216	-0.416226	-0.460448	0.732406	0.492841	0.500623	0.397729	0.492426
AP3B2	0.525116	0.771814	0.655029	0.517362	0.809419	-0.746837	-0.511574	-0.613493	-0.317566	-0.707514
AP3D1	0.736744	0.79359	0.764735	0.315959	0.4922	-0.788543	-0.569321	-0.50973	-0.146169	-0.445951
AP3M1	-0.149622	-0.0855718	-0.20007	-0.383681	-0.0195171	0.207737	0.41884	0.320382	0.5474	0.216255
AP3M2	0.181347	0.530817	0.332774	0.541206	0.888712	-0.506251	-0.283005	-0.568106	-0.307614	-0.757211
AP3S1	0.90206	0.84091	0.89414	-0.253703	0.0348953	-0.810735	-0.369234	-0.149675	-0.0356724	0.0229085
AP3S2	0.296296	0.477747	0.335173	0.00211421	0.521314	-0.447608	-0.505162	-0.452479	0.122477	-0.119757
AP4B1	-0.192507	0.0398871	-0.130727	0.189545	0.432464	0.0201635	-0.149378	-0.197516	-0.26344	-0.223912
AP4E1	0.183036	0.364407	0.196407	-0.228094	0.355684	-0.347624	-0.20702	-0.180429	0.194808	-0.249219
APAF1	-0.00453447	0.025433	-0.0557108	-0.283014	0.0232379	0.0441978	0.167092	0.231098	0.73055	0.254985
APBA2	0.629037	0.839292	0.730049	0.403218	0.757098	-0.819644	-0.681987	-0.637663	-0.425186	-0.672629
APBA3	-0.800348	-0.880171	-0.864264	0.173441	-0.323894	0.830581	0.485339	0.384934	0.0405646	0.147397
APBB1	-0.201512	-0.376849	-0.233575	0.208637	-0.299088	0.31935	0.062436	0.00512444	-0.289098	0.032886
APBB1IP	0.119277	-0.0174647	0.0226225	-0.493733	-0.381688	0.0413862	0.307005	0.430022	0.934345	0.630214
APBB3	0.486532	0.499855	0.535869	0.531311	0.32202	-0.573723	-0.427832	-0.448359	-0.444899	-0.53439
APC	0.0633851	-0.134413	0.0340966	-0.193368	-0.519617	0.118485	0.0892302	0.266635	-0.245782	0.339257
APC2	-0.296403	-0.332402	-0.258142	0.680034	0.0851767	0.275347	-0.0935802	-0.00354084	-0.417073	-0.304975
APCDD1	-0.633497	-0.808413	-0.719958	-0.164596	-0.563966	0.866043	0.555078	0.554367	0.22937	0.521275
APEH	0.679674	0.436174	0.618808	0.00671392	-0.202331	-0.477039	-0.397404	-0.0436744	-0.0544743	0.042616
APEX1	0.759567	0.550953	0.67301	-0.458868	-0.303612	-0.543159	-0.191763	0.110838	0.333978	0.322228
APEX2	0.0614188	0.234632	0.0491793	-0.108489	0.336941	-0.141846	0.123505	0.0757133	0.522117	-0.126561
APH1A	-0.518926	-0.777552	-0.606566	-0.191498	-0.763344	0.712583	0.63604	0.613817	0.1863	0.453821
APH1B	-0.3368	-0.362918	-0.39589	-0.384213	-0.265265	0.365804	0.517592	0.440219	0.696131	0.319566
API5	0.231594	0.509369	0.308967	-0.118532	0.587711	-0.48379	-0.381063	-0.389059	0.144326	-0.345904
APIP	0.00102367	0.0286171	-0.0351421	-0.692246	-0.206235	-0.0118983	0.193139	0.126898	0.395768	0.344261
APITD1	0.907606	0.866773	0.892472	-0.20864	0.151552	-0.823808	-0.582328	-0.308525	-0.127642	-0.0387159
APLN	-0.413763	-0.544893	-0.462378	-0.137144	-0.51454	0.560317	0.602604	0.625064	0.0560817	0.280582
APLP1	-0.0924876	0.0437821	-0.0272282	0.0762566	0.266452	-0.145726	-0.32351	-0.300272	-0.0591412	-0.35708
APLP2	0.334121	0.593255	0.446054	0.104223	0.549994	-0.544001	-0.0956561	-0.238532	-0.122466	-0.472036
APOA1BP	0.817604	0.600567	0.730603	-0.448896	-0.328233	-0.613539	-0.306865	0.0425227	0.14612	0.305805
APOC1	-0.0962352	-0.361886	-0.193231	-0.545993	-0.780489	0.358079	0.53162	0.767136	0.523695	0.643806
APOD	-0.431339	-0.361273	-0.411954	-0.177215	-0.00797645	0.301376	0.00767214	-0.0137685	0.193191	0.0691811
APOE	-0.656116	-0.785609	-0.715033	-0.211361	-0.563914	0.845404	0.727323	0.709938	0.316573	0.442232
APOL1	0.807172	0.943133	0.856336	0.00275928	0.530289	-0.934707	-0.647009	-0.597662	-0.16818	-0.415445
APOL2	-0.322173	-0.00542479	-0.245185	0.137952	0.536662	0.0690864	0.146733	-0.054267	-0.0927113	-0.405891
APOL3	-0.36742	-0.575033	-0.471504	-0.204195	-0.615837	0.632728	0.736589	0.787037	0.258215	0.493086
APOLD1	-0.803875	-0.789005	-0.802585	0.138103	-0.165602	0.798903	0.639833	0.344812	0.240221	0.101728
APP	0.663122	0.722761	0.650974	-0.344716	0.207254	-0.740056	-0.387106	-0.307285	0.179001	-0.0894581
APPBP2	-0.251021	-0.00942591	-0.187106	0.152725	0.509712	0.00118545	-0.311975	-0.38881	-0.114143	-0.358973
APRT	0.527174	0.372901	0.458289	-0.252166	-0.190355	-0.368649	-0.245889	-0.0409257	0.201953	0.176916
APTX	-0.39472	-0.245146	-0.368017	0.0264569	0.206834	0.262969	-0.126791	-0.308575	-0.15676	-0.0629987
AQP1	-0.562165	-0.72412	-0.597768	-0.0978282	-0.546896	0.707514	0.40995	0.377131	-0.044648	0.430215
AQP11	0.739557	0.860378	0.755664	-0.00503235	0.499627	-0.794012	-0.510237	-0.383584	0.0419774	-0.255513
AQP4	-0.805901	-0.771339	-0.819586	-0.132989	-0.239171	0.867888	0.72802	0.598648	0.39095	0.305072
AQR	0.537846	0.676487	0.582183	-0.125148	0.375541	-0.669297	-0.517363	-0.447001	-0.291952	-0.384789
AR	-0.578524	-0.644443	-0.587765	0.0546967	-0.275081	0.600855	0.230381	0.0825223	-0.0399481	0.27215
ARAF	-0.756262	-0.894093	-0.85238	-0.0756004	-0.48569	0.868821	0.509508	0.466947	0.230849	0.403754
ARC	0.0694788	-0.15066	0.0576508	0.0475953	-0.453042	0.0427202	0.0824705	0.183865	-0.307652	0.0413588
ARCN1	0.503323	0.600365	0.499787	-0.438208	0.215907	-0.577271	-0.234789	-0.162586	0.330216	-0.074847
ARF1	0.360204	0.583736	0.477462	0.493691	0.642575	-0.555788	-0.134073	-0.364582	-0.303842	-0.637722
ARF3	0.840223	0.91918	0.866826	-0.186882	0.358948	-0.870395	-0.528949	-0.375211	-0.0163094	-0.225254
ARF4	0.672187	0.595333	0.617091	-0.41835	-0.0892913	-0.541418	0.0344527	0.0717584	0.287474	0.101553
ARF5	0.6558	0.662911	0.719723	0.339486	0.300259	-0.691449	-0.360049	-0.300861	-0.424312	-0.425049
ARF6	-0.590932	-0.739902	-0.618337	0.100877	-0.43865	0.691125	0.3252	0.172908	-0.106376	0.253749
ARFGAP1	0.0645574	0.117909	0.138335	0.692571	0.385762	-0.260976	-0.544883	-0.613565	-0.56868	-0.590623
ARFGEF1	0.598021	0.798455	0.685123	-0.0227338	0.511577	-0.792167	-0.498223	-0.576307	-0.382481	-0.506054
ARFIP1	-0.00471718	-0.0606461	-0.0961014	-0.596482	-0.312144	0.0790879	0.35915	0.366312	0.492421	0.247813
ARFIP2	-0.570854	-0.670677	-0.585942	0.00304958	-0.37948	0.62808	0.29168	0.246285	-0.162109	0.275912
ARFRP1	-0.0454132	-0.224119	-0.0659908	0.377812	-0.161157	0.104418	-0.173252	0.00234209	-0.139119	-0.030205
ARG2	0.329501	0.540199	0.407753	-0.0150846	0.516762	-0.443663	-0.33968	-0.433758	-0.049303	-0.191475
ARHGAP1	-0.213682	-0.34433	-0.272023	-0.35085	-0.451804	0.278002	0.0636304	0.297092	0.35197	0.324245
ARHGAP10	0.214549	0.205437	0.304767	0.335983	0.0776653	-0.206986	-0.107029	0.00276067	-0.373898	-0.141482
ARHGAP12	-0.0375311	0.000649403	-0.100109	-0.502566	-0.138165	0.0938706	0.24406	0.188708	0.367433	0.260885
ARHGAP17	-0.707764	-0.795127	-0.777425	-0.339487	-0.523403	0.781396	0.574598	0.567263	0.392889	0.474002
ARHGAP19	-0.717586	-0.825058	-0.782428	-0.156631	-0.462097	0.833309	0.448728	0.463594	0.205546	0.464798
ARHGAP20	0.86088	0.936748	0.931936	-0.0158745	0.37769	-0.932574	-0.618814	-0.438212	-0.178251	-0.333053
ARHGAP21	-0.812789	-0.728237	-0.762775	0.0505903	-0.131697	0.670257	0.366634	0.151051	-0.00548447	-0.00151985
ARHGAP22	-0.453859	-0.562628	-0.487261	-0.0660512	-0.341869	0.431855	0.0535203	0.187683	0.166251	0.195218
ARHGAP24	-0.617516	-0.650937	-0.652029	-0.26266	-0.360295	0.629567	0.375985	0.218849	0.28839	0.409845
ARHGAP25	0.414118	0.427807	0.40279	-0.492314	-0.0376279	-0.379945	0.0216897	0.213986	0.650874	0.235882
ARHGAP26	-0.0612532	0.345289	0.100476	0.445203	0.880648	-0.316768	-0.156058	-0.483777	-0.203715	-0.695848
ARHGAP30	0.0247274	-0.0271314	-0.0425499	-0.276033	-0.125012	0.0249091	0.268062	0.188701	0.622954	0.187139
ARHGAP4	-0.0883721	-0.109242	-0.124085	-0.00597434	-0.0146887	0.115105	0.0945492	0.120678	0.668825	0.178177
ARHGAP5	-0.535815	-0.567511	-0.561762	0.107259	-0.161291	0.645312	0.241259	0.14902	-0.277171	0.0449536
ARHGAP9	0.092742	0.162839	0.06498	-0.210729	0.0878024	-0.144915	0.239285	0.175244	0.731594	0.18381
ARHGDIA	0.10376	-0.0927337	0.090372	0.214728	-0.344644	0.0198818	0.222517	0.290415	0.0466322	0.0177346
ARHGDIB	0.0243466	-0.0648827	-0.054479	-0.508285	-0.283479	0.0830857	0.24373	0.337814	0.911752	0.576227
ARHGDIG	0.827464	0.88203	0.879103	-0.0803876	0.354959	-0.883759	-0.712696	-0.506067	-0.0982847	-0.245564
ARHGEF1	-0.544616	-0.712245	-0.565908	0.279206	-0.389094	0.64763	0.28781	0.223734	-0.171384	0.209373
ARHGEF10	-0.806476	-0.818801	-0.836277	-0.302532	-0.409179	0.810087	0.545523	0.356022	0.268811	0.400519
ARHGEF10L	-0.524257	-0.655706	-0.536656	-0.00748852	-0.437082	0.612349	0.250686	0.197	-0.0636643	0.353146
ARHGEF11	-0.228532	-0.301048	-0.223712	0.520051	-0.0159124	0.25314	-0.0235634	-0.0552872	-0.464806	-0.157697
ARHGEF12	-0.312345	0.0203091	-0.207673	0.400738	0.739041	0.036274	-0.185714	-0.423335	-0.125972	-0.482509
ARHGEF17	0.0298202	0.336594	0.135848	0.490312	0.785732	-0.299041	-0.240411	-0.426088	-0.297111	-0.679329
ARHGEF18	-0.14898	-0.0820846	-0.140691	0.27644	0.254534	0.00223234	-0.392477	-0.275785	-0.0221174	-0.25666
ARHGEF2	-0.420929	-0.489001	-0.371655	0.20079	-0.240195	0.338909	-0.00808334	0.0206942	-0.189811	-0.039948
ARHGEF3	0.464707	0.771032	0.608171	0.12719	0.725439	-0.722387	-0.328273	-0.46659	-0.135726	-0.543813
ARHGEF4	0.549358	0.441973	0.580609	0.454754	0.139655	-0.506951	-0.547755	-0.205672	-0.407556	-0.348635
ARHGEF6	-0.841916	-0.850177	-0.884551	-0.1136	-0.291467	0.908486	0.627999	0.498904	0.424762	0.42128
ARHGEF7	-0.142348	-0.120667	-0.0798824	0.153109	0.0174511	0.046063	-0.0420248	0.00241297	-0.235498	-0.226453
ARHGEF9	0.369733	0.635923	0.453769	0.00879762	0.595198	-0.552295	-0.359922	-0.48041	-0.13715	-0.378348
ARID1A	0.376537	0.37682	0.340744	-0.0915466	0.174108	-0.320679	-0.426412	-0.120485	0.240055	-0.00196211
ARID2	-0.0989502	0.0951285	-0.0425628	0.222035	0.501761	-0.10584	-0.444947	-0.479656	-0.24052	-0.499495
ARID3A	-0.615523	-0.53665	-0.613356	0.240975	0.0535266	0.510896	0.468382	0.174102	0.351329	-0.0299893
ARID4A	0.577698	0.80417	0.655659	0.0333722	0.64558	-0.765518	-0.546015	-0.568514	-0.207782	-0.525334
ARID4B	0.045594	-0.0888553	0.0533527	0.0318493	-0.23285	0.0159175	-0.302002	0.00473753	-0.499853	0.0753071
ARID5B	-0.0363392	0.303208	0.0650834	-0.0425506	0.638302	-0.272016	-0.210032	-0.417019	0.167143	-0.36703
ARIH1	0.885964	0.928494	0.906092	-0.186542	0.287079	-0.905526	-0.552873	-0.404307	-0.139877	-0.227967
ARIH2	-0.467988	-0.517499	-0.457939	0.13437	-0.234731	0.423036	-0.072814	-0.185497	-0.370248	0.0411324
ARL1	0.754585	0.883683	0.813813	-0.0588264	0.417362	-0.868326	-0.450636	-0.445375	-0.206035	-0.421867
ARL15	0.361284	0.566466	0.49063	0.42837	0.577389	-0.598122	-0.333233	-0.512384	-0.485368	-0.707498
ARL16	-0.881015	-0.885019	-0.894626	0.321619	-0.187824	0.85315	0.574552	0.242385	0.0405524	0.0698678
ARL2	-0.493146	-0.272101	-0.457386	0.438057	0.509538	0.281548	-0.0503265	-0.331681	-0.0494134	-0.266963
ARL2BP	0.326209	0.60696	0.397039	0.119432	0.667157	-0.528725	-0.188761	-0.272815	-0.0344871	-0.483766
ARL3	0.552869	0.766989	0.649665	0.24182	0.644228	-0.732078	-0.518898	-0.454314	-0.450581	-0.540727
ARL4A	-0.190585	0.112001	-0.0971005	0.313552	0.649096	-0.0700589	-0.134226	-0.456847	-0.275818	-0.43932
ARL4C	0.792241	0.701247	0.791353	-0.108533	0.049367	-0.74203	-0.418371	-0.280452	-0.0375612	0.00702662
ARL4D	0.683917	0.67038	0.722821	0.040772	0.156928	-0.715916	-0.345011	-0.281303	-0.284572	-0.358734
ARL5A	0.700884	0.674308	0.675384	-0.493275	0.0197238	-0.659997	-0.26653	-0.132792	0.35522	0.228886
ARL6	0.731967	0.773763	0.744405	-0.0709163	0.223749	-0.708717	-0.337377	-0.216311	-0.157909	-0.230333
ARL6IP1	-0.0557824	0.150827	0.0054308	0.166603	0.375623	-0.096503	0.103875	-0.26263	-0.34936	-0.353709
ARL6IP4	-0.255099	-0.44202	-0.331582	0.176471	-0.299417	0.427869	0.044131	0.0569148	-0.151395	0.320868
ARL6IP5	0.0135239	0.320074	0.0732243	0.000888045	0.616698	-0.302548	-0.156722	-0.33565	0.193361	-0.353997
ARL8A	-0.471336	-0.583885	-0.489825	0.20819	-0.276311	0.512082	0.0755563	0.0457874	-0.222333	0.152627
ARL8B	0.518991	0.753016	0.579614	-0.195495	0.509469	-0.69159	-0.282186	-0.398168	-0.0942431	-0.336518
ARL9	0.732886	0.776566	0.744741	0.12746	0.424386	-0.754401	-0.589187	-0.379972	-0.162226	-0.315553
ARMC1	-0.6346	-0.649026	-0.597034	0.366942	-0.142327	0.545375	0.120608	0.0356086	-0.369513	-0.0831278
ARMC10	0.937508	0.896309	0.913727	-0.299865	0.125631	-0.880739	-0.51254	-0.290594	0.0766336	-0.0447313
ARMC5	-0.570862	-0.484966	-0.506536	0.508807	0.19988	0.423665	-0.034712	-0.141181	-0.242301	-0.208876
ARMC6	0.0376024	0.00523752	0.0274353	0.406098	0.136358	-0.0607507	-0.121092	-0.301543	-0.20543	-0.339273
ARMC7	0.472899	0.60597	0.505635	0.0574577	0.484432	-0.54051	-0.578874	-0.347664	0.0493926	-0.167584
ARMC8	0.788683	0.927202	0.829381	-0.0189858	0.537789	-0.916822	-0.661548	-0.575766	-0.12674	-0.369174
ARMC9	-0.570061	-0.55122	-0.540506	0.125128	-0.13868	0.548113	0.354161	0.179279	-0.117102	0.144036
ARMCX1	0.477508	0.597072	0.504204	-0.0536311	0.281979	-0.52777	-0.0499994	-0.244439	-0.101922	-0.213748
ARMCX2	0.673492	0.874675	0.735735	-0.0380655	0.570426	-0.795818	-0.404934	-0.423644	0.0432745	-0.286257
ARMCX3	0.867743	0.742848	0.805655	-0.361739	-0.0284762	-0.777392	-0.56871	-0.281949	0.0640648	0.0673778
ARMCX5	0.766693	0.868198	0.830009	-0.0615525	0.364418	-0.890719	-0.450058	-0.401656	-0.14459	-0.390966
ARMCX6	-0.440002	-0.542384	-0.55328	-0.210022	-0.272898	0.563721	0.323937	0.336037	0.409288	0.317485
ARNT	-0.527206	-0.483372	-0.491718	0.0133823	-0.106352	0.446127	0.126723	-0.0274375	-0.0885077	0.178062
ARNT2	0.377165	0.583796	0.448199	0.157657	0.626004	-0.525037	-0.321266	-0.375614	-0.170825	-0.49105
ARNTL	0.731652	0.841022	0.76681	0.0733773	0.485736	-0.805571	-0.554351	-0.506716	-0.109493	-0.375399
ARPC1A	0.702841	0.84533	0.760936	-0.0658356	0.402181	-0.816342	-0.339552	-0.378166	0.0473483	-0.308496
ARPC2	0.792741	0.566421	0.72973	-0.307308	-0.297025	-0.56768	-0.295942	0.119797	0.213489	0.310794
ARPC3	0.816382	0.783758	0.776705	-0.287964	0.127092	-0.737546	-0.324404	-0.0521566	0.322226	0.0323998
ARPC4	0.732254	0.688569	0.732388	-0.0445449	0.19533	-0.705488	-0.573331	-0.384841	0.0450731	-0.168612
ARPC5	0.0643485	-0.0197405	0.0681194	-0.50074	-0.422941	-0.0331467	0.248535	0.381387	0.403209	0.289822
ARPC5L	0.903609	0.919533	0.932155	-0.12523	0.233148	-0.889707	-0.479156	-0.334172	-0.164693	-0.177185
ARRB1	-0.65294	-0.772401	-0.702219	-0.0740159	-0.464863	0.785228	0.386566	0.249012	0.14472	0.457376
ARRB2	0.806504	0.833389	0.813553	-0.135209	0.283051	-0.824669	-0.439474	-0.214942	0.214968	-0.101469
ARRDC2	-0.796318	-0.801595	-0.802599	0.0355934	-0.279398	0.725953	0.524684	0.245087	-0.00314392	0.0106109
ARRDC3	-0.280029	-0.176165	-0.231587	0.0524243	0.069537	0.215812	0.465707	0.184266	-0.0993766	-0.0992847
ARRDC4	-0.307312	-0.185858	-0.295338	-0.348355	-0.0265408	0.226374	0.366625	-0.0361142	0.155819	0.162522
ARSA	-0.568561	-0.74935	-0.630399	0.0652466	-0.520159	0.687178	0.406951	0.349044	-0.0312857	0.326514
ARSB	0.185753	-0.0536193	0.138962	-0.12363	-0.469436	-0.0625195	-0.0083093	0.0960447	-0.0112289	0.138602
ARSD	-0.509964	-0.695141	-0.615458	-0.0299495	-0.43087	0.709183	0.387132	0.539283	0.352268	0.344322
ARSG	0.343711	0.534141	0.419814	0.392428	0.668548	-0.580111	-0.623773	-0.607701	-0.355844	-0.622315
ARSK	0.536859	0.760834	0.594766	0.200688	0.728025	-0.730484	-0.573596	-0.637125	-0.116028	-0.497387
ARV1	0.648724	0.695067	0.671756	-0.128796	0.214173	-0.659203	-0.40815	-0.162421	-0.198412	-0.117028
ARVCF	-0.333808	-0.493382	-0.383013	0.0885133	-0.353202	0.477981	0.175637	0.279409	-0.211413	0.218068
ARX	0.628906	0.533168	0.59174	-0.295591	-0.000706452	-0.513884	-0.654007	-0.218455	0.00479384	0.221889
AS3MT	-0.0018014	0.108937	-0.0130179	-0.135719	0.152768	-0.0384139	0.0597297	0.0231368	0.0345378	0.0868841
ASAH1	0.812245	0.667853	0.797361	-0.106395	-0.0440986	-0.73003	-0.636821	-0.285749	-0.219435	-0.0330813
ASB1	-0.0346233	-0.204638	-0.0773337	0.108445	-0.240425	0.149903	-0.301491	-0.202511	-0.457721	0.0860085
ASB13	0.674991	0.786463	0.71654	-0.0522037	0.43403	-0.797182	-0.573695	-0.476671	-0.104572	-0.225842
ASB3	-0.761271	-0.836594	-0.800787	0.157189	-0.321979	0.864437	0.477442	0.350441	-0.0606873	0.259367
ASB6	-0.756479	-0.656424	-0.726712	0.471058	0.143473	0.684934	0.348968	-0.0248629	-0.0971887	-0.160149
ASB8	0.608397	0.550836	0.625059	0.046983	0.103393	-0.57809	-0.681514	-0.441621	-0.529426	-0.162168
ASCC1	-0.740001	-0.697264	-0.752263	-0.265487	-0.224322	0.736101	0.444956	0.260631	0.177589	0.336261
ASCC2	-0.866977	-0.929253	-0.921136	-0.0739921	-0.439765	0.93509	0.739665	0.583804	0.325916	0.395311
ASCC3	-0.349039	-0.467204	-0.354371	0.220473	-0.310723	0.389839	0.342609	0.23457	-0.241765	0.0331379
ASCL1	-0.558884	-0.54954	-0.573032	0.258629	-0.0158236	0.523181	0.0982302	0.165179	-0.0479058	-0.103218
ASF1A	-0.512675	-0.568383	-0.601707	-0.307506	-0.297855	0.614282	0.354884	0.278448	0.1354	0.383779
ASGR1	-0.348136	-0.354671	-0.353181	0.314212	-0.000377648	0.346852	0.135658	0.0444579	-0.181229	0.0105654
ASH2L	0.826939	0.88818	0.843648	-0.145591	0.35224	-0.862835	-0.635087	-0.388282	0.0166413	-0.224868
ASL	-0.152685	-0.182035	-0.157313	0.460394	0.00445063	0.155097	0.196179	0.0133894	-0.0251326	-0.116217
ASMTL	0.599182	0.581674	0.576593	-0.0276706	0.247986	-0.540143	-0.488915	-0.279077	-0.145477	-0.194302
ASNS	0.707351	0.890402	0.792117	0.110652	0.578355	-0.832727	-0.389674	-0.459622	-0.193073	-0.448002
ASNSD1	0.72427	0.76521	0.701584	-0.416579	0.168057	-0.739281	-0.370574	-0.273553	0.196097	-0.035257
ASPA	-0.341787	-0.439086	-0.389202	-0.488208	-0.468066	0.356617	0.157746	0.259503	0.202215	0.32646
ASPH	0.849489	0.879756	0.890818	0.15952	0.369769	-0.88152	-0.583853	-0.407135	-0.291273	-0.337917
ASPHD1	0.0397589	-0.183147	0.0376067	0.269949	-0.330341	0.108667	-0.124036	-0.0165918	-0.435506	0.119193
ASPHD2	0.792658	0.928053	0.872148	0.0153159	0.471976	-0.871204	-0.48912	-0.366909	-0.157864	-0.347361
ASPSCR1	-0.298868	-0.504223	-0.348259	0.353916	-0.309624	0.367045	-0.0158044	0.105753	-0.154861	0.0144614
ASRGL1	-0.273736	-0.555393	-0.370138	-0.0783755	-0.67053	0.574007	0.425184	0.467452	-0.0721086	0.459316
ASS1	0.801253	0.688837	0.787105	-0.13769	0.0087772	-0.67867	-0.336404	-0.203217	0.0324547	0.0889158
ASTE1	0.351804	0.369668	0.297508	-0.262371	0.106802	-0.36668	-0.244722	-0.0293911	0.210681	-0.0343294
ASTN2	-0.535085	-0.50548	-0.496917	0.213042	0.00579371	0.434348	-0.109174	-0.0250294	-0.201504	-0.0475441
ASXL1	-0.244745	-0.130161	-0.14086	0.341804	0.235906	0.109086	-0.115544	-0.25443	-0.217869	-0.191468
ASXL2	-0.362737	-0.492329	-0.457292	-0.385416	-0.465978	0.497119	0.307994	0.348709	-0.0126754	0.270305
ATAD1	0.0484482	0.252061	0.157383	0.256593	0.455578	-0.263921	-0.0810646	-0.271704	-0.459153	-0.543273
ATAD3A	0.202701	0.125335	0.223154	0.455888	0.0303687	-0.211677	-0.0921407	-0.108599	-0.3582	-0.417003
ATCAY	0.879228	0.865683	0.906764	0.0213666	0.303539	-0.884265	-0.834228	-0.517646	-0.221662	-0.238529
ATF2	0.796985	0.860631	0.805891	-0.102262	0.34942	-0.815209	-0.452006	-0.30308	-0.0145085	-0.176166
ATF3	-0.357583	-0.496842	-0.393774	-0.0267742	-0.449632	0.431033	0.529897	0.239792	-0.160169	0.0464131
ATF4	-0.138437	-0.140687	-0.126052	-0.272669	-0.228153	0.151815	0.230718	0.00986493	-0.0411536	0.195376
ATF5	-0.0703834	-0.288252	-0.153995	-0.320211	-0.538702	0.251603	0.237869	0.444057	0.34383	0.531997
ATF6	0.436441	0.52772	0.468961	-0.321656	0.124478	-0.476649	0.0965953	0.0930465	0.280898	-0.0851889
ATF7IP2	0.17777	0.356155	0.21736	0.0993843	0.386326	-0.300336	0.134576	-0.155492	0.0215366	-0.340496
ATG10	0.813751	0.80312	0.8436	-0.0553455	0.213688	-0.816227	-0.594185	-0.319072	-0.267306	-0.317025
ATG12	-0.773924	-0.793865	-0.735682	0.322893	-0.191338	0.742198	0.351602	0.289534	-0.101891	0.135043
ATG16L1	0.151505	0.497459	0.313241	0.479801	0.878765	-0.495352	-0.465781	-0.70072	-0.286474	-0.733681
ATG16L2	-0.255374	-0.452483	-0.303582	0.270252	-0.385794	0.3563	0.136828	0.111942	-0.0248521	0.144504
ATG3	-0.265833	-0.481808	-0.318468	0.0745243	-0.491635	0.397714	0.129034	0.201358	-0.351053	0.123031
ATG4B	0.821073	0.802061	0.801112	-0.0507588	0.267665	-0.826674	-0.657806	-0.497307	-0.0423233	-0.212939
ATG5	-0.0711663	0.325382	0.072023	0.300884	0.862175	-0.254291	-0.266012	-0.4937	-0.191266	-0.596322
ATG7	0.350348	0.323258	0.417529	0.424156	0.188055	-0.445708	-0.353227	-0.343996	-0.377947	-0.452697
ATG9A	-0.291569	-0.00810004	-0.15591	0.700872	0.690875	-0.0243996	-0.274085	-0.504095	-0.488031	-0.771899
ATIC	-0.113709	0.00251692	-0.11619	-0.111128	0.1506	0.0545223	0.116856	0.122744	0.372864	0.00344977
ATM	0.0228517	0.0681221	-0.00678083	-0.364962	0.0178198	-0.0826886	-0.210668	-0.0747799	0.518358	0.190373
ATN1	-0.770765	-0.776592	-0.751901	0.499552	-0.0970463	0.771318	0.455117	0.24682	-0.137973	-0.0091543
ATOH8	-0.625615	-0.534021	-0.62685	-0.248484	-0.108862	0.564823	0.490843	0.288586	0.596781	0.407198
ATOX1	-0.11795	-0.454988	-0.253194	-0.443742	-0.83688	0.456972	0.345439	0.482163	0.193794	0.753769
ATP10A	-0.293408	-0.54956	-0.342456	0.00532383	-0.612009	0.461432	0.14505	0.209762	-0.0601216	0.359713
ATP11B	-0.447886	-0.150425	-0.345871	0.0289004	0.405454	0.175882	0.0181796	-0.259904	-0.086185	-0.280585
ATP13A1	-0.183755	-0.180786	-0.13443	0.289324	0.0695584	0.149801	-0.0864222	0.216222	-0.123744	-0.0728741
ATP13A2	0.284996	0.436181	0.374032	0.758157	0.650753	-0.431791	-0.3332	-0.357824	-0.323873	-0.699547
ATP13A4	-0.493532	-0.677035	-0.551088	0.0670151	-0.499544	0.687719	0.464754	0.421722	-0.184514	0.257804
ATP1A1	0.494704	0.772677	0.63091	0.213691	0.694333	-0.749454	-0.340013	-0.459556	-0.252343	-0.617994
ATP1A2	-0.719001	-0.754197	-0.758976	0.105033	-0.248293	0.824095	0.569811	0.492158	0.0251996	0.113717
ATP1A3	-0.540621	-0.2777	-0.403073	0.71509	0.556206	0.278706	0.17311	-0.147699	-0.301438	-0.593886
ATP1B1	0.747708	0.875309	0.78519	-0.103862	0.463486	-0.868487	-0.547215	-0.425556	0.0303441	-0.354522
ATP1B2	-0.742913	-0.839107	-0.793949	0.0540436	-0.401949	0.900097	0.649027	0.595654	0.122875	0.263585
ATP1B3	-0.54382	-0.577109	-0.516227	0.305109	-0.152483	0.469213	0.386573	0.180865	-0.0620277	-0.11393
ATP2A2	0.78035	0.939106	0.860159	-0.0717209	0.477567	-0.919282	-0.508365	-0.442803	-0.130362	-0.390761
ATP2A3	-0.169361	-0.41876	-0.250095	0.00915372	-0.516291	0.371582	0.0250229	0.200789	-0.185667	0.368107
ATP2B1	-0.0727996	0.313074	0.104264	0.5726	0.875832	-0.309313	-0.150101	-0.558841	-0.356178	-0.808114
ATP2B2	0.466072	0.665467	0.605752	0.300416	0.569169	-0.702137	-0.411488	-0.418827	-0.458511	-0.648209
ATP2B3	0.180493	0.497048	0.278959	0.4388	0.850147	-0.503296	-0.456068	-0.653594	-0.353073	-0.67415
ATP2B4	0.19076	0.512976	0.28831	0.105097	0.680192	-0.411416	-0.0752477	-0.37285	0.064929	-0.538801
ATP2C1	0.54158	0.558045	0.601424	-0.168977	0.0779429	-0.626965	-0.342345	-0.329516	-0.28308	-0.234079
ATP5A1	0.906667	0.825881	0.878761	-0.175833	0.104787	-0.822203	-0.561135	-0.240679	-0.0743615	-0.0778734
ATP5B	0.663165	0.724503	0.690638	0.00273211	0.28548	-0.685673	-0.144332	-0.131149	-0.0720347	-0.336626
ATP5C1	0.91614	0.776195	0.865975	-0.32889	-0.0984758	-0.787636	-0.436463	-0.127237	0.0695689	0.0754223
ATP5D	0.71475	0.566359	0.720757	0.118612	-0.0339164	-0.587559	-0.479938	-0.200251	-0.297575	-0.147073
ATP5F1	0.873315	0.694822	0.806499	-0.354703	-0.196397	-0.686606	-0.301376	-0.0376005	0.0212025	0.14547
ATP5G1	0.429271	0.334947	0.452039	0.291816	-0.0262941	-0.377099	-0.261245	-0.12786	-0.418276	-0.149793
ATP5G2	0.322692	0.116039	0.194665	-0.617222	-0.43786	-0.0423653	-0.0759277	0.255414	0.481782	0.7187
ATP5G3	0.830247	0.9056	0.839687	-0.0205877	0.443676	-0.836204	-0.609507	-0.397465	-0.176223	-0.302759
ATP5H	0.933526	0.868453	0.910886	-0.27535	0.075183	-0.857731	-0.536792	-0.260924	-0.055654	-0.00494705
ATP5I	0.57928	0.361519	0.540813	-0.269564	-0.336839	-0.443329	-0.322887	0.048506	-0.11012	0.236191
ATP5J	0.833672	0.651214	0.755134	-0.409166	-0.213253	-0.632198	-0.400106	-0.0235762	0.123788	0.31656
ATP5J2	0.421668	0.215265	0.34546	-0.229056	-0.39638	-0.171011	0.149574	0.378161	0.0716273	0.354663
ATP5L	0.867665	0.831947	0.86569	-0.239795	0.090292	-0.816604	-0.429385	-0.212842	-0.0640369	0.0303653
ATP5O	0.910618	0.814034	0.85832	-0.400045	-0.0108788	-0.794325	-0.468181	-0.173719	0.120651	0.13313
ATP5S	0.449644	0.285588	0.402249	0.0717931	-0.0636638	-0.426322	-0.528398	-0.346225	-0.179307	-0.0558736
ATP6AP1	-0.0175245	0.21376	0.0688096	0.574852	0.640656	-0.228618	-0.176675	-0.349477	-0.195297	-0.749055
ATP6AP2	0.813751	0.894557	0.844084	-0.164428	0.307589	-0.879235	-0.389681	-0.30851	-0.048579	-0.300234
ATP6V0A1	0.136826	0.394423	0.264577	0.650962	0.8131	-0.406987	-0.530615	-0.662965	-0.435625	-0.841947
ATP6V0A2	-0.36613	-0.498014	-0.39866	-0.293877	-0.521496	0.421353	0.482023	0.346169	0.275334	0.294241
ATP6V0B	0.724958	0.797121	0.809471	-0.0429108	0.254244	-0.798812	-0.356706	-0.233015	-0.150509	-0.339245
ATP6V0C	0.908036	0.87684	0.902201	-0.197035	0.12629	-0.840494	-0.389778	-0.231713	-0.0230093	-0.101022
ATP6V0D1	0.915332	0.934337	0.932048	-0.0644334	0.339184	-0.929117	-0.698595	-0.489098	-0.0932207	-0.263052
ATP6V0E1	-0.801889	-0.811131	-0.850046	-0.294523	-0.388524	0.86675	0.812447	0.598702	0.547698	0.476294
ATP6V1A	0.823916	0.947919	0.872264	-0.11232	0.471158	-0.922205	-0.618339	-0.449646	-0.0790137	-0.355216
ATP6V1B2	0.598723	0.84042	0.68413	0.0306722	0.643164	-0.78767	-0.345437	-0.405232	0.020113	-0.452406
ATP6V1C1	0.342802	0.660222	0.447669	0.026894	0.710213	-0.593952	-0.256487	-0.352101	-0.0187366	-0.470041
ATP6V1D	0.851895	0.934117	0.876472	-0.185113	0.33459	-0.876374	-0.431415	-0.332518	-0.0635927	-0.1901
ATP6V1E1	0.645584	0.838465	0.73555	0.216204	0.618009	-0.85149	-0.467127	-0.501037	-0.28554	-0.578347
ATP6V1E2	0.0151714	0.0627328	-0.0455568	0.00964576	0.216845	-0.0329411	-0.190502	-0.174269	0.134313	-0.0466361
ATP6V1F	0.599094	0.649476	0.592179	-0.0872122	0.266135	-0.550036	-0.172458	0.0343887	0.331586	0.00444114
ATP6V1G1	0.353106	0.394312	0.336385	-0.248044	0.0593703	-0.33234	0.191835	0.169164	0.217642	0.0822218
ATP6V1G2	0.849729	0.916567	0.867718	-0.22471	0.302522	-0.853486	-0.418177	-0.276503	-0.0244837	-0.14092
ATP6V1H	0.659831	0.879163	0.722747	-0.0249104	0.636244	-0.800749	-0.468174	-0.497511	0.0288547	-0.372393
ATP7B	-0.0638248	0.191758	-0.00127869	0.299587	0.629817	-0.0677846	-0.160202	-0.227195	0.0377872	-0.314354
ATP8A2	-0.60618	-0.581425	-0.560701	0.623601	0.135004	0.506215	-0.0357299	-0.142791	-0.367997	-0.257148
ATP8B2	-0.171295	-0.266984	-0.186343	0.401843	-0.112035	0.217613	0.0633184	-0.0306551	-0.403491	-0.0851356
ATP9A	0.266033	0.577142	0.437527	0.490806	0.839768	-0.595075	-0.559421	-0.686415	-0.317841	-0.749228
ATP9B	-0.545531	-0.428302	-0.465343	0.683439	0.313442	0.384317	0.142969	-0.0155956	-0.258237	-0.34673
ATPAF1	0.0111522	0.329074	0.111656	0.46599	0.837606	-0.306912	-0.421613	-0.674833	-0.350624	-0.626323
ATPAF2	-0.461647	-0.186051	-0.384147	0.109592	0.410947	0.318604	0.241702	0.0275717	0.0359361	-0.126415
ATPIF1	0.886402	0.812436	0.865875	-0.242615	0.0276411	-0.777864	-0.45583	-0.276066	-0.159044	0.0259553
ATR	-0.626424	-0.748162	-0.681594	-0.243692	-0.510123	0.680422	0.338685	0.315263	-0.0217488	0.303023
ATRNL1	0.799735	0.900396	0.823617	-0.0361064	0.467668	-0.906677	-0.6543	-0.515744	-0.149728	-0.357462
ATRX	0.687159	0.645178	0.709029	0.0277804	0.127759	-0.681205	-0.595694	-0.310012	-0.445574	-0.26162
ATXN1	0.557393	0.757361	0.663055	0.0513132	0.554312	-0.749253	-0.687264	-0.610486	-0.328004	-0.336206
ATXN10	0.76506	0.720035	0.771903	-0.0961168	0.0760146	-0.734734	-0.389797	-0.250217	-0.221973	-0.20133
ATXN2	-0.807371	-0.840343	-0.817233	0.343998	-0.163959	0.824323	0.299031	0.226856	-0.212622	0.0351225
ATXN2L	-0.436394	-0.143993	-0.38785	0.135788	0.474399	0.240472	0.123725	-0.18054	0.161727	-0.205834
ATXN3	-0.873188	-0.832016	-0.846477	0.374394	-0.0696593	0.812609	0.450738	0.27666	-0.146207	0.022842
ATXN7L2	-0.677546	-0.627273	-0.631918	0.667709	0.0969769	0.610179	0.294943	0.0550709	-0.265142	-0.27005
AUH	0.915577	0.932878	0.918301	-0.180335	0.27052	-0.918664	-0.576453	-0.366816	-0.0154345	-0.152319
AUP1	-0.779744	-0.817666	-0.820978	0.113428	-0.303526	0.80438	0.617038	0.475913	0.342536	0.262623
AURKAIP1	0.360061	0.137694	0.31004	-0.021385	-0.355178	-0.172943	-0.201707	-0.0989228	-0.229683	0.270432
AUTS2	-0.349771	-0.491348	-0.398876	0.232567	-0.225169	0.528642	0.00598033	0.176417	-0.26915	0.118763
AVEN	0.401402	0.509121	0.417816	-0.347644	0.209127	-0.436711	-0.171122	-0.1109	0.346941	0.0577754
AVIL	-0.269053	-0.0174956	-0.244292	-0.171589	0.315443	0.125795	0.129932	-0.00991499	0.297257	-0.0826992
AVPI1	-0.278595	0.00767042	-0.212138	0.411528	0.682751	0.0330018	-0.185742	-0.355843	-0.216611	-0.412828
AXIN1	-0.721343	-0.770795	-0.720929	0.302528	-0.22664	0.729959	0.33976	0.224577	-0.125093	0.065373
AXIN2	0.165669	0.366529	0.211204	0.221071	0.481963	-0.256304	0.0682252	-0.0489083	0.0157587	-0.369992
AXL	-0.6114	-0.793902	-0.696968	-0.0849368	-0.577202	0.830413	0.62978	0.668311	0.234425	0.40095
AZGP1	-0.71083	-0.608671	-0.692676	0.344569	0.120851	0.573552	0.247067	0.0118404	-0.160712	-0.146209
AZI1	-0.474556	-0.709326	-0.556935	0.20695	-0.499616	0.642245	0.278262	0.306955	-0.0852599	0.277258
AZI2	0.52408	0.588231	0.556329	0.0507014	0.357116	-0.553674	-0.633003	-0.396159	-0.309897	-0.0462834
AZIN1	0.896306	0.817478	0.869424	-0.373923	0.00845855	-0.834504	-0.538814	-0.322074	-0.00329745	-0.014948
B2M	-0.36601	-0.579729	-0.459882	-0.427845	-0.718661	0.592992	0.797286	0.884248	0.605347	0.647682
B3GALNT1	0.198434	0.501426	0.33631	0.390266	0.7721	-0.435183	-0.376729	-0.45233	-0.300189	-0.538743
B3GALT2	-0.0233871	0.130744	0.108236	0.478169	0.381862	-0.226037	-0.233155	-0.42262	-0.40264	-0.482349
B3GALT4	-0.025101	-0.0765493	-0.00430853	0.0985328	-0.154171	0.0228578	0.104963	0.15063	-0.0588528	-0.0466991
B3GALT6	0.714214	0.710068	0.755193	-0.151094	0.109635	-0.717062	-0.389788	-0.155145	0.155893	-0.0338048
B3GAT1	0.679414	0.617971	0.659717	-0.252594	0.0657584	-0.583593	-0.63924	-0.397763	-0.00678911	0.116289
B3GAT3	-0.2309	0.115306	-0.070443	0.329218	0.652353	-0.125264	-0.147465	-0.289016	-0.0780743	-0.502335
B3GNT1	0.885228	0.845907	0.894153	-0.089672	0.182298	-0.877092	-0.547636	-0.365239	-0.102449	-0.196425
B3GNT4	0.378398	0.473037	0.452346	0.278404	0.392226	-0.482175	-0.592352	-0.568571	-0.529377	-0.414279
B4GALNT4	-0.333422	-0.375177	-0.342794	0.299242	-0.14019	0.451795	0.315538	0.202892	-0.238389	0.00950462
B4GALT1	-0.530069	-0.626744	-0.601905	-0.203963	-0.431657	0.642179	0.804285	0.658242	0.624319	0.403749
B4GALT2	-0.491451	-0.655312	-0.507022	0.123104	-0.44449	0.576486	0.197736	0.119394	-0.237044	0.211871
B4GALT3	0.00902687	0.00760889	0.0387065	0.435634	0.179519	-0.0115719	-0.26375	-0.309914	-0.21247	-0.174257
B4GALT4	-0.683246	-0.780547	-0.742431	-0.00546659	-0.432588	0.766988	0.701527	0.429092	0.105965	0.251175
B4GALT5	0.770944	0.933186	0.844032	-0.0272229	0.527954	-0.872974	-0.512524	-0.433272	-0.0804733	-0.356843
B4GALT6	0.728571	0.891736	0.789383	0.108357	0.601164	-0.883218	-0.615866	-0.579803	-0.190357	-0.460126
B4GALT7	-0.149276	-0.25009	-0.176367	0.461711	-0.0718727	0.206618	0.174264	0.0737938	-0.0551373	-0.100527
BAALC	-0.410398	-0.68396	-0.486272	-0.0316322	-0.663718	0.668166	0.356726	0.502462	-0.114593	0.381577
BACE1	0.0572884	0.135148	0.109686	-0.260041	0.0617197	-0.229362	-0.397139	-0.273362	-0.0769244	-0.0940822
BACE2	-0.456352	-0.41755	-0.455345	-0.0228255	-0.152049	0.491747	0.769645	0.434625	0.169663	0.118376
BACH2	-0.0698255	0.0873993	0.00838415	-0.0234228	0.32222	-0.0717253	-0.40953	-0.245369	-0.219611	-0.21301
BAD	0.735265	0.628517	0.728025	-0.0656286	0.08018	-0.660379	-0.675323	-0.370552	-0.0677682	-0.0175001
BAG3	-0.694943	-0.591379	-0.678923	-0.1074	-0.10823	0.688153	0.772593	0.368549	0.257129	0.22725
BAG4	0.537661	0.662806	0.547534	-0.146612	0.340523	-0.571022	-0.212439	-0.117539	0.117333	-0.151548
BAG5	0.442097	0.737503	0.539912	0.0783218	0.749688	-0.688993	-0.432542	-0.507595	-0.0998647	-0.503102
BAHD1	-0.549815	-0.609305	-0.527762	0.0884484	-0.325697	0.560216	0.410425	0.238008	-0.0903542	0.207215
BAI1	-0.0702703	-0.22619	-0.0780814	0.524331	-0.165382	0.175324	-0.00729036	0.0599188	-0.528261	-0.16847
BAI2	0.165166	0.171267	0.253963	0.553097	0.182071	-0.235898	-0.0216737	-0.0516737	-0.431451	-0.468555
BAI3	0.633764	0.841303	0.721257	0.0573397	0.630645	-0.764088	-0.581854	-0.537787	-0.18029	-0.428888
BAIAP2	0.456612	0.735427	0.586818	0.461693	0.826644	-0.704605	-0.498079	-0.582161	-0.26182	-0.718689
BAIAP2L2	0.399595	0.370417	0.430892	0.4888	0.240003	-0.422037	-0.327189	-0.341161	-0.429005	-0.353716
BAIAP3	-0.0301174	0.141576	0.0325983	0.518492	0.560062	-0.113289	-0.0995931	-0.285415	-0.0641069	-0.482636
BAK1	-0.51269	-0.708216	-0.541976	0.216057	-0.501489	0.610549	0.389343	0.332134	-0.157462	0.195901
BAMBI	-0.502437	-0.610243	-0.543333	-0.380127	-0.49722	0.556867	0.426195	0.412321	0.32805	0.422266
BANF1	0.0207907	0.0867088	0.00104063	-0.339304	0.00152338	0.0354427	0.074519	0.0096513	0.228787	0.297639
BANK1	-0.155659	0.00163035	-0.10325	0.354341	0.432938	-0.0110099	-0.0282967	-0.330177	-0.195135	-0.380333
BAP1	0.0444502	0.0481046	0.0977224	0.484975	0.245071	-0.0473591	-0.386248	-0.351076	-0.219096	-0.089284
BASP1	0.768622	0.897685	0.827181	-0.126338	0.39456	-0.838823	-0.353468	-0.285346	0.0426056	-0.218122
BAX	0.384091	0.303639	0.297966	-0.52028	-0.158234	-0.245198	0.00653282	0.155933	0.462075	0.267815
BAZ1A	-0.725914	-0.791098	-0.789248	-0.317605	-0.528139	0.795423	0.854826	0.637601	0.426125	0.411606
BAZ1B	-0.731763	-0.541711	-0.685052	0.178363	0.2464	0.55346	0.205642	-0.0554435	0.111012	-0.155748
BAZ2B	-0.831415	-0.874646	-0.863164	-0.0598375	-0.344797	0.857469	0.325995	0.234328	0.00698077	0.318646
BBOX1	-0.696494	-0.790331	-0.770796	-0.253697	-0.471062	0.889114	0.701398	0.630417	0.415834	0.541436
BBS1	-0.241254	-0.222994	-0.277592	0.282473	0.0989976	0.291414	0.204316	0.218334	0.0495962	0.016369
BBS12	0.0823685	0.437092	0.195517	0.288542	0.813038	-0.345689	-0.281678	-0.37577	-0.0248759	-0.531154
BBS2	-0.695779	-0.734728	-0.746602	0.0680701	-0.245527	0.798052	0.50569	0.419343	0.0841984	0.204998
BBS4	0.139372	-0.0834553	0.0868271	0.150853	-0.322466	0.0138171	-0.290374	-0.016384	-0.384861	0.0785269
BBS7	0.297028	0.546738	0.412645	0.40864	0.724346	-0.603885	-0.411315	-0.611435	-0.125694	-0.62374
BBX	-0.717517	-0.743139	-0.760368	-0.268741	-0.341516	0.718215	0.429249	0.344038	0.303811	0.367821
BCAN	-0.504938	-0.743887	-0.582623	-0.271358	-0.687858	0.737676	0.333215	0.499393	0.244726	0.64526
BCAP29	-0.0400359	0.263615	0.0597612	0.25752	0.690853	-0.238436	-0.391057	-0.541412	-0.419379	-0.605026
BCAP31	-0.256534	-0.075984	-0.22017	0.281585	0.387128	0.178131	0.242036	0.00911835	0.207072	-0.164066
BCAR1	-0.113988	0.146133	-0.0171307	0.113561	0.518247	-0.188463	-0.33853	-0.53275	-0.110834	-0.447931
BCAR3	-0.453153	-0.33274	-0.469386	-0.21279	0.0262484	0.512577	0.52598	0.328564	0.377876	0.301961
BCAS1	-0.59986	-0.763008	-0.649112	-0.184204	-0.565233	0.687583	0.319583	0.30385	-0.0670914	0.415387
BCAS4	-0.216518	-0.116851	-0.173238	0.686931	0.441702	0.170295	-0.0908566	-0.155276	-0.376869	-0.323711
BCAT1	0.65098	0.634971	0.625769	-0.333357	0.0887397	-0.657405	-0.450738	-0.146194	0.234966	-0.00481656
BCAT2	-0.72891	-0.654069	-0.741896	0.176461	0.0217891	0.726998	0.294904	0.249241	0.0650071	0.140001
BCCIP	0.843829	0.801532	0.823232	-0.281756	0.0514087	-0.78428	-0.273594	-0.127876	0.00582223	-0.0742403
BCKDK	0.0718806	-0.119967	0.036547	0.219587	-0.309222	0.0200338	0.15812	0.173315	-0.0649219	-0.0523416
BCL11A	0.147303	0.0844587	0.215451	0.516462	0.100138	-0.196403	-0.404555	-0.263949	-0.64285	-0.427479
BCL11B	0.45418	0.675121	0.544507	0.0228255	0.584182	-0.602971	-0.528677	-0.427478	-0.0492742	-0.259546
BCL2	-0.746699	-0.671077	-0.752025	0.104986	0.00262309	0.755782	0.493764	0.321714	0.169742	0.113134
BCL2L1	-0.274763	-0.185031	-0.25736	-0.174793	0.0648215	0.205803	0.0374174	0.0320906	0.432966	0.155187
BCL2L13	-0.440734	-0.141044	-0.377441	0.0325516	0.462909	0.178851	0.267816	-0.00989746	0.269669	-0.227406
BCL2L2	0.325754	0.339066	0.331302	0.221267	0.272124	-0.339545	-0.551267	-0.484826	-0.433757	-0.103664
BCL3	-0.586044	-0.549342	-0.58439	0.0466723	-0.163545	0.617447	0.857957	0.449101	0.225023	0.14392
BCL6	-0.71644	-0.628693	-0.679838	0.170911	0.0112799	0.650496	0.512392	0.167623	0.131923	-0.056417
BCL7A	-0.460457	-0.321792	-0.386205	0.320916	0.142445	0.348087	0.261266	0.100203	-0.231326	-0.124834
BCL7B	0.24689	0.440804	0.344967	0.666356	0.644777	-0.442922	-0.231302	-0.457092	-0.397085	-0.612984
BCL7C	-0.284448	-0.607731	-0.411593	-0.395627	-0.828239	0.588603	0.465424	0.562769	0.386128	0.688318
BCL9	-0.634532	-0.434926	-0.552083	0.348734	0.309533	0.453247	0.127759	0.0729987	-0.0534612	-0.170761
BCL9L	-0.138883	-0.0153132	-0.0652392	0.132363	0.25211	0.0608643	-0.136576	-0.0894662	-0.0322239	-0.166124
BCLAF1	-0.0176752	0.179216	0.0247571	-0.32813	0.257555	-0.207276	-0.0807394	-0.231375	0.225236	-0.13401
BCMO1	-0.0984067	-0.0730134	-0.0982712	-0.204887	-0.143462	0.0648639	0.506133	0.251218	0.428502	0.130112
BCOR	0.0309912	0.191925	0.126453	-0.0371692	0.245428	-0.225139	-0.200254	-0.274994	-0.23894	-0.279858
BCORL1	-0.251997	-0.133456	-0.221074	0.354699	0.233632	0.114263	0.20219	0.0239377	0.0490424	-0.304595
BCR	0.150853	-0.0123533	0.127245	0.0219083	-0.236925	-0.0092648	-0.018096	0.0190286	-0.188278	0.107565
BCS1L	0.772867	0.655709	0.738544	-0.303155	-0.0796385	-0.697569	-0.516441	-0.159704	-0.0216473	0.100673
BDH2	-0.582734	-0.717648	-0.661422	-0.0677087	-0.49021	0.764197	0.537575	0.476926	-0.0944521	0.293472
BDNF	0.607944	0.644006	0.691142	0.0121601	0.209865	-0.669869	-0.366955	-0.364517	-0.304901	-0.297297
BDP1	-0.594091	-0.507509	-0.530678	0.3628	0.0923514	0.508335	0.0157212	-0.100079	-0.387419	-0.127355
BECN1	0.861061	0.782473	0.862917	-0.135733	0.0570459	-0.810854	-0.489935	-0.162759	-0.143097	-0.115154
BET1	0.822459	0.848655	0.804328	-0.326197	0.221701	-0.794823	-0.458903	-0.211221	0.18145	-0.038328
BET1L	0.338476	0.519995	0.388059	0.0594959	0.512691	-0.507723	-0.493512	-0.357266	0.0509702	-0.323401
BEX1	0.868998	0.928877	0.901917	-0.229706	0.26387	-0.88432	-0.471882	-0.326144	-0.086962	-0.150405
BEX2	0.89645	0.931995	0.923585	-0.132052	0.292604	-0.882943	-0.502717	-0.335906	-0.128934	-0.164569
BFAR	0.0873555	0.00605969	0.0238062	-0.32687	-0.168032	0.0539089	-0.0895874	0.017001	0.299159	0.368129
BGN	-0.685888	-0.722549	-0.722199	-0.132122	-0.303236	0.738539	0.560206	0.518502	0.57889	0.401515
BHLHB9	0.787524	0.900213	0.816841	-0.298355	0.350868	-0.858586	-0.525916	-0.438029	0.00949171	-0.163181
BICD1	0.598074	0.735613	0.653938	-0.273438	0.294584	-0.696962	-0.156152	-0.197897	0.219753	-0.11926
BICD2	0.0576591	0.20051	0.1271	0.102963	0.331827	-0.246258	-0.330083	-0.370692	-0.235829	-0.325384
BID	0.477146	0.374345	0.42696	-0.530785	-0.26777	-0.362193	0.0297081	0.237658	0.287547	0.363518
BIN1	-0.634238	-0.578667	-0.629071	-0.0834003	-0.119357	0.52452	0.219962	0.106044	0.287299	0.109316
BIN3	-0.493753	-0.401579	-0.450963	0.565204	0.23171	0.436814	0.141831	0.0648202	-0.181648	-0.185962
BIRC2	-0.434066	-0.426625	-0.448045	-0.500092	-0.280276	0.442057	0.299179	0.240338	0.327666	0.363698
BIRC6	-0.356178	-0.400626	-0.316142	0.318363	-0.117267	0.285776	-0.0737096	-0.245495	-0.603998	-0.250621
BIVM	0.432702	0.545876	0.454017	0.160313	0.468054	-0.548145	-0.637953	-0.518772	-0.11068	-0.247204
BLCAP	-0.393664	-0.0760554	-0.270099	0.465829	0.644544	0.112577	0.0951833	-0.207532	-0.159788	-0.502016
BLMH	-0.633181	-0.600044	-0.61515	-0.0877152	-0.222725	0.544277	0.397828	0.211909	0.129644	0.270428
BLOC1S1	-0.342047	-0.645967	-0.432987	-0.239764	-0.79259	0.583561	0.407512	0.570226	0.305834	0.650142
BLOC1S2	0.854859	0.739212	0.777554	-0.352655	0.0109814	-0.724245	-0.600596	-0.244746	0.0730376	0.124227
BLVRA	0.828075	0.758313	0.784995	-0.148168	0.0878681	-0.735827	-0.381438	-0.18296	-0.0237763	-0.0173627
BLVRB	-0.413034	-0.426218	-0.407282	0.0365647	-0.222312	0.396212	0.415683	0.348	-0.193536	0.0291814
BLZF1	-0.90115	-0.826516	-0.885885	0.443002	0.0170569	0.798907	0.478666	0.125377	-0.0360779	-0.095535
BMP1	-0.665596	-0.816038	-0.734107	0.0947048	-0.463009	0.788645	0.538892	0.493561	0.061479	0.312059
BMP2	-0.0928057	-0.024494	-0.0453135	-0.0403759	-0.00888165	-0.0325134	0.244169	0.109856	-0.0272303	-0.124175
BMP2K	0.000417294	0.0498093	0.00388378	-0.277668	-0.063906	-0.0952936	0.303741	0.236579	0.430902	-0.0528968
BMP7	-0.654487	-0.754319	-0.715626	-0.206633	-0.477852	0.780092	0.572076	0.418499	0.228235	0.488848
BMPR2	0.68036	0.832891	0.721782	-0.237144	0.410955	-0.784544	-0.381059	-0.396292	0.0826133	-0.263118
BNIP1	0.799078	0.813775	0.799276	-0.219488	0.229685	-0.749214	-0.608767	-0.277997	-0.0119343	-0.0560312
BNIP2	-0.450053	-0.533464	-0.541739	-0.558461	-0.50984	0.588357	0.802067	0.703536	0.69373	0.529837
BNIP3	0.103878	0.333999	0.24338	0.442777	0.550035	-0.332866	-0.155514	-0.41498	-0.597086	-0.638882
BNIP3L	0.377234	0.438466	0.420869	-0.0711846	0.123483	-0.508664	-0.178789	-0.239042	-0.340065	-0.363687
BOK	-0.535943	-0.503705	-0.542079	-0.254873	-0.18605	0.44327	0.203539	0.111041	0.154595	0.154908
BOLA1	0.21757	0.036607	0.140399	-0.194547	-0.397782	-0.0129396	0.0284946	0.12615	-0.084322	0.306708
BOLA3	0.678002	0.463358	0.573141	-0.385685	-0.327796	-0.431649	-0.100733	0.230175	0.229271	0.412162
BOP1	-0.0737498	-0.181164	-0.0486153	0.669386	-0.0166966	0.106271	-0.090527	-0.15586	-0.384403	-0.195479
BPGM	0.880606	0.855415	0.855779	-0.328633	0.143779	-0.849263	-0.559585	-0.298532	-0.0558389	-0.056301
BPHL	0.563231	0.384149	0.516873	0.142028	-0.0698473	-0.379179	-0.183317	-0.123509	-0.272039	-0.127259
BRAF	-0.428824	-0.447949	-0.361009	0.468591	-0.0682306	0.332999	0.0162242	-0.0173136	-0.441398	-0.294409
BRAP	-0.528391	-0.692995	-0.553544	0.0243208	-0.510643	0.66791	0.353374	0.30516	-0.169789	0.318114
BRD1	0.305379	0.557169	0.38782	0.360819	0.696103	-0.518262	-0.42133	-0.452373	-0.138867	-0.601902
BRD2	-0.400764	-0.568268	-0.433001	0.0223638	-0.500236	0.47194	0.410089	0.282988	-0.0327487	0.185593
BRD3	-0.645857	-0.794094	-0.682809	0.0755571	-0.451378	0.746949	0.163235	0.291344	-0.0765957	0.327148
BRD7	-0.388897	-0.625692	-0.499298	-0.381203	-0.668487	0.586704	0.16743	0.359095	0.0833241	0.59155
BRD8	0.358604	0.564773	0.387788	-0.191907	0.481099	-0.492259	-0.429868	-0.414012	0.188998	-0.149717
BRD9	-0.477131	-0.670823	-0.50606	0.288527	-0.443936	0.566989	0.363962	0.293389	-0.20311	0.115436
BRE	0.875772	0.923988	0.891956	0.0283751	0.383332	-0.872679	-0.509965	-0.409061	-0.103312	-0.258552
BRF1	-0.128824	-0.0523956	-0.0463799	0.64729	0.316105	-0.0522406	-0.232974	-0.139905	-0.330126	-0.475647
BRF2	0.513882	0.773827	0.597792	-0.00720844	0.658655	-0.738051	-0.410667	-0.548314	-0.00356024	-0.471281
BRI3	-0.230132	-0.366176	-0.335438	-0.298295	-0.414792	0.432987	0.607809	0.633755	0.682047	0.556563
BRI3BP	-0.576047	-0.642234	-0.562585	0.416325	-0.153508	0.607979	0.122589	0.086694	-0.329383	0.0810306
BRMS1	-0.558318	-0.680423	-0.633784	-0.405993	-0.575678	0.644801	0.610463	0.556429	0.532328	0.559026
BRPF1	-0.695244	-0.558719	-0.620065	0.184308	0.0298492	0.503443	0.457921	0.125889	-0.0183856	-0.107862
BRPF3	0.855272	0.920792	0.890358	0.0100425	0.401748	-0.894346	-0.717123	-0.495508	-0.138827	-0.291931
BRSK1	-0.254244	-0.310963	-0.21734	0.450802	-0.0130059	0.22865	-0.249292	-0.133982	-0.263437	-0.0520415
BRSK2	-0.490575	-0.551116	-0.468194	0.687568	-0.0444541	0.465982	0.128597	-0.0160458	-0.432095	-0.234332
BRWD1	0.81117	0.885286	0.859201	-0.0757194	0.32234	-0.844068	-0.388855	-0.323998	-0.244261	-0.299071
BSCL2	0.308267	0.566792	0.436627	0.693215	0.832079	-0.550499	-0.396601	-0.603911	-0.437698	-0.835704
BSDC1	-0.729831	-0.702828	-0.688746	0.451307	-0.0335516	0.679638	0.345712	0.102039	-0.221096	-0.13611
BSG	-0.661075	-0.451669	-0.582061	0.52235	0.392092	0.49296	0.272058	0.0434531	-0.107782	-0.368582
BSN	0.108637	0.429142	0.269954	0.68575	0.878645	-0.396791	-0.380962	-0.585295	-0.330801	-0.776318
BST2	-0.447457	-0.590304	-0.511514	-0.328556	-0.532283	0.661649	0.587167	0.876995	0.413516	0.562914
BTAF1	-0.716467	-0.617833	-0.630991	0.207517	-0.0392487	0.541264	0.249266	-0.0392306	-0.258512	-0.12382
BTBD1	0.855819	0.811481	0.839239	-0.284756	0.114397	-0.857532	-0.597749	-0.428009	-0.0628486	-0.119384
BTBD10	0.867003	0.950576	0.902555	-0.218209	0.339482	-0.912503	-0.527116	-0.437541	-0.044708	-0.202375
BTBD11	0.507767	0.594831	0.532931	-0.196719	0.348377	-0.563477	-0.63175	-0.368326	0.0991914	-0.0350881
BTBD3	0.526472	0.714878	0.58116	-0.208217	0.468618	-0.70964	-0.571251	-0.466701	0.0420249	-0.281633
BTBD6	0.69365	0.758424	0.753295	0.00128507	0.356635	-0.724315	-0.681931	-0.437096	-0.111047	-0.0758014
BTBD7	-0.870493	-0.827479	-0.86727	0.165132	-0.097569	0.847172	0.503991	0.276653	0.155046	0.19576
BTBD9	0.344567	0.484936	0.467524	0.573358	0.526705	-0.491151	-0.280726	-0.303798	-0.321408	-0.560987
BTD	-0.232191	-0.269081	-0.232432	0.0145112	-0.076695	0.212079	-0.257414	-0.123735	-0.0157506	0.0354005
BTF3	0.566161	0.449616	0.47557	-0.716622	-0.277104	-0.410148	-0.0550764	0.192717	0.565674	0.485111
BTF3L4	0.91762	0.879298	0.885269	-0.320582	0.12955	-0.866112	-0.547546	-0.297238	0.0280706	-0.000544421
BTG1	-0.720346	-0.61489	-0.744413	-0.126504	-0.0476932	0.697655	0.73195	0.426005	0.487855	0.184907
BTG2	-0.524172	-0.561285	-0.543934	0.0268062	-0.225027	0.512318	0.567986	0.190893	0.145544	0.00106701
BTG3	0.117516	0.0336935	0.0900576	-0.529659	-0.409602	-0.0437134	0.274271	0.127464	0.0619968	0.325711
BTN2A1	0.798086	0.851077	0.805343	-0.144005	0.294299	-0.815794	-0.373909	-0.175439	-0.115352	-0.277504
BTN2A2	-0.391397	-0.281173	-0.401313	-0.0574273	0.0648559	0.399881	0.38551	0.227602	0.256104	0.22639
BTN3A1	-0.62827	-0.711979	-0.707008	-0.328113	-0.435051	0.725158	0.655228	0.728318	0.529083	0.437476
BTN3A2	-0.371071	-0.407836	-0.438915	-0.418146	-0.297542	0.461329	0.503518	0.688875	0.755056	0.454341
BTN3A3	-0.0419196	-0.0143262	-0.0959254	-0.216021	0.054252	0.0639729	0.179077	0.332493	0.426078	0.117644
BTNL9	-0.173941	0.0551848	-0.0863375	0.424189	0.572445	0.0104019	-0.230528	-0.206402	-0.317604	-0.520404
BTRC	0.474009	0.785923	0.595617	0.16909	0.792583	-0.704362	-0.471831	-0.58303	-0.12793	-0.520605
BUB3	-0.616693	-0.526515	-0.621899	-0.17039	-0.13144	0.501139	0.37789	0.283963	0.276455	0.136574
BYSL	0.794403	0.844053	0.809225	-0.292111	0.20659	-0.777987	-0.357269	-0.15958	0.0384605	-0.0614612
BZRAP1	-0.473809	-0.634168	-0.488447	0.280336	-0.399866	0.588999	0.232677	0.247605	-0.348902	0.117032
BZW2	0.863785	0.942845	0.924542	-0.106541	0.364173	-0.945092	-0.557803	-0.422746	-0.117911	-0.287402
C10orf10	-0.709051	-0.600604	-0.678582	0.125102	-0.0459974	0.683147	0.806749	0.433288	0.19052	0.132012
C10orf114	-0.551566	-0.647951	-0.6141	-0.0926072	-0.385269	0.667358	0.425942	0.275533	0.283738	0.456617
C10orf118	-0.5488	-0.697412	-0.596374	-0.108235	-0.520073	0.645776	0.328447	0.176975	-0.0684567	0.34173
C10orf137	0.111606	0.429195	0.218786	-0.113893	0.530938	-0.324162	-0.0905762	-0.339905	-0.0214174	-0.257923
C10orf32	0.881123	0.797375	0.839367	-0.395697	-0.0393332	-0.764558	-0.446708	-0.155802	0.0850135	0.0785939
C10orf35	0.782849	0.892192	0.830985	0.164446	0.501429	-0.837118	-0.408167	-0.404278	-0.175456	-0.386807
C10orf54	-0.393149	-0.293689	-0.411659	-0.140479	0.0784232	0.420198	0.225895	0.0881767	0.483009	0.335789
C10orf76	-0.0296222	0.0506554	-0.0513211	0.0438692	0.287639	-0.0160815	-0.324824	-0.255713	0.149659	-0.152316
C10orf88	0.804676	0.903698	0.862073	-0.0674111	0.363293	-0.897925	-0.617428	-0.481724	-0.213433	-0.273668
C10orf90	-0.464335	-0.431019	-0.473253	-0.315222	-0.180185	0.374742	0.101743	0.125129	0.227011	0.191377
C11orf1	0.641013	0.320276	0.5245	-0.518194	-0.589052	-0.322459	-0.150225	0.27855	0.19572	0.488438
C11orf10	-0.214926	-0.514321	-0.357318	-0.600543	-0.850872	0.516551	0.442347	0.573066	0.444947	0.812799
C11orf24	-0.327026	-0.536627	-0.354303	0.150449	-0.515234	0.42187	0.177469	0.195553	-0.245008	0.189063
C11orf31	0.850673	0.900978	0.894434	0.0994711	0.406225	-0.923476	-0.666282	-0.538758	-0.270531	-0.381965
C11orf48	0.156601	-0.0845626	0.040126	-0.335001	-0.412764	0.104157	-0.210375	0.0685048	0.138112	0.561568
C11orf49	0.893937	0.896004	0.895348	-0.0733999	0.303356	-0.856467	-0.732683	-0.490129	-0.151795	-0.19006
C11orf54	-0.510479	-0.502288	-0.561645	-0.311074	-0.253581	0.495337	0.276278	0.305716	0.242655	0.306448
C11orf71	0.64594	0.547079	0.608403	-0.225256	-0.0389958	-0.573038	-0.432842	-0.218088	0.0388117	0.0215913
C11orf9	-0.309829	-0.398274	-0.341706	-0.258874	-0.349116	0.269279	0.0265092	0.122468	0.0655954	0.141103
C12orf10	0.473621	0.332009	0.505547	0.316389	-0.0523085	-0.394032	-0.314759	-0.0628999	-0.403388	-0.135974
C12orf23	0.750103	0.784644	0.781327	-0.302909	0.123249	-0.764427	-0.393491	-0.348879	-0.0974792	-0.0952047
C12orf29	-0.0582038	0.191127	0.0134584	-0.0264304	0.494374	-0.123892	-0.321205	-0.422011	-0.00473134	-0.133287
C12orf4	0.87351	0.965179	0.902514	-0.103825	0.417276	-0.92355	-0.567644	-0.458301	-0.0406597	-0.232742
C12orf43	0.71125	0.887749	0.789675	0.131964	0.58602	-0.859832	-0.606579	-0.577903	-0.208881	-0.431259
C12orf44	0.357584	0.486518	0.456315	-0.126324	0.18708	-0.467597	-0.0763553	-0.264527	-0.153377	-0.184333
C12orf45	0.691248	0.728562	0.696144	-0.4238	0.130807	-0.681063	-0.517839	-0.218364	0.0528186	0.0426493
C12orf49	0.492626	0.416624	0.454457	-0.39773	-0.161347	-0.457019	0.0144644	0.0330893	0.131668	0.0808563
C12orf5	0.897987	0.873616	0.910223	-0.155398	0.184842	-0.876489	-0.491177	-0.262518	0.035384	-0.170783
C12orf52	0.587265	0.709875	0.671108	0.481754	0.61143	-0.705909	-0.677558	-0.579417	-0.336135	-0.502121
C12orf57	0.619589	0.409478	0.543759	-0.288277	-0.294902	-0.377477	-0.390017	0.0121945	-0.117791	0.405443
C14orf1	-0.468338	-0.623744	-0.484142	0.110048	-0.392809	0.559131	0.148208	0.0637877	-0.225473	0.227774
C14orf119	-0.541357	-0.736004	-0.574496	0.0548126	-0.516948	0.679329	0.262888	0.321213	-0.160437	0.369119
C14orf142	0.764222	0.740649	0.748474	-0.50023	-0.0212803	-0.679081	-0.337777	-0.100566	0.122425	0.16842
C14orf159	-0.62612	-0.719349	-0.664593	0.209902	-0.280948	0.782716	0.294578	0.373813	-0.0959323	0.24151
C14orf166	0.759246	0.629648	0.676184	-0.635311	-0.24708	-0.587867	-0.123569	0.105548	0.291365	0.358888
C14orf2	0.829534	0.871605	0.851384	-0.186095	0.253991	-0.811603	-0.489364	-0.304856	-0.0399267	-0.0172627
C14orf28	-0.0105917	0.021061	0.0441389	0.322336	0.170796	-0.147588	-0.319919	-0.361886	-0.416331	-0.375055
C14orf37	0.109709	-0.177027	-0.0191031	-0.119811	-0.510695	0.158722	0.0568003	0.239548	0.200412	0.374262
C14orf79	0.178619	0.0331299	0.187595	0.523315	-0.0754247	-0.142852	-0.101995	-0.169003	-0.347904	-0.279576
C14orf80	-0.191207	-0.435085	-0.226679	0.321638	-0.429966	0.330119	0.0728335	0.137343	-0.169816	0.164906
C14orf93	-0.644465	-0.762008	-0.723421	-0.241015	-0.488288	0.762033	0.344355	0.333785	0.398864	0.537281
C15orf23	0.829235	0.821591	0.861645	-0.0648551	0.219525	-0.839527	-0.522744	-0.405961	-0.154656	-0.211653
C15orf27	0.489389	0.618646	0.584889	0.609477	0.586929	-0.643165	-0.434342	-0.424807	-0.520032	-0.687951
C15orf38	-0.155505	-0.124202	-0.138508	-0.183888	-0.104809	0.0683288	-0.0084504	0.138154	0.145674	0.142499
C15orf40	0.307299	0.269485	0.25248	0.144748	0.119561	-0.305799	-0.329798	-0.432418	-0.204142	-0.225796
C16orf45	0.693481	0.902887	0.784723	0.121694	0.658076	-0.870802	-0.621081	-0.556459	-0.137664	-0.446627
C16orf55	-0.604033	-0.577646	-0.572608	0.566527	0.0193656	0.558066	0.461309	0.159011	-0.289395	-0.166065
C16orf58	0.0826525	0.180652	0.150502	0.704355	0.46552	-0.257287	-0.256286	-0.306485	-0.173335	-0.547155
C16orf80	0.82668	0.838331	0.825153	-0.405457	0.136682	-0.782187	-0.503707	-0.224257	0.0954713	0.0600227
C17orf58	-0.269627	-0.358839	-0.313341	0.238836	-0.191211	0.386939	0.316785	0.365005	0.010093	0.07255
C17orf59	0.319435	0.562343	0.372402	-0.137704	0.565162	-0.518617	-0.404583	-0.375022	0.0286817	-0.316078
C17orf61	-0.525376	-0.748122	-0.61504	-0.288939	-0.731658	0.730489	0.57657	0.537715	0.310791	0.645196
C17orf62	-0.505992	-0.612005	-0.556589	-0.212277	-0.451475	0.57754	0.561343	0.570369	0.593424	0.455571
C17orf70	-0.440418	-0.658368	-0.493272	0.248314	-0.462	0.542824	0.241321	0.324173	-0.0716252	0.161898
C17orf75	-0.0993936	0.0278369	-0.0109788	0.422068	0.341883	0.00609305	-0.1834	-0.247189	-0.402503	-0.280272
C17orf79	0.861424	0.817696	0.834813	-0.254606	0.0988033	-0.766991	-0.369303	-0.221209	0.0718813	0.0343491
C17orf80	0.503443	0.56395	0.550292	0.0111098	0.258629	-0.560715	-0.386338	-0.432056	-0.338649	-0.250501
C17orf85	-0.279713	-0.109982	-0.236513	-0.139419	0.191678	0.107594	-0.0303883	-0.202687	-0.0190077	-0.0158111
C18orf21	0.844148	0.781672	0.8144	-0.392948	-0.000265527	-0.715445	-0.444528	-0.126732	0.0587869	0.171049
C18orf25	-0.123542	0.22521	-0.016447	0.104716	0.697596	-0.145921	-0.124078	-0.337923	0.0112928	-0.395618
C18orf56	-0.291598	-0.442436	-0.339086	-0.344082	-0.467187	0.350554	0.0520267	0.23441	0.0685364	0.318109
C18orf8	0.417747	0.610734	0.451012	-0.085549	0.478914	-0.51803	-0.301669	-0.283373	0.0668202	-0.171599
C19orf10	0.294943	0.115531	0.254899	-0.144114	-0.326414	-0.130003	0.120704	0.0682602	-0.114389	0.20711
C19orf12	-0.381117	-0.177323	-0.276242	0.769819	0.560561	0.230023	0.0271116	-0.2512	-0.406391	-0.491919
C19orf24	0.536382	0.649603	0.568737	0.134273	0.506944	-0.612163	-0.475577	-0.382752	0.0559359	-0.319665
C19orf25	-0.57848	-0.386414	-0.55392	-0.00468012	0.232685	0.433146	0.105154	-0.048505	0.191987	0.0566286
C19orf26	-0.469487	-0.674465	-0.508046	0.17762	-0.506259	0.612814	0.34121	0.249166	-0.191651	0.202236
C19orf6	-0.12934	-0.306221	-0.155431	0.124108	-0.325124	0.20373	-0.0780769	0.0613429	0.0350944	0.14069
C1GALT1	-0.0507165	-0.159857	-0.0510929	-0.237986	-0.412529	0.0519354	0.0890032	0.0522298	-0.17819	0.148726
C1GALT1C1	-0.524581	-0.568264	-0.508973	0.073237	-0.220672	0.46474	0.0222213	0.115924	-0.121345	0.120019
C1orf109	0.726207	0.895272	0.771974	-0.031998	0.547367	-0.848338	-0.532271	-0.469624	-0.0698805	-0.36832
C1orf115	0.0412922	0.346633	0.169668	0.378227	0.659166	-0.245536	0.105663	-0.310736	-0.160768	-0.454349
C1orf122	-0.246881	-0.602387	-0.39005	-0.369402	-0.834375	0.567935	0.28141	0.512146	0.115882	0.649013
C1orf123	0.381287	0.206414	0.300306	0.020148	-0.16843	-0.228665	-0.123664	0.0877929	0.0537215	0.210085
C1orf131	0.24932	0.201659	0.176796	-0.619922	-0.255404	-0.0900006	0.121448	0.379095	0.541398	0.573545
C1orf159	0.284427	0.33766	0.35518	0.419434	0.307448	-0.371903	-0.462988	-0.258349	-0.199865	-0.41442
C1orf173	0.716585	0.90359	0.773557	-0.15259	0.514395	-0.826057	-0.437039	-0.386833	0.0283532	-0.261897
C1orf192	-0.506051	-0.660613	-0.552233	0.16379	-0.377029	0.627409	0.419994	0.255134	-0.0953901	0.113546
C1orf198	-0.779669	-0.852451	-0.814719	-0.247042	-0.481239	0.807585	0.527089	0.392797	0.156628	0.343315
C1orf21	0.435566	0.353832	0.454382	0.00882736	0.00841069	-0.331215	-0.564292	-0.259268	-0.402346	0.0347095
C1orf35	-0.254941	-0.235091	-0.253341	0.145669	-0.00508324	0.26628	0.0604037	-0.0167282	-0.109369	0.169135
C1orf43	-0.129847	-0.179718	-0.201562	-0.537087	-0.363936	0.219241	0.158692	0.145561	0.303263	0.587872
C1orf50	0.0925943	-0.221835	-0.0518436	-0.393366	-0.702131	0.250743	0.146524	0.390858	0.224023	0.688662
C1orf51	0.336821	0.42272	0.406044	0.0885172	0.281371	-0.372761	-0.296304	-0.447305	-0.423425	-0.278675
C1orf52	0.576961	0.65287	0.642095	0.0916734	0.270222	-0.657436	-0.315301	-0.409923	-0.386192	-0.368393
C1orf54	-0.500745	-0.709931	-0.606705	-0.43495	-0.742667	0.749782	0.813533	0.820511	0.517166	0.703455
C1orf56	0.68665	0.745883	0.680666	-0.118547	0.338626	-0.730811	-0.520497	-0.380273	0.113658	-0.202249
C1orf61	-0.338363	-0.621412	-0.426593	-0.268471	-0.764896	0.655083	0.436448	0.58824	0.0400432	0.572732
C1orf63	-0.73804	-0.61055	-0.720269	0.239231	0.0735295	0.608105	0.328064	0.107273	-0.0356636	-0.130269
C1orf74	0.712821	0.666449	0.71039	0.148013	0.219794	-0.697073	-0.542328	-0.297087	-0.219897	-0.227122
C1orf85	0.452181	0.323664	0.358166	-0.278924	-0.147234	-0.33784	-0.0885908	0.26727	0.585467	0.204558
C1orf86	-0.359865	-0.658792	-0.47966	-0.193829	-0.71947	0.662073	0.396611	0.587903	0.229457	0.65609
C1QA	-0.0298416	-0.0332779	-0.0863449	-0.437595	-0.155265	0.113954	0.312975	0.307932	0.914728	0.503918
C1QB	-0.0966357	-0.0974729	-0.162621	-0.450455	-0.169222	0.157002	0.396601	0.347945	0.936737	0.508222
C1QBP	0.801493	0.733788	0.756714	-0.394278	-0.0447605	-0.66526	-0.197018	-0.000122024	0.191908	0.125382
C1QC	-0.0685752	-0.0538006	-0.128447	-0.439749	-0.121161	0.10961	0.357237	0.292114	0.92773	0.460334
C1QL1	-0.168617	-0.258731	-0.200907	-0.0970239	-0.150031	0.199098	-0.258369	-0.0142948	0.238243	0.260186
C1QL2	-0.0451764	0.137522	0.0241079	0.575895	0.618831	-0.130649	-0.341107	-0.476958	-0.319757	-0.637636
C1QL3	0.825223	0.749219	0.840446	0.142225	0.180346	-0.751228	-0.557022	-0.398562	-0.352387	-0.207746
C1QTNF1	-0.648954	-0.698901	-0.671217	-0.171206	-0.3792	0.739308	0.624517	0.575795	0.372707	0.435516
C1QTNF3	-0.453712	-0.614235	-0.473795	-0.131157	-0.561067	0.588045	0.50505	0.539495	-0.0273912	0.329948
C1QTNF4	0.964147	0.903241	0.961715	-0.213464	0.10962	-0.882119	-0.63272	-0.310297	-0.153581	-0.0719442
C1R	-0.0855956	-0.0173993	-0.102529	-0.303929	-0.0536572	0.0464171	0.494185	0.391906	0.812537	0.245716
C1RL	-0.0265418	0.139893	-0.0261471	-0.0823007	0.304808	-0.071327	0.226158	0.147105	0.518224	-0.0531048
C1S	-0.487517	-0.329068	-0.47069	-0.0217114	0.124043	0.390652	0.701027	0.412853	0.588585	0.0310602
C2	-0.0734728	-0.0578861	-0.129018	-0.359777	-0.09518	0.111762	0.380434	0.387578	0.901581	0.329483
C20orf111	0.598544	0.588635	0.555886	-0.46818	0.00538022	-0.505283	0.0536964	0.0419412	0.256982	0.187074
C20orf112	-0.323812	-0.460373	-0.328346	0.196138	-0.306627	0.367998	0.258338	0.181268	-0.194366	0.169117
C20orf24	0.739279	0.686885	0.682308	-0.527207	-0.0800827	-0.621899	-0.111573	-0.0480205	0.306868	0.243977
C20orf27	0.448598	0.23365	0.438782	0.255168	-0.222973	-0.266588	-0.156355	0.075792	-0.100869	0.012729
C20orf72	-0.586593	-0.740352	-0.694268	-0.394329	-0.550532	0.790997	0.518339	0.583626	0.464192	0.626947
C20orf96	-0.559288	-0.630251	-0.566591	0.294499	-0.247671	0.66676	0.329524	0.319126	-0.0760562	0.146174
C21orf119	0.547618	0.316653	0.455471	-0.218749	-0.326644	-0.292004	-0.0614593	0.0875476	0.091404	0.267515
C21orf2	-0.407927	-0.550678	-0.411673	0.380998	-0.228998	0.47028	-0.11893	0.014591	-0.267456	0.126667
C21orf33	0.168391	-0.0352003	0.034476	-0.557075	-0.497921	0.0343699	-0.0658135	0.222823	0.0884896	0.424665
C21orf59	0.457715	0.22542	0.390163	-0.19347	-0.387073	-0.322075	-0.220895	0.0045566	-0.113012	0.118048
C21orf67	-0.444727	-0.651827	-0.477477	0.0382737	-0.564434	0.610204	0.354076	0.340121	-0.272644	0.302027
C22orf23	0.242054	0.310828	0.274703	0.39749	0.343825	-0.341312	-0.245793	-0.412449	-0.283954	-0.364299
C22orf25	-0.416004	-0.260238	-0.344264	0.767316	0.489293	0.249287	0.0118779	-0.175657	-0.224839	-0.471574
C2orf18	0.238974	0.182384	0.172833	-0.299563	-0.0269672	-0.201222	-0.0741481	0.0153241	0.0756635	0.00329124
C2orf29	-0.769603	-0.583222	-0.722705	0.369338	0.249004	0.544067	0.287682	0.0145861	0.00701143	-0.217012
C3	-0.0504708	-0.107317	-0.109947	-0.465894	-0.292884	0.152192	0.356756	0.333107	0.84413	0.556839
C3orf14	0.928202	0.854715	0.898081	-0.345499	0.0222299	-0.810981	-0.470517	-0.195465	-0.00367963	0.0957656
C3orf17	-0.0802024	-0.293938	-0.163534	-0.298709	-0.561842	0.270704	0.407733	0.380481	0.389585	0.401519
C3orf18	0.110437	0.054966	0.117393	0.421048	0.125175	-0.0935142	-0.409979	-0.311053	-0.655746	-0.23205
C3orf37	-0.0137521	0.250014	0.0589066	0.434361	0.665052	-0.202253	-0.142201	-0.434389	-0.256193	-0.449646
C3orf38	0.663486	0.754778	0.672437	-0.247143	0.326606	-0.717121	-0.314738	-0.157426	0.349315	-0.0851963
C3orf58	-0.169238	0.0202111	-0.111644	-0.157018	0.268154	-0.0638808	-0.277485	-0.195824	0.0924711	-0.195473
C3orf62	-0.30635	-0.207152	-0.327716	0.132438	0.196086	0.257439	0.00359414	-0.0122274	0.221546	0.0512441
C4orf34	-0.798892	-0.790674	-0.781311	0.425341	-0.0576244	0.728183	0.224074	0.0886276	-0.252461	-0.0442218
C5AR1	-0.281032	-0.271625	-0.320322	-0.130197	-0.172155	0.299082	0.739667	0.549377	0.561015	0.0990996
C5orf15	0.188442	0.0965088	0.175488	-0.347108	-0.251643	-0.203883	-0.145976	0.0422401	0.273306	0.0842872
C5orf28	-0.901131	-0.871846	-0.914754	0.256311	-0.150299	0.854865	0.545369	0.203919	0.0405318	0.0988677
C5orf4	-0.599109	-0.719798	-0.653215	-0.332417	-0.552045	0.680164	0.403144	0.416441	0.115931	0.369108
C6orf1	0.866457	0.716468	0.836108	-0.0358735	0.0217268	-0.716332	-0.486966	-0.257769	-0.0420958	-0.00105501
C6orf106	-0.241038	0.0429687	-0.128084	0.288438	0.595891	-0.00575385	-0.120841	-0.349569	-0.0752887	-0.317362
C6orf108	-0.14514	-0.424556	-0.274662	-0.135155	-0.528628	0.417519	0.124281	0.347365	0.079263	0.498833
C6orf120	0.779666	0.755662	0.799633	-0.107715	0.110379	-0.779431	-0.35136	-0.255947	-0.200555	-0.194678
C6orf136	0.445394	0.567419	0.528792	0.637765	0.604833	-0.599275	-0.436027	-0.515718	-0.476674	-0.674541
C6orf162	0.317328	0.188654	0.2844	-0.186	-0.184546	-0.101671	-0.288785	0.0932973	-0.199258	0.151918
C6orf170	-0.869613	-0.830357	-0.850225	0.41225	-0.0725462	0.795821	0.404471	0.108382	-0.149404	-0.0477677
C6orf203	0.269372	0.274016	0.251355	-0.195712	0.0668707	-0.282635	-0.518329	-0.21817	-0.149987	-0.0680068
C6orf211	0.294241	0.639094	0.414206	0.20368	0.782798	-0.591922	-0.285899	-0.482034	-0.204137	-0.626681
C6orf47	-0.130281	-0.195939	-0.182575	-0.397037	-0.265582	0.19546	-0.00316846	0.30219	0.288513	0.428517
C6orf48	-0.196136	-0.352956	-0.258859	-0.408223	-0.444185	0.258337	0.0364042	0.138838	0.419287	0.488822
C6orf57	0.896118	0.838038	0.88062	-0.109016	0.144645	-0.816841	-0.526357	-0.24366	-0.134826	-0.0845482
C6orf70	-0.00367679	-0.170201	-0.067602	-0.0590007	-0.361402	0.147629	0.0372276	0.136242	-0.131312	0.186222
C7orf26	-0.564717	-0.434065	-0.470229	0.528071	0.208637	0.335379	0.166591	-0.144903	-0.0714239	-0.302166
C8orf33	-0.188792	-0.45726	-0.236185	0.0898068	-0.560731	0.356649	0.188785	0.215977	-0.264229	0.240542
C8orf4	0.34736	0.174683	0.282411	-0.249864	-0.3144	-0.139565	0.16788	0.286175	-0.099018	0.274647
C8orf40	0.745936	0.533731	0.706098	-0.202229	-0.237974	-0.561618	-0.434226	0.0816762	0.0404594	0.224767
C8orf44	-0.00801114	0.10254	0.0389035	0.540617	0.379909	-0.110083	-0.105771	-0.199483	-0.440713	-0.47213
C8orf46	0.574093	0.779261	0.658487	-0.0663194	0.549982	-0.762043	-0.605869	-0.646161	-0.170083	-0.42219
C8orf58	-0.342005	-0.265069	-0.387592	-0.149754	-0.0183379	0.343776	0.56766	0.390253	0.461664	0.00784604
C8orf76	0.694499	0.833615	0.732959	-0.0949334	0.484076	-0.752858	-0.548382	-0.432478	0.0424021	-0.209014
C9orf114	-0.684391	-0.716614	-0.735921	0.0248159	-0.251514	0.75281	0.395656	0.314043	0.317168	0.346148
C9orf116	0.76868	0.693632	0.724677	-0.280965	-0.0036554	-0.615253	-0.364839	-0.123089	0.103131	0.171632
C9orf123	0.501493	0.333404	0.498675	0.0461971	-0.125762	-0.438434	-0.594481	-0.217517	-0.405284	-0.0943996
C9orf142	-0.400685	-0.606	-0.463456	-0.219277	-0.610847	0.602355	0.400633	0.320342	0.317348	0.691352
C9orf156	-0.461982	-0.659749	-0.551863	-0.308465	-0.677739	0.619388	0.505582	0.454163	0.0385211	0.478873
C9orf16	0.610687	0.43903	0.59812	-0.113004	-0.184748	-0.453518	-0.367592	-0.0198017	-0.192392	0.145056
C9orf24	0.490045	0.376875	0.426947	0.147722	0.0589975	-0.370182	-0.428322	-0.197851	-0.35079	-0.164204
C9orf3	-0.197862	-0.183587	-0.206815	-0.22988	-0.13144	0.0717204	0.0163939	-0.200744	0.0390599	0.0081413
C9orf37	-0.577584	-0.739263	-0.625258	0.333595	-0.367022	0.652327	0.30703	0.139657	-0.276485	0.0672018
C9orf40	0.545171	0.801374	0.644257	0.0875384	0.658058	-0.72788	-0.388558	-0.526132	-0.0671349	-0.389336
C9orf64	-0.477338	-0.471907	-0.552232	-0.371471	-0.264223	0.526368	0.413984	0.286299	0.320505	0.336998
C9orf78	0.165618	0.0362619	0.0496616	-0.552167	-0.308156	-0.00516198	0.0762887	0.219273	0.537591	0.571631
C9orf89	0.164555	0.104068	0.168522	0.294914	0.0581209	-0.146932	0.0404347	0.0186261	0.0362796	-0.169289
C9orf9	0.68794	0.621903	0.658277	-0.111983	0.0366013	-0.592362	-0.361284	-0.187932	0.0958108	0.00984237
C9orf91	0.364042	0.681858	0.483729	0.412416	0.888246	-0.642942	-0.419452	-0.552163	-0.218232	-0.657839
CA10	0.698892	0.679652	0.749536	0.24453	0.234342	-0.724716	-0.395422	-0.257491	-0.257536	-0.449798
CA11	0.588436	0.528112	0.590286	-0.0407398	0.160409	-0.543797	-0.772864	-0.369997	-0.0444383	0.0103789
CA12	-0.586657	-0.375351	-0.562204	0.204028	0.3047	0.418832	0.339163	0.0471168	0.0199348	-0.269266
CA14	-0.257063	-0.331435	-0.271358	-0.252184	-0.298448	0.239514	-0.133654	0.0854711	-0.071157	0.121794
CA2	-0.4536	-0.545777	-0.52072	-0.526704	-0.55626	0.506235	0.544233	0.550627	0.342037	0.44824
CA4	0.789714	0.68525	0.764974	-0.0167159	0.0804351	-0.750006	-0.587994	-0.325001	-0.179644	-0.268664
CA5B	-0.470563	-0.588873	-0.522298	-0.0435862	-0.350052	0.609569	0.408842	0.421762	-0.0144351	0.303936
CA7	0.457836	0.71169	0.574889	0.31317	0.691069	-0.710387	-0.481828	-0.603285	-0.340378	-0.543183
CA8	0.216159	0.348972	0.204555	-0.136537	0.380577	-0.26382	-0.312922	-0.203196	0.155007	0.0143982
CAB39	0.663747	0.84358	0.702239	-0.18615	0.475408	-0.802677	-0.339677	-0.42775	0.0922956	-0.27158
CAB39L	0.342142	0.429635	0.34984	-0.16268	0.220882	-0.350779	0.0175369	-0.117648	0.254093	-0.0307488
CABIN1	-0.260972	-0.127656	-0.190675	0.710973	0.486392	0.0933618	-0.243205	-0.247041	-0.095375	-0.514879
CABLES1	-0.415934	-0.630029	-0.482889	0.104772	-0.479623	0.637501	0.2198	0.250803	-0.195671	0.319835
CABLES2	0.484717	0.695374	0.590779	0.402637	0.671504	-0.734713	-0.487195	-0.609867	-0.368017	-0.767449
CABP1	0.0651315	0.351328	0.196833	0.744752	0.846577	-0.362561	-0.34974	-0.621335	-0.425342	-0.740922
CABP7	0.270294	0.254173	0.312719	-0.0439226	0.0356664	-0.290984	-0.317297	-0.185765	-0.168012	0.0399908
CABYR	0.758292	0.807258	0.785463	-0.0680018	0.335028	-0.84695	-0.686307	-0.580131	-0.151353	-0.325079
CACHD1	-0.66794	-0.709447	-0.694593	0.184494	-0.223933	0.788861	0.579276	0.422024	0.0627143	0.11203
CACNA1A	-0.560058	-0.551498	-0.514876	0.711743	0.0564716	0.491132	0.259498	0.0331318	-0.365205	-0.283998
CACNA1B	-0.0471043	-0.0568934	-0.032571	0.51699	0.166812	0.0135399	0.0892092	-0.0497741	-0.203994	-0.268134
CACNA1C	0.0221011	0.245301	0.116699	0.421904	0.58407	-0.222867	-0.343128	-0.505201	-0.407048	-0.43681
CACNA1E	-0.0226593	0.257109	0.109638	0.749541	0.793979	-0.222904	-0.249849	-0.588397	-0.407727	-0.73617
CACNA1F	0.724103	0.879954	0.81103	0.326737	0.65938	-0.860191	-0.703014	-0.651269	-0.383299	-0.601519
CACNA1G	0.42762	0.505436	0.52503	0.371722	0.340086	-0.570049	-0.393911	-0.258933	-0.503208	-0.586959
CACNA1H	0.359794	0.311104	0.382861	0.503447	0.190825	-0.31514	-0.226534	-0.170118	-0.227302	-0.424802
CACNA1I	-0.564616	-0.427092	-0.480978	0.80703	0.341053	0.385617	0.126705	-0.154384	-0.353463	-0.503629
CACNA2D2	0.393541	0.537373	0.461357	0.530613	0.659491	-0.572316	-0.769587	-0.613338	-0.413715	-0.567476
CACNA2D3	0.478907	0.772254	0.595894	0.379204	0.868793	-0.710501	-0.558823	-0.599146	-0.269606	-0.671068
CACNB1	0.757227	0.825318	0.835646	0.295221	0.43746	-0.869283	-0.562412	-0.440106	-0.311307	-0.560821
CACNB2	0.523047	0.722593	0.603193	0.0369814	0.578732	-0.630499	-0.445505	-0.440963	-0.175596	-0.365501
CACNB3	0.692114	0.728056	0.768919	0.313818	0.364203	-0.69706	-0.535524	-0.41859	-0.382217	-0.333215
CACNB4	0.715534	0.819993	0.772429	-0.00641298	0.38976	-0.844565	-0.53679	-0.494164	-0.223766	-0.337118
CACNG2	0.251013	0.391314	0.340917	0.569812	0.64247	-0.42327	-0.734913	-0.521568	-0.32073	-0.495105
CACNG3	0.569682	0.702101	0.693782	0.42557	0.515573	-0.682487	-0.371306	-0.36065	-0.448222	-0.595905
CACNG7	0.470772	0.543548	0.507485	0.284368	0.413008	-0.523507	-0.516614	-0.334827	-0.196271	-0.277639
CACYBP	0.746347	0.765059	0.720274	-0.321204	0.204456	-0.708103	-0.472782	-0.362514	0.0214598	0.00232617
CAD	-0.311448	-0.157917	-0.293427	0.0595223	0.210903	0.186764	0.129392	-0.0517276	0.354297	-0.00599945
CADPS	0.458051	0.766317	0.588755	0.105263	0.751056	-0.715134	-0.419849	-0.501424	-0.0818447	-0.466492
CADPS2	0.165021	0.506888	0.304067	0.385925	0.831295	-0.516662	-0.340763	-0.559932	-0.296249	-0.721237
CALB1	0.894728	0.875589	0.89186	-0.171987	0.166156	-0.834453	-0.426858	-0.290134	-0.0144731	-0.0863967
CALB2	0.667871	0.561859	0.640454	-0.364139	-0.0680409	-0.522685	-0.49184	-0.100174	0.206735	0.316639
CALCOCO1	-0.161708	0.0148114	-0.116334	0.398306	0.492102	0.00151331	-0.379137	-0.434833	-0.022022	-0.327591
CALCOCO2	-0.47933	-0.32728	-0.499973	-0.236853	0.111053	0.422328	0.29462	0.0444031	0.119856	0.082084
CALCRL	-0.392902	-0.215589	-0.354182	-0.34106	0.09307	0.308352	0.276887	0.216349	0.31623	0.226152
CALD1	-0.629182	-0.835437	-0.683053	0.157834	-0.531718	0.784371	0.397651	0.391448	-0.101464	0.349291
CALM1	0.304325	0.534627	0.395414	-0.298902	0.360612	-0.438828	-0.192072	-0.164654	0.186125	-0.0963157
CALM2	0.142882	0.2544	0.167829	-0.284973	0.087092	-0.148902	0.0989831	0.142371	0.125096	-0.0414652
CALM3	0.513055	0.656251	0.583038	0.0859317	0.418591	-0.625284	-0.179461	-0.20533	0.085727	-0.234688
CALML4	-0.1096	-0.359995	-0.231685	-0.330393	-0.55611	0.377078	0.258393	0.358664	0.259349	0.79154
CALN1	-0.549527	-0.309797	-0.441627	0.393244	0.449292	0.355751	-0.0215666	-0.259014	-0.141555	-0.246665
CALR	-0.74091	-0.828375	-0.806247	-0.275057	-0.529487	0.858364	0.770577	0.578857	0.421905	0.494429
CALU	0.0829668	-0.0967607	0.0426101	-0.462817	-0.551984	0.0645815	0.360399	0.40893	0.190262	0.321023
CAMK1	0.714737	0.690706	0.74968	0.0647018	0.169607	-0.668272	-0.441316	-0.316474	-0.398494	-0.272177
CAMK1D	0.701127	0.886292	0.768352	-0.019912	0.597628	-0.850088	-0.639372	-0.52301	-0.162242	-0.396699
CAMK1G	0.554357	0.769052	0.654994	0.300946	0.74728	-0.739771	-0.693359	-0.568491	-0.192411	-0.530878
CAMK2A	0.0532858	0.355264	0.209981	0.41506	0.703141	-0.28084	-0.0970802	-0.327726	-0.225617	-0.523269
CAMK2B	0.0677143	0.257609	0.178395	0.763533	0.680106	-0.269538	-0.390128	-0.437589	-0.232208	-0.59513
CAMK2D	-0.0110578	0.231898	0.104047	0.475771	0.571683	-0.169925	-0.0572144	-0.208358	-0.540356	-0.600865
CAMK2G	0.452978	0.541551	0.476784	0.37501	0.463053	-0.531308	-0.289186	-0.381796	-0.272891	-0.47404
CAMK2N1	0.379152	0.412409	0.39027	-0.403751	-0.0175785	-0.364534	-0.0531204	0.0450439	0.300453	0.168355
CAMK2N2	0.714488	0.517397	0.692014	-0.215028	-0.25834	-0.518141	-0.400915	-0.0466428	-0.0970782	0.314725
CAMKK1	-0.222174	-0.334642	-0.242325	0.446712	-0.119671	0.252568	0.125316	-0.0775003	-0.346751	-0.186006
CAMKK2	0.276704	0.451676	0.361692	0.332022	0.602764	-0.465641	-0.609445	-0.525828	-0.570044	-0.480087
CAMKV	0.484832	0.716295	0.599131	0.470171	0.757378	-0.677202	-0.496482	-0.666501	-0.292196	-0.608115
CAMSAP1	0.762119	0.903351	0.836801	0.0358007	0.523406	-0.888647	-0.715346	-0.637701	-0.261995	-0.421347
CAMTA1	0.352951	0.675103	0.478149	0.163557	0.80022	-0.654731	-0.511399	-0.56922	-0.0908307	-0.535417
CAMTA2	0.466925	0.620738	0.560338	0.565529	0.67588	-0.625171	-0.5904	-0.579454	-0.365201	-0.629866
CAND1	0.631733	0.730291	0.668913	-0.15838	0.325467	-0.718252	-0.571302	-0.546149	-0.188094	-0.206759
CAND2	0.510666	0.537645	0.580376	0.382274	0.32679	-0.548343	-0.565343	-0.432586	-0.413772	-0.375226
CANT1	0.347616	0.532419	0.39248	0.0784612	0.545515	-0.516215	-0.37165	-0.411448	0.152568	-0.385772
CANX	0.242132	0.454472	0.325437	0.243373	0.586634	-0.414689	-0.165856	-0.27376	0.0921038	-0.448293
CAP1	0.358507	0.231348	0.309279	-0.489486	-0.320564	-0.196515	0.0882451	0.268969	0.615013	0.345608
CAP2	0.595772	0.829673	0.733198	0.230859	0.659732	-0.808495	-0.44547	-0.575775	-0.349249	-0.560014
CAPG	-0.342563	-0.416406	-0.407236	-0.225556	-0.32092	0.441714	0.588542	0.664242	0.61908	0.326263
CAPN1	0.175557	0.212297	0.13799	0.348493	0.372714	-0.180444	-0.133094	-0.0816807	0.0753233	-0.270793
CAPN10	-0.0372686	0.129163	-0.040238	-0.0427963	0.353974	-0.0339168	-0.0961655	0.0190958	0.155825	-0.0223002
CAPN2	-0.739883	-0.754995	-0.782062	-0.154661	-0.350565	0.820139	0.597639	0.457119	0.22579	0.37756
CAPN3	-0.56047	-0.52979	-0.558927	-0.173177	-0.17622	0.43526	0.281563	0.18576	0.0797659	0.0519602
CAPN5	-0.21843	-0.305366	-0.178651	0.54761	-0.0825667	0.209458	0.207262	0.0614333	-0.268536	-0.266881
CAPN7	0.691803	0.841421	0.767949	0.00497413	0.458097	-0.852972	-0.435603	-0.405191	-0.201234	-0.398998
CAPNS1	0.257926	0.374938	0.285342	0.476737	0.546248	-0.359347	-0.17133	-0.299709	-0.0512418	-0.525303
CAPS	-0.867385	-0.918072	-0.889206	0.177978	-0.304463	0.874645	0.511679	0.313863	0.115218	0.222444
CAPZA2	0.31181	0.568196	0.436766	0.154603	0.629168	-0.601627	-0.255767	-0.397005	0.0272642	-0.51847
CAPZB	-0.203489	-0.474935	-0.271878	0.181551	-0.528014	0.394706	0.216852	0.292829	-0.0608793	0.257546
CARD11	-0.480132	-0.624147	-0.534622	0.0672087	-0.413337	0.544663	0.312513	0.245699	0.174014	0.310535
CARD8	-0.102066	-0.340222	-0.210406	-0.403285	-0.612548	0.346397	0.24911	0.512074	0.522351	0.527277
CARD9	0.0913805	0.151504	0.0733244	-0.123998	0.121468	-0.125431	0.0398194	-0.0303601	0.603557	0.222794
CARHSP1	-0.707388	-0.824279	-0.79297	-0.359957	-0.585122	0.866529	0.740808	0.571981	0.319115	0.597181
CARM1	-0.566512	-0.501713	-0.528601	0.771845	0.245297	0.468846	0.195217	-0.0450092	-0.14493	-0.314721
CARS	-0.517622	-0.560328	-0.466468	0.403051	-0.175663	0.485414	0.341827	0.125847	-0.387493	-0.0975358
CASC2	0.325847	0.578208	0.430591	0.297202	0.645355	-0.514422	-0.245133	-0.404221	-0.391464	-0.596813
CASC3	-0.554519	-0.596237	-0.600086	0.0311851	-0.155856	0.583482	0.0509409	0.0540635	-0.0842439	0.174722
CASC4	0.82886	0.76063	0.782028	-0.377682	0.0496324	-0.742921	-0.438298	-0.151735	0.164887	0.0724765
CASD1	0.887321	0.910029	0.89575	-0.162019	0.300632	-0.919216	-0.660649	-0.418214	-0.0938079	-0.215553
CASK	0.248087	0.162224	0.246692	-0.299492	-0.191348	-0.186324	-0.343032	-0.109384	-0.190431	0.0778258
CASKIN2	-0.440704	-0.68328	-0.495473	0.121601	-0.573227	0.612288	0.330497	0.302502	-0.210525	0.313656
CASP2	-0.725141	-0.687385	-0.737825	0.01268	-0.0961309	0.671088	0.223389	0.232665	0.209654	0.20265
CASP3	-0.629252	-0.617522	-0.598485	-0.0863898	-0.245183	0.647456	0.38245	0.478993	0.0139941	0.239385
CASP9	-0.495254	-0.51999	-0.478523	0.305341	-0.157715	0.501746	0.196182	-0.0200011	-0.189075	-0.0555533
CASQ1	0.675197	0.879921	0.754084	0.12297	0.652403	-0.831155	-0.586316	-0.583506	-0.178821	-0.448453
CAST	-0.705091	-0.482243	-0.666891	0.0281658	0.180435	0.485592	0.415942	0.0453117	-0.0324455	-0.184477
CAT	-0.769106	-0.811506	-0.822041	-0.338063	-0.469221	0.839189	0.696299	0.492208	0.261117	0.420768
CATSPER2	0.670957	0.729432	0.704427	0.32485	0.496621	-0.779522	-0.590645	-0.495841	-0.309196	-0.533414
CAV1	-0.582685	-0.563832	-0.596757	-0.00510192	-0.177242	0.577852	0.745598	0.460926	0.360864	0.174617
CAV2	-0.613146	-0.670601	-0.631238	0.0681703	-0.24729	0.618681	0.384478	0.122727	0.0336461	0.203043
CBFA2T2	-0.102276	0.198988	0.0105964	0.34396	0.585268	-0.145806	-0.0515363	-0.401034	-0.264706	-0.508006
CBFA2T3	-0.104369	0.184766	0.00169633	0.42647	0.634441	-0.138358	-0.22973	-0.239481	-0.123863	-0.460424
CBFB	-0.606524	-0.561498	-0.638476	-0.41149	-0.236007	0.568009	0.49192	0.335222	0.531785	0.355181
CBL	0.0958447	0.0700498	0.0194994	-0.526505	-0.165121	0.039384	0.109341	0.12775	0.503403	0.358224
CBLB	-0.82486	-0.850261	-0.856569	0.101651	-0.252931	0.834693	0.453495	0.245568	0.0993984	0.248399
CBLL1	0.143805	0.381553	0.235456	-0.266966	0.341054	-0.276694	0.0687552	0.00867363	0.116349	-0.054571
CBLN1	0.711223	0.797184	0.746167	-0.181929	0.317248	-0.750001	-0.4452	-0.315143	0.0446873	-0.185034
CBLN2	0.652318	0.807521	0.708404	-0.0758389	0.454479	-0.735713	-0.339105	-0.278906	0.0374637	-0.283975
CBLN4	0.83809	0.883851	0.864534	-0.172767	0.29429	-0.856311	-0.474253	-0.306258	-0.0423419	-0.153175
CBR1	-0.580652	-0.710688	-0.653217	-0.349635	-0.578972	0.634834	0.524206	0.364244	0.106215	0.355927
CBR3	-0.50349	-0.571471	-0.572078	-0.327602	-0.426189	0.597912	0.708111	0.67984	0.451903	0.385863
CBR4	-0.093896	0.094152	-0.0663395	-0.144282	0.310922	-0.0740906	-0.303399	-0.418403	-0.0953083	-0.122232
CBS	-0.778981	-0.853274	-0.822358	-0.058937	-0.456728	0.891946	0.739272	0.481146	0.0980862	0.345669
CBX1	0.0418262	0.203179	0.0456433	-0.0687707	0.265355	-0.16392	0.384446	0.059031	0.261265	-0.268762
CBX3	-0.0922747	-0.225843	-0.0863299	0.0991254	-0.335845	0.161488	0.112178	0.273533	-0.352609	0.117544
CBX4	0.504332	0.321699	0.450662	-0.129792	-0.309879	-0.388576	-0.0459064	-0.0403609	-0.199079	0.0154336
CBX5	0.268874	0.123896	0.237134	-0.384685	-0.3466	-0.150361	-0.302297	0.0661977	-0.200559	0.327556
CBX6	0.139703	0.0563956	0.181166	0.472132	-0.00091445	-0.0953522	-0.167454	-0.0884365	-0.423124	-0.181151
CBX7	0.218161	0.48149	0.290263	0.258231	0.723709	-0.437626	-0.431489	-0.562043	-0.0937615	-0.432207
CC2D1A	-0.481673	-0.437393	-0.473617	0.655016	0.179637	0.453099	0.301086	0.0350656	-0.0662585	-0.200066
CC2D1B	-0.381234	-0.291195	-0.373813	-0.0233847	0.0151278	0.32778	0.355123	0.39733	0.127102	-0.0270762
CCBL1	-0.335153	-0.336732	-0.355467	0.378933	0.108094	0.273948	-0.167143	-0.270981	-0.378428	-0.21934
CCBL2	0.434873	0.195672	0.381645	-0.150625	-0.428864	-0.239213	0.146654	0.196357	-0.0155908	0.193006
CCDC104	0.617759	0.704777	0.66448	-0.00228676	0.286577	-0.71305	-0.364774	-0.372148	-0.304442	-0.301507
CCDC12	0.0652903	0.0258075	0.0808654	0.197521	-0.0238379	-0.0198233	-0.269084	-0.121144	-0.318418	0.0194971
CCDC127	0.412331	0.550805	0.429696	-0.193651	0.366525	-0.448056	-0.342848	-0.196813	0.239424	-0.0581671
CCDC14	-0.621687	-0.407122	-0.520226	0.635511	0.372372	0.397013	0.14637	-0.171123	-0.342245	-0.468784
CCDC22	-0.463282	-0.656394	-0.504492	0.11689	-0.491244	0.587491	0.284897	0.255523	-0.23451	0.140372
CCDC23	0.699859	0.619967	0.643994	-0.408336	-0.0594606	-0.575419	-0.428621	-0.0777412	0.0653792	0.170587
CCDC24	-0.156034	-0.130163	-0.116231	0.755176	0.253472	0.124575	0.0388	-0.152737	-0.452106	-0.409394
CCDC25	0.294739	0.429233	0.314115	-0.0638706	0.441001	-0.449786	-0.610539	-0.640263	-0.0782619	-0.218745
CCDC28A	-0.345746	-0.0778234	-0.287609	0.428424	0.583959	0.159049	0.146819	-0.120674	0.0457243	-0.293347
CCDC28B	-0.0605465	-0.360761	-0.164724	-0.331603	-0.70654	0.367126	0.0260309	0.37972	-0.0023769	0.57735
CCDC3	0.195037	0.470451	0.299582	0.183987	0.672798	-0.398885	-0.411315	-0.475963	-0.0156848	-0.323956
CCDC34	-0.268239	-0.0372625	-0.196669	0.534509	0.57441	0.132031	-0.00203303	-0.148106	0.00279593	-0.282163
CCDC41	0.202437	-0.00699909	0.186993	0.0665394	-0.365574	-0.0619903	-0.21863	0.156129	-0.382499	0.0604846
CCDC43	-0.0701372	-0.180996	-0.0515555	0.168165	-0.196303	0.0948872	-0.213092	-0.040733	-0.542977	-0.0109119
CCDC47	0.179235	0.23827	0.17472	-0.131482	0.150432	-0.299619	-0.286784	-0.479546	-0.290541	-0.172602
CCDC48	0.427689	0.505143	0.445631	-0.130325	0.244731	-0.485121	-0.324285	-0.301085	-0.018668	-0.186952
CCDC50	-0.489434	-0.593661	-0.586364	-0.536784	-0.53208	0.660538	0.701128	0.669905	0.749392	0.697719
CCDC51	0.646728	0.803263	0.701656	0.118849	0.52769	-0.748466	-0.428244	-0.370555	-0.139159	-0.379562
CCDC53	0.503549	0.299923	0.437235	-0.524314	-0.462884	-0.298474	0.0956735	0.334758	0.428958	0.470582
CCDC58	-0.50475	-0.460949	-0.512005	-0.0422242	-0.106962	0.511246	0.237476	0.299476	-0.0138033	0.220485
CCDC59	0.361849	0.326584	0.325734	-0.629256	-0.253497	-0.257135	0.287762	0.330143	0.425191	0.445195
CCDC6	-0.0354906	0.352928	0.0827031	0.0873815	0.749317	-0.263623	-0.0739469	-0.370342	0.115719	-0.418436
CCDC66	-0.000688806	0.286641	0.0659945	0.0551308	0.542225	-0.20022	-0.0954706	-0.30707	-0.0804221	-0.222855
CCDC69	-0.390332	-0.573848	-0.45768	-0.0753271	-0.50596	0.563337	0.387858	0.377839	-0.128969	0.284344
CCDC74A	0.646213	0.714895	0.670788	0.270272	0.462777	-0.710442	-0.433463	-0.305527	-0.0148088	-0.351858
CCDC77	-0.347422	-0.221735	-0.305504	-0.152685	0.0522686	0.150774	0.013988	-0.0462012	0.229064	0.0341179
CCDC85A	0.772408	0.881602	0.824459	-0.174987	0.33318	-0.848315	-0.379297	-0.384161	-0.0599026	-0.272142
CCDC90B	0.429889	0.136687	0.296163	-0.63884	-0.626163	-0.138623	0.118514	0.412983	0.537824	0.695729
CCDC91	0.475994	0.628099	0.532097	0.124617	0.443639	-0.63052	-0.306744	-0.486076	-0.410308	-0.495285
CCK	0.582949	0.681775	0.643051	0.0692376	0.322438	-0.618284	-0.116346	-0.174588	-0.209203	-0.238621
CCKBR	0.879811	0.933155	0.920993	0.0550209	0.407609	-0.903583	-0.708171	-0.527642	-0.266686	-0.284794
CCM2	0.0288664	-0.00586124	0.0612163	0.379325	0.0477248	-0.0230316	-0.134496	-0.160276	-0.224515	-0.000146975
CCNA1	0.827097	0.95105	0.892517	-0.027376	0.456082	-0.913485	-0.480826	-0.415296	-0.127925	-0.386564
CCNB1	0.415408	0.676588	0.523877	0.14699	0.659925	-0.658107	-0.414196	-0.454857	0.0476406	-0.407152
CCNB1IP1	-0.332546	-0.185896	-0.269417	0.2171	0.248582	0.166115	-0.175809	-0.321458	-0.38099	-0.155656
CCNC	0.852662	0.84633	0.861164	-0.0362557	0.215949	-0.858146	-0.429472	-0.277526	-0.180876	-0.256214
CCND1	-0.273098	-0.526189	-0.351675	-0.299281	-0.619029	0.420928	0.173844	0.397259	0.312598	0.491411
CCND2	0.739435	0.657082	0.732368	-0.354135	-0.0622002	-0.716961	-0.428184	-0.216652	0.0583607	-0.00945832
CCND3	-0.855741	-0.673007	-0.828626	0.156386	0.153187	0.713877	0.450184	0.156701	0.146858	0.022774
CCNDBP1	0.872995	0.920769	0.86455	-0.219963	0.315373	-0.881998	-0.543336	-0.394822	0.0690138	-0.143299
CCNE1	0.0561057	0.374014	0.18141	0.58717	0.820026	-0.350995	-0.266043	-0.434609	-0.265785	-0.664743
CCNF	-0.0569881	0.31691	0.0573003	0.281222	0.790925	-0.204671	-0.0343884	-0.259658	0.0550478	-0.446195
CCNG1	-0.6374	-0.540107	-0.661863	-0.281889	-0.0905893	0.584589	0.636673	0.334883	0.41656	0.234769
CCNG2	0.683615	0.775023	0.702565	-0.254855	0.319475	-0.690672	-0.408775	-0.268732	-0.00897788	-0.153697
CCNH	0.688819	0.510752	0.657739	-0.231793	-0.260652	-0.579727	-0.237648	-0.0890346	-0.194651	0.00456267
CCNI	0.652234	0.695948	0.65255	-0.275402	0.264342	-0.677331	-0.703105	-0.454084	-0.00963017	-0.00222596
CCNK	-0.808598	-0.842071	-0.849243	-0.154382	-0.412372	0.873674	0.744534	0.613535	0.364278	0.38888
CCNL1	-0.0922619	-0.156301	-0.13613	-0.181437	-0.298185	0.181861	0.612465	0.311575	0.0770657	0.0297544
CCNL2	0.931738	0.863727	0.921694	-0.143544	0.138442	-0.858548	-0.575413	-0.277653	-0.0482184	-0.060056
CCNT1	-0.446907	-0.388688	-0.357865	0.489225	0.0959875	0.318348	0.0724601	-0.0373308	-0.364359	-0.254473
CCNT2	0.643125	0.747968	0.681849	-0.00735732	0.396083	-0.705372	-0.413351	-0.321618	-0.234222	-0.387776
CCNY	-0.495982	-0.613734	-0.498162	0.520706	-0.16918	0.498803	0.106314	0.0495145	-0.336474	-0.105394
CCNYL1	0.791031	0.674239	0.798454	-0.102874	-0.0427254	-0.724594	-0.357391	-0.260714	-0.203737	-0.123696
CCPG1	-0.754001	-0.564467	-0.692613	0.496702	0.322412	0.59301	0.226673	-0.0093842	-0.189826	-0.22185
CCRN4L	0.441087	0.360332	0.448276	0.0962537	-0.00588139	-0.4025	-0.0716817	-0.15521	-0.365021	-0.29304
CCS	-0.534053	-0.673371	-0.586127	0.318184	-0.321137	0.669028	0.37541	0.328726	-0.106969	0.165745
CCT2	0.847041	0.873708	0.833252	-0.315377	0.218083	-0.834966	-0.488003	-0.346464	0.113101	-0.0462297
CCT3	0.327673	0.52846	0.357969	-0.228553	0.446272	-0.436658	-0.238578	-0.320906	0.18318	-0.156821
CCT4	0.137216	0.428514	0.224785	-0.0964728	0.557941	-0.368654	-0.209859	-0.442381	0.0224199	-0.243326
CCT5	0.272857	0.267909	0.269879	-0.214848	-0.0215285	-0.309147	-0.376011	-0.357024	-0.197154	0.0282915
CCT6A	0.454831	0.666772	0.491639	-0.296338	0.399844	-0.580111	-0.185814	-0.333371	0.102266	-0.112446
CCT7	0.70434	0.77983	0.694161	-0.384559	0.256473	-0.716516	-0.472102	-0.342112	0.159163	-0.00763297
CCT8	0.689807	0.84634	0.723704	-0.328884	0.367179	-0.75959	-0.292515	-0.278414	0.121583	-0.123415
CD14	-0.249992	-0.220425	-0.283313	-0.402954	-0.208796	0.282001	0.721933	0.452526	0.857405	0.465256
CD151	-0.718789	-0.756361	-0.751584	0.0220792	-0.320757	0.798094	0.811228	0.631496	0.397956	0.272411
CD164	-0.188712	-0.024509	-0.151917	-0.186002	0.121488	0.0455504	0.425205	0.126751	0.176857	-0.106709
CD200	0.908636	0.961772	0.948673	0.0454536	0.384583	-0.953104	-0.658237	-0.536786	-0.236834	-0.361323
CD248	-0.404144	-0.622244	-0.475607	0.194277	-0.414531	0.587426	0.28168	0.483838	0.178347	0.215853
CD276	-0.00732492	0.157902	0.040625	0.134675	0.302336	-0.0999094	0.347634	0.335307	0.248052	-0.31119
CD2AP	-0.0081514	-0.141233	-0.0535804	0.176785	-0.173927	0.128753	0.175602	0.271915	-0.253352	-0.0644386
CD2BP2	0.69359	0.447789	0.611292	-0.366999	-0.391488	-0.504354	-0.156332	0.0374161	0.0840182	0.185027
CD320	0.581169	0.612602	0.616855	-0.19713	0.223095	-0.574446	-0.58287	-0.294171	0.142201	0.110068
CD34	0.0144159	-0.148547	-0.0711689	-0.232125	-0.293503	0.167566	0.119052	0.442558	0.643757	0.52762
CD37	0.0302643	0.00421167	-0.038733	-0.482606	-0.185937	0.0498298	0.31646	0.358625	0.95033	0.479657
CD4	-0.304564	-0.378755	-0.370273	-0.250148	-0.281859	0.385838	0.340942	0.378436	0.781205	0.43621
CD44	-0.475207	-0.397374	-0.459418	-0.317383	-0.178738	0.403058	0.715447	0.483937	0.536987	0.25784
CD46	0.299088	0.342096	0.292691	-0.0468718	0.172242	-0.380828	-0.0712341	-0.173916	0.0940422	-0.257857
CD47	0.114529	0.400167	0.244834	0.0435595	0.552677	-0.433666	-0.317746	-0.456489	-0.0643195	-0.460673
CD53	-0.175167	-0.264832	-0.251146	-0.392971	-0.372659	0.307796	0.611501	0.565597	0.917229	0.52419
CD55	-0.358952	-0.454483	-0.404561	-0.300319	-0.459647	0.391157	0.501755	0.227369	0.0555257	0.16069
CD59	-0.0738357	0.0649932	-0.0788788	0.17201	0.301627	0.0163424	0.378493	-0.0920755	0.000121801	-0.24793
CD6	0.277169	0.39118	0.270776	0.0984297	0.427561	-0.281062	-0.354499	-0.390669	-0.142371	-0.231153
CD63	-0.645494	-0.823257	-0.721113	-0.147249	-0.641183	0.818882	0.753545	0.658925	0.253147	0.428844
CD74	-0.0964036	-0.211476	-0.198194	-0.466115	-0.356399	0.2263	0.381354	0.417901	0.904249	0.621154
CD81	-0.620889	-0.652708	-0.674823	-0.284066	-0.381708	0.715811	0.720413	0.616837	0.4562	0.369954
CD82	-0.484619	-0.578178	-0.548993	-0.400976	-0.539613	0.552033	0.515888	0.485064	0.208557	0.289641
CD83	0.242542	0.431621	0.288583	0.0756797	0.414732	-0.395611	0.149683	-0.147241	0.100001	-0.398075
CD84	-0.45472	-0.687276	-0.510885	-0.0551332	-0.645958	0.650625	0.411684	0.402929	-0.106275	0.448304
CD8A	0.63653	0.738414	0.705136	0.349674	0.471445	-0.691412	-0.443841	-0.431975	-0.408285	-0.469008
CD9	-0.297521	-0.335428	-0.335644	-0.452282	-0.335004	0.279059	0.356429	0.332159	0.33311	0.216443
CD97	-0.235016	-0.428525	-0.31399	-0.256634	-0.554937	0.321873	0.383769	0.539249	0.201188	0.256537
CD99	-0.589436	-0.672211	-0.666911	-0.24969	-0.429843	0.755829	0.811864	0.666934	0.592928	0.502998
CD99L2	0.175101	0.413837	0.27949	0.623001	0.781182	-0.451372	-0.375456	-0.525316	-0.299968	-0.812135
CDAN1	-0.896148	-0.852891	-0.89595	0.26029	-0.127397	0.860977	0.571134	0.263144	0.00873748	0.0937466
CDC14B	0.284158	0.331894	0.330039	-0.149017	0.118209	-0.364348	-0.502313	-0.430283	-0.216421	-0.134717
CDC16	-0.83848	-0.80307	-0.8194	0.296421	-0.117486	0.808381	0.524233	0.263057	-0.108548	0.0372206
CDC23	-0.871676	-0.76833	-0.831237	0.158796	-0.0512498	0.794713	0.473054	0.386071	0.0490221	0.109125
CDC25B	-0.642969	-0.549735	-0.636009	0.0081889	-0.0306517	0.55938	0.327695	0.152843	0.259377	0.155261
CDC34	0.299373	0.406611	0.38651	0.7179	0.553102	-0.444834	-0.488655	-0.589205	-0.636815	-0.714732
CDC37	-0.228818	0.0413905	-0.143696	0.558039	0.597728	-0.00766958	-0.0297831	-0.444004	-0.457834	-0.634803
CDC40	0.566015	0.841225	0.676903	0.0670485	0.695398	-0.78823	-0.386111	-0.455853	-0.104074	-0.524826
CDC42	0.417471	0.251565	0.373569	-0.387178	-0.355179	-0.344228	-0.0879303	-0.0734116	0.131127	0.155761
CDC42BPA	-0.5328	-0.430811	-0.525144	-0.100488	-0.0450924	0.439086	0.424059	-0.00291834	-0.084319	-0.0454325
CDC42BPB	-0.616769	-0.637502	-0.569858	0.546409	-0.0436343	0.570191	0.144125	-0.0111113	-0.30127	-0.133481
CDC42EP1	-0.610793	-0.777214	-0.646467	0.109219	-0.497194	0.672956	0.374407	0.351675	-0.0745352	0.145094
CDC42EP2	0.238175	0.243242	0.246336	-0.325372	-0.0524428	-0.343996	-0.220898	-0.0267877	0.0131825	-0.0586754
CDC42EP4	-0.67947	-0.790808	-0.725206	-0.183999	-0.51656	0.845141	0.649587	0.589986	0.144203	0.386262
CDC42EP5	-0.519365	-0.495014	-0.51787	0.177979	-0.0612991	0.565187	0.500774	0.396638	0.164651	0.18176
CDC42SE1	-0.0591133	-0.0161181	-0.0518872	-0.558734	-0.221371	0.0829752	0.341913	0.44624	0.594141	0.345329
CDC42SE2	0.590161	0.703981	0.626977	-0.173413	0.343566	-0.681239	-0.613239	-0.529182	-0.070219	-0.156964
CDC5L	0.344325	0.489265	0.388283	-0.342854	0.213129	-0.483926	-0.227972	-0.257226	-0.022811	-0.0814615
CDC7	0.56796	0.610011	0.666816	0.181336	0.230639	-0.651389	-0.341691	-0.348663	-0.421313	-0.319202
CDCA4	-0.219227	-0.0557189	-0.208738	0.169115	0.319	0.0327713	0.123388	-0.00185134	0.178497	-0.0902028
CDCA5	0.797369	0.867728	0.794664	-0.098784	0.381845	-0.823746	-0.468237	-0.345454	0.130636	-0.231939
CDH10	0.158923	0.336557	0.283827	0.450782	0.488845	-0.241704	-0.245026	-0.405239	-0.417827	-0.387055
CDH11	0.0649139	-0.065297	0.0540169	-0.00823152	-0.298533	0.0418557	0.324147	0.269936	-0.0610145	-0.0919993
CDH12	0.468984	0.731435	0.59657	0.294003	0.729298	-0.694235	-0.467586	-0.544032	-0.447552	-0.602813
CDH13	0.806781	0.893152	0.848471	-0.213471	0.292304	-0.84864	-0.429527	-0.328431	-0.103504	-0.162893
CDH18	0.494844	0.787851	0.605825	0.185436	0.7796	-0.728996	-0.443092	-0.608094	-0.114731	-0.528827
CDH2	-0.294078	-0.0215788	-0.187113	0.399518	0.602308	0.09035	-0.152208	-0.297662	-0.103638	-0.402163
CDH22	0.613307	0.80991	0.696003	0.247819	0.689269	-0.795706	-0.675839	-0.626534	-0.258082	-0.587873
CDH23	-0.492672	-0.428407	-0.468233	0.393647	0.171248	0.384671	0.106102	0.183437	-0.0191193	-0.242284
CDH4	-0.217705	-0.363834	-0.218262	0.623619	-0.0770506	0.309709	-0.0353413	0.0591494	-0.344041	-0.126396
CDH5	-0.548776	-0.715186	-0.627849	-0.0456675	-0.522078	0.762404	0.769972	0.73883	0.205051	0.366422
CDH7	0.22816	0.310132	0.296288	0.250174	0.251216	-0.347964	-0.257032	-0.36585	-0.186163	-0.15689
CDH8	0.694735	0.773253	0.770067	0.164428	0.346925	-0.737339	-0.356516	-0.306731	-0.29655	-0.373316
CDIPT	0.318762	0.609575	0.455758	0.396595	0.776014	-0.568373	-0.501175	-0.584144	-0.199459	-0.49295
CDK10	-0.704099	-0.691269	-0.692468	0.462153	0.0018797	0.664931	0.154556	0.0667094	0.00872749	-0.00368442
CDK2AP2	-0.734057	-0.760652	-0.778224	-0.124232	-0.353231	0.800396	0.67941	0.368786	0.206132	0.382622
CDK4	-0.603236	-0.810883	-0.718854	-0.416241	-0.747681	0.828352	0.773158	0.640577	0.403908	0.672959
CDK5	0.858312	0.933904	0.913473	0.147091	0.458851	-0.910988	-0.549476	-0.444712	-0.17401	-0.368944
CDK5R1	0.754278	0.887915	0.812977	-0.171535	0.358574	-0.822926	-0.337337	-0.290259	-0.0289895	-0.198331
CDK5R2	0.682302	0.788312	0.801949	0.276686	0.474957	-0.806265	-0.635802	-0.512838	-0.366988	-0.489117
CDK5RAP1	0.474402	0.355341	0.454435	0.10881	-0.0337141	-0.465727	-0.351952	-0.279325	-0.229681	-0.217643
CDK5RAP2	-0.757344	-0.698583	-0.701187	0.0519016	-0.188718	0.718063	0.507122	0.323919	0.00335685	0.163107
CDK5RAP3	-0.703277	-0.768343	-0.763882	0.0187086	-0.342353	0.773529	0.456906	0.368057	0.167341	0.251638
CDK6	-0.580117	-0.661865	-0.630019	-0.239079	-0.376324	0.574877	0.14418	0.124807	0.127209	0.288275
CDK7	0.611631	0.644341	0.635968	0.0202817	0.213721	-0.614121	-0.327224	-0.308484	-0.281933	-0.155465
CDK8	0.884386	0.885599	0.880741	-0.199146	0.228106	-0.874079	-0.505407	-0.32776	0.0543276	-0.143685
CDK9	-0.493347	-0.482115	-0.461231	0.677715	0.118048	0.439332	0.0530274	-0.172366	-0.256289	-0.191458
CDKL3	0.716054	0.721	0.680251	-0.38325	0.122887	-0.644922	-0.465845	-0.1864	-0.0333109	0.0827895
CDKN1A	-0.612947	-0.553777	-0.583793	0.0343223	-0.141688	0.558196	0.770769	0.297529	0.14013	0.0297112
CDKN1B	-0.315869	-0.0908928	-0.292272	-0.212453	0.275323	0.110747	0.0113353	-0.291592	-0.0419688	-0.138126
CDKN1C	-0.242335	-0.20297	-0.220684	-0.153878	-0.052956	0.0887726	-0.0782456	-0.0896853	0.0268971	-0.0478225
CDKN2C	-0.572628	-0.412953	-0.566389	-0.149515	0.08373	0.479581	0.364071	-0.0500498	0.1253	0.106217
CDKN2D	0.747755	0.765931	0.824446	0.0930715	0.217791	-0.756634	-0.42583	-0.316983	-0.363717	-0.238387
CDO1	0.0158783	0.176197	0.0370732	0.117164	0.351808	-0.0391302	0.130094	0.0886175	-0.0354087	-0.139579
CDR2	0.561265	0.792459	0.660657	0.28695	0.693347	-0.731272	-0.355849	-0.503886	-0.321146	-0.557141
CDR2L	-0.554621	-0.569236	-0.573123	-0.149529	-0.233114	0.449833	0.145817	0.122092	-0.00548229	0.118704
CDS1	-0.419125	-0.250324	-0.318227	0.76526	0.461996	0.230922	0.0417224	-0.179164	-0.460413	-0.521614
CDS2	0.565022	0.677191	0.574797	-0.347698	0.282752	-0.651893	-0.253329	-0.219447	0.207213	-0.128239
CDV3	0.753196	0.620813	0.679009	-0.458517	-0.158822	-0.646703	-0.215465	-0.126822	0.125305	0.0671885
CDYL	-0.0287873	0.190334	-0.00667848	-0.0402466	0.44482	-0.177098	-0.0817137	-0.307673	0.167567	-0.195674
CEBPB	-0.5641	-0.362767	-0.517791	0.198509	0.246805	0.429485	0.687594	0.178324	0.361334	-0.120517
CEBPD	-0.691315	-0.57418	-0.656161	0.192314	0.0157582	0.645735	0.809349	0.289289	0.159201	0.00629148
CEBPG	-0.343589	-0.0752559	-0.276573	0.0938612	0.419904	0.187423	0.335388	-0.110898	0.0919733	-0.170021
CEBPZ	-0.382393	-0.503012	-0.407609	-0.251504	-0.474638	0.427908	0.175144	0.258983	-0.19308	0.294008
CECR1	-0.33836	-0.43016	-0.443994	-0.479283	-0.367674	0.481399	0.428218	0.537212	0.815755	0.601989
CECR5	0.0684302	-0.194143	0.0102353	-0.0754074	-0.52922	0.132818	0.0107162	0.243233	-0.104619	0.22593
CECR6	0.795402	0.887985	0.887151	0.132772	0.402816	-0.882104	-0.548018	-0.376405	-0.298284	-0.431662
CELSR2	0.561359	0.755471	0.651141	0.371876	0.648449	-0.792998	-0.537649	-0.535416	-0.320936	-0.680358
CELSR3	-0.692363	-0.541183	-0.632645	0.730715	0.337255	0.553929	0.276362	-0.056258	-0.210072	-0.346856
CENPB	-0.639224	-0.859419	-0.71055	-0.132871	-0.665299	0.801029	0.470148	0.442621	0.052895	0.489743
CENPJ	-0.142687	0.155095	-0.0377394	0.226941	0.594332	-0.0806199	-0.209618	-0.266496	-0.252758	-0.397094
CEP164	-0.730423	-0.819968	-0.749812	0.40514	-0.260855	0.742676	0.262509	0.183329	-0.108555	0.0576014
CEP192	0.274442	0.337199	0.271605	0.0936909	0.224213	-0.344785	-0.273676	-0.109826	-0.239579	-0.303748
CEP250	0.287874	0.397017	0.305596	0.260145	0.479002	-0.429238	-0.574883	-0.554129	-0.190984	-0.389122
CEP290	-0.569991	-0.496496	-0.510644	0.427744	0.121055	0.449194	-0.0202134	-0.059898	-0.294868	-0.124603
CEP57	-0.0130742	0.0854242	0.0282807	-0.0587496	0.0820276	-0.0985849	0.0649472	-0.101943	0.0693135	-0.0638269
CEP63	0.703635	0.708344	0.701859	-0.268132	0.191157	-0.728655	-0.644898	-0.291026	0.054925	-0.036425
CEP68	0.905454	0.956498	0.938616	-0.0981714	0.331869	-0.951429	-0.594287	-0.393029	-0.0725399	-0.255614
CEP70	-0.349268	-0.133125	-0.311361	0.0786915	0.350035	0.216478	-0.0528399	-0.144917	-0.138008	-0.104914
CEPT1	-0.571649	-0.2821	-0.518848	-0.087881	0.338617	0.354424	0.296387	-0.01624	0.269077	-0.0741971
CERK	0.337739	0.482	0.395278	0.122614	0.48463	-0.472559	-0.479045	-0.370225	0.089713	-0.0437941
CES2	0.449127	0.0979637	0.359888	-0.193329	-0.589817	-0.176985	-0.192497	0.221835	0.132403	0.444625
CETN2	0.41427	0.509729	0.421794	-0.0456034	0.296979	-0.404537	-0.0482311	-0.112688	-0.0537588	-0.130153
CFD	0.0322969	-0.0209863	-0.0110784	-0.374111	-0.221178	0.0598768	0.184406	0.0470517	0.623746	0.505523
CFDP1	-0.0394332	-0.0581076	-0.0310942	-0.00199639	-0.120149	0.155518	0.177655	0.0824889	-0.405563	0.0574089
CFH	-0.682378	-0.651347	-0.656675	0.347584	-0.011239	0.679425	0.472947	0.338988	0.195494	0.133529
CFL1	0.635954	0.550515	0.613227	-0.150569	-0.100886	-0.54207	0.0043302	0.0523904	0.210375	-0.0195294
CFL2	0.331048	0.332434	0.348798	-0.0507408	0.0682025	-0.369716	-0.294666	-0.0167227	-0.219087	-0.116932
CFLAR	-0.812657	-0.91398	-0.867055	-0.0790327	-0.509892	0.920329	0.71493	0.650761	0.24945	0.448786
CGGBP1	0.362561	0.588996	0.403654	-0.389321	0.407515	-0.515599	-0.218173	-0.274106	0.250395	-0.122191
CGN	-0.726193	-0.668462	-0.73108	0.00942829	-0.116004	0.638848	0.148139	0.0802176	-0.0396012	0.0750139
CGNL1	-0.648112	-0.793329	-0.736257	-0.136895	-0.48769	0.873937	0.542565	0.61906	0.322514	0.545222
CGREF1	0.869467	0.79987	0.898125	0.166364	0.218205	-0.826771	-0.647788	-0.362736	-0.366838	-0.285504
CGRRF1	0.443079	0.279111	0.336427	-0.744445	-0.411115	-0.176865	0.0623275	0.277694	0.272154	0.565361
CHAC1	-0.089816	0.0422824	-0.0517117	0.134446	0.246524	0.0301105	0.208932	-0.122164	-0.0717649	-0.0784528
CHAD	-0.0413605	-0.220608	-0.119983	-0.0919922	-0.287151	0.156174	-0.270112	0.0262147	0.116386	0.219401
CHAF1B	0.744913	0.705309	0.762631	-0.0789443	0.132366	-0.790945	-0.596375	-0.45284	-0.183236	-0.230245
CHCHD1	0.884362	0.801289	0.829171	-0.356814	0.0194604	-0.757024	-0.446019	-0.234827	0.191922	0.154859
CHCHD2	0.568367	0.478838	0.513338	-0.34828	-0.110262	-0.468355	-0.260014	-0.082328	-0.0147562	0.0368363
CHCHD3	0.55674	0.365936	0.469102	-0.350149	-0.278559	-0.370418	-0.21524	-0.152188	-0.0822375	0.26361
CHCHD4	0.46791	0.479143	0.48845	0.142926	0.285026	-0.490387	-0.76002	-0.463995	-0.329841	-0.130606
CHCHD5	0.184406	-0.175367	0.0723316	-0.433233	-0.79342	0.157238	0.253462	0.47809	0.188292	0.702688
CHCHD6	0.896469	0.857428	0.890242	-0.0458479	0.250058	-0.853943	-0.712867	-0.453126	-0.0786283	-0.163038
CHCHD7	0.804194	0.764579	0.774404	-0.237699	0.122686	-0.737709	-0.415017	-0.279529	-0.0494398	0.0188289
CHD1	-0.849228	-0.782495	-0.829065	0.111243	-0.0945415	0.738841	0.37598	0.078511	-0.107143	-0.0442332
CHD1L	-0.386633	-0.533808	-0.492265	-0.134061	-0.460743	0.455895	0.436079	0.29733	0.143025	0.207164
CHD2	-0.187761	-0.341502	-0.26741	-0.465938	-0.550216	0.359577	0.547186	0.460453	0.135847	0.459004
CHD3	-0.596345	-0.74831	-0.622919	0.0429152	-0.486037	0.696761	0.343553	0.305206	-0.132147	0.321447
CHD4	-0.866793	-0.913508	-0.892352	0.0817226	-0.321247	0.848404	0.487905	0.324543	0.0384655	0.122486
CHD5	-0.583799	-0.560997	-0.557657	0.763827	0.137567	0.514348	0.257331	0.011965	-0.331471	-0.35501
CHD6	-0.521703	-0.308232	-0.45578	0.386589	0.395692	0.290764	0.0309672	-0.285165	-0.456512	-0.496304
CHD7	-0.621461	-0.76927	-0.713331	-0.36266	-0.569059	0.706604	0.401714	0.410566	0.313577	0.469941
CHD8	-0.856722	-0.86356	-0.842476	0.40914	-0.128597	0.804941	0.350511	0.192168	-0.136398	0.00989065
CHD9	-0.855636	-0.686396	-0.807895	0.192736	0.148206	0.681107	0.270631	0.0628532	-0.039526	-0.081814
CHERP	-0.107487	0.261795	0.0597632	0.70527	0.906726	-0.22912	-0.243665	-0.473618	-0.361845	-0.78274
CHFR	-0.351408	-0.53823	-0.388792	0.178506	-0.472959	0.447546	0.458566	0.406932	-0.0685569	0.122001
CHGA	0.459209	0.698935	0.553365	0.247934	0.675154	-0.678229	-0.354586	-0.374515	-0.0679084	-0.506164
CHGB	0.918987	0.958028	0.942366	-0.164074	0.296051	-0.91734	-0.568408	-0.400332	-0.0821184	-0.170762
CHIC2	-0.39827	-0.261903	-0.377807	-0.0248115	0.106636	0.382326	0.466707	0.261392	0.148333	0.108283
CHKA	-0.776344	-0.742583	-0.79236	0.174227	-0.139005	0.750001	0.430222	0.113548	-0.0758884	0.0969578
CHKB	-0.22658	-0.432195	-0.298291	0.313526	-0.374383	0.390564	0.277436	0.307721	-0.090988	0.152211
CHMP1B	0.834877	0.90967	0.857868	-0.178529	0.362364	-0.884047	-0.481042	-0.423459	0.00624539	-0.250447
CHMP2A	0.138513	-0.153008	0.0253448	-0.428059	-0.687993	0.153257	0.329356	0.548829	0.27839	0.612687
CHMP2B	0.837338	0.7472	0.803343	-0.341076	-0.0241569	-0.774411	-0.401642	-0.148115	0.0355675	-0.0340388
CHMP4A	-0.626645	-0.780566	-0.723712	-0.313808	-0.572051	0.819008	0.610042	0.546491	0.305279	0.650286
CHMP4B	0.689296	0.517959	0.63133	-0.208413	-0.199471	-0.483433	-0.200253	-0.00104262	-0.171827	0.115703
CHMP5	0.896254	0.779055	0.830969	-0.391919	-0.0152954	-0.780683	-0.514683	-0.209365	0.134689	0.108256
CHMP6	0.286328	0.0518528	0.242398	0.00507364	-0.40837	-0.149019	0.0454959	0.190442	-0.0374319	0.10943
CHMP7	0.318998	0.61686	0.42456	0.16476	0.742378	-0.564481	-0.504358	-0.607136	-0.140178	-0.515518
CHN1	0.731716	0.926131	0.807457	-0.0732165	0.551908	-0.861371	-0.46544	-0.424518	-0.0859633	-0.32798
CHN2	-0.0382739	0.134074	0.082823	0.140304	0.274458	-0.223783	-0.275103	-0.317269	-0.1503	-0.327779
CHPF	-0.317747	-0.380388	-0.254819	0.57535	-0.0735586	0.281364	0.0999212	0.0552258	-0.435405	-0.311435
CHPT1	-0.593418	-0.562292	-0.637894	-0.109492	-0.187848	0.655583	0.768077	0.430349	0.42764	0.312082
CHRD	-0.0812393	0.0113667	-0.0162708	0.777567	0.411584	-0.0330324	0.0260995	-0.169886	-0.361844	-0.50975
CHRM1	0.591713	0.800694	0.723977	0.433263	0.739087	-0.813877	-0.672126	-0.679457	-0.466093	-0.710879
CHRNB1	-0.388389	-0.655684	-0.491706	-0.338056	-0.754146	0.671933	0.441251	0.594691	0.29912	0.638455
CHST1	0.388004	0.55882	0.425329	0.194253	0.515068	-0.437267	-0.183054	-0.199349	-0.0964458	-0.426553
CHST10	-0.632698	-0.541616	-0.584072	0.51061	0.182303	0.577513	0.152378	0.0110957	-0.247065	-0.278721
CHST12	-0.657193	-0.693918	-0.668069	0.500597	-0.0516801	0.664574	0.143738	0.0714523	-0.100494	0.0260617
CHST2	-0.519341	-0.657099	-0.520903	0.134522	-0.41411	0.588021	0.293354	0.159007	-0.147424	0.24206
CHST3	-0.879297	-0.803472	-0.876887	-0.0759425	-0.166966	0.776744	0.553909	0.252191	0.242063	0.166639
CHST6	-0.672914	-0.717903	-0.711379	-0.199409	-0.353371	0.654634	0.423316	0.394446	0.386538	0.306521
CHST7	-0.524075	-0.725489	-0.597455	0.0102916	-0.525934	0.740715	0.402854	0.55921	0.0363612	0.299815
CHST8	0.156983	0.0901384	0.214463	0.646227	0.135199	-0.182693	-0.241839	-0.131579	-0.425425	-0.423434
CHSY1	-0.799513	-0.765279	-0.797894	-0.0817073	-0.268908	0.784479	0.848776	0.468098	0.255395	0.191726
CHTF18	-0.418914	-0.464635	-0.410503	0.484669	-0.103394	0.387406	0.251092	0.0463108	-0.16897	-0.13321
CHUK	-0.310436	-0.335994	-0.344957	-0.431209	-0.403024	0.347063	0.638592	0.38975	0.312884	0.322999
CHURC1	0.287992	0.44395	0.297575	-0.053178	0.416583	-0.411917	-0.421162	-0.446988	-0.16035	-0.172528
CIAO1	-0.56586	-0.483697	-0.544817	0.484311	0.206956	0.405299	0.0434438	-0.168452	-0.0338864	-0.215843
CIAPIN1	0.838862	0.90858	0.841462	-0.156357	0.359743	-0.85973	-0.55896	-0.431331	-0.0129324	-0.193707
CIB1	-0.619722	-0.787622	-0.681034	-0.14378	-0.583236	0.796146	0.71174	0.574581	0.353033	0.529535
CIB2	-0.575801	-0.710404	-0.622427	0.333251	-0.287849	0.70812	0.402067	0.314192	-0.196016	0.130426
CIC	-0.722793	-0.698792	-0.694927	0.483279	-0.00780116	0.656339	0.246073	0.0845875	-0.185363	-0.0724405
CIDEA	0.311821	0.246458	0.275071	-0.196913	-0.0350268	-0.301954	-0.426076	-0.250404	-0.177744	0.150708
CIRBP	0.724897	0.454178	0.653873	-0.225403	-0.372373	-0.522548	-0.314637	0.0168111	-0.0412179	0.14627
CIRH1A	0.610243	0.555085	0.635396	0.0963101	0.0976826	-0.575276	-0.439127	-0.215673	-0.270324	-0.125047
CIT	-0.148906	0.231084	-0.00906303	0.399517	0.796365	-0.192329	-0.24973	-0.518704	-0.309638	-0.655899
CITED1	0.678187	0.623172	0.659372	-0.162882	0.049362	-0.669139	-0.207087	-0.114062	0.198424	-0.0633003
CITED2	0.799165	0.857253	0.828978	-0.263656	0.24176	-0.818867	-0.450041	-0.314609	-0.0921443	-0.0840526
CITED4	0.321637	0.526458	0.384092	0.443697	0.698962	-0.48924	-0.399901	-0.569556	-0.149904	-0.524564
CKAP4	0.803989	0.75546	0.779588	-0.0784382	0.191622	-0.700476	-0.414303	-0.185877	-0.157234	-0.177353
CKAP5	0.0258708	0.383967	0.160765	0.213423	0.773484	-0.338542	-0.328517	-0.526842	-0.170951	-0.582523
CKB	-0.0276398	-0.107521	-0.0569757	0.42744	-0.00668802	0.112732	0.0814593	-0.0304323	-0.411202	-0.266824
CKLF	0.236716	0.0911073	0.109213	-0.594328	-0.396045	-0.0741603	0.333359	0.499375	0.815228	0.504958
CKMT1A	0.732502	0.891701	0.818044	0.285128	0.630316	-0.869513	-0.634729	-0.581621	-0.230473	-0.445307
CKMT1B	0.593693	0.756749	0.675243	0.464935	0.670869	-0.747184	-0.576039	-0.574526	-0.300905	-0.520161
CKMT2	-0.554666	-0.691072	-0.627598	-0.085439	-0.474228	0.761063	0.534753	0.516364	0.0522292	0.435369
CKS1B	0.442272	0.214972	0.376672	-0.390515	-0.418105	-0.254067	-0.08675	0.246751	0.383441	0.442774
CKS2	0.510357	0.66916	0.548357	-0.312401	0.280938	-0.585147	-0.0488714	-0.144169	0.284989	-0.0796004
CLASP1	-0.758202	-0.55988	-0.67196	0.651884	0.378837	0.564469	0.212121	-0.0386784	-0.25469	-0.361249
CLASP2	0.775341	0.714563	0.763587	-0.181089	0.110141	-0.76329	-0.683241	-0.355322	-0.00764759	-0.110671
CLCN3	0.0905766	0.206015	0.114834	-0.359969	0.13967	-0.230873	-0.273576	-0.221588	0.00183849	-0.109057
CLCN4	0.799443	0.784796	0.798217	-0.177411	0.188659	-0.833813	-0.569521	-0.371537	-0.0749301	-0.194549
CLCN6	-0.126019	0.153358	-0.0265082	0.650772	0.77997	-0.155056	-0.407867	-0.681993	-0.391414	-0.617199
CLCN7	-0.715801	-0.725424	-0.710554	0.517527	-0.0590766	0.661942	0.353627	0.0874119	-0.0467183	-0.117647
CLDN10	-0.713259	-0.742941	-0.752496	0.00949299	-0.283363	0.827028	0.64638	0.478308	0.0957672	0.199696
CLDN12	-0.292465	0.0446498	-0.196503	0.299554	0.702421	0.0583379	-0.0428483	-0.271635	0.00709855	-0.403606
CLDN15	-0.673647	-0.534692	-0.664422	-0.0332317	0.0568221	0.547237	0.25886	0.126182	0.263109	0.0415383
CLDN5	-0.78606	-0.759582	-0.794604	0.0669029	-0.161046	0.831218	0.723024	0.572931	0.398587	0.263001
CLDN9	-0.492302	-0.315697	-0.423656	0.482278	0.365369	0.333154	0.0688946	-0.218669	-0.223692	-0.246668
CLDND1	-0.53877	-0.491419	-0.549044	-0.379559	-0.202868	0.451567	0.31234	0.220504	0.261352	0.226142
CLDND2	-0.478529	-0.684203	-0.543272	0.129203	-0.501259	0.644351	0.306962	0.33534	-0.0588709	0.3228
CLEC11A	-0.2259	-0.394615	-0.289098	0.274404	-0.216754	0.294393	-0.0802986	-0.0926537	-0.128254	0.107879
CLEC14A	-0.081619	-0.174565	-0.136883	-0.0773607	-0.137035	0.1794	0.0768841	0.348538	0.607184	0.330674
CLEC3B	-0.183248	-0.331181	-0.245161	-0.232633	-0.297948	0.3469	0.0226394	0.33574	0.386846	0.477757
CLEC4G	0.723095	0.771399	0.728068	0.121568	0.399885	-0.747519	-0.662794	-0.483838	-0.273351	-0.364476
CLGN	-0.0766196	0.189515	-0.00549092	0.450767	0.692168	-0.169911	-0.20467	-0.325142	-0.192389	-0.538045
CLIC1	-0.427019	-0.508168	-0.492896	-0.321277	-0.46989	0.557045	0.93975	0.685134	0.543797	0.43139
CLIC4	-0.650316	-0.723093	-0.704652	-0.475567	-0.552652	0.683137	0.681028	0.51978	0.369787	0.449551
CLIP1	-0.0561838	0.267748	0.0401072	0.157171	0.64392	-0.204124	0.129851	-0.267567	0.000793653	-0.506197
CLIP2	-0.722271	-0.668546	-0.662935	0.457938	0.0304888	0.563821	0.140558	-0.0473738	-0.15725	-0.180682
CLK1	-0.662565	-0.530365	-0.613574	-0.156994	-0.10262	0.549795	0.392381	0.0823317	-0.0394409	0.123253
CLK2	-0.0734722	-0.0624735	-0.132854	-0.0135728	0.0219901	0.0868455	-0.0519751	-0.0378725	0.30855	0.0506604
CLK3	-0.914074	-0.910952	-0.907552	0.234758	-0.212657	0.880231	0.477259	0.229161	-0.118868	0.103606
CLK4	0.220212	0.369895	0.305208	-0.0216813	0.231869	-0.344875	-0.256992	-0.345079	-0.251082	-0.201398
CLN3	-0.579696	-0.632349	-0.611118	-0.0947971	-0.297641	0.572798	0.347272	0.364528	0.410039	0.215677
CLN5	-0.404061	-0.468336	-0.425085	-0.345131	-0.32789	0.418554	0.0987284	0.332151	0.263971	0.306996
CLN8	-0.233902	-0.31948	-0.231386	-0.105235	-0.290709	0.214615	-0.0354559	-0.0916717	-0.231869	0.106439
CLNS1A	-0.382784	-0.629079	-0.501449	-0.301176	-0.663387	0.629066	0.519202	0.488073	0.190387	0.542148
CLOCK	-0.436225	-0.644949	-0.495263	0.264571	-0.441503	0.618508	0.274448	0.378858	-0.207258	0.226539
CLPP	0.679303	0.522361	0.583308	-0.384553	-0.143145	-0.47522	-0.374423	-0.0293577	0.201148	0.356047
CLPTM1	-0.411698	-0.463279	-0.404093	0.58588	0.00445884	0.470575	0.0675032	0.0572841	-0.381203	-0.24635
CLPX	0.63409	0.434447	0.552235	-0.493987	-0.314766	-0.496102	-0.384215	0.0723014	0.133109	0.21981
CLSTN1	0.552199	0.797538	0.665553	0.427922	0.808723	-0.799738	-0.533765	-0.566522	-0.178004	-0.70316
CLSTN2	-0.156531	0.0528292	-0.00395596	0.701425	0.544	-0.140826	-0.257578	-0.392467	-0.476511	-0.705385
CLSTN3	0.900267	0.958785	0.944438	-0.0139038	0.409618	-0.961508	-0.647114	-0.46832	-0.183792	-0.370116
CLTA	0.801263	0.739554	0.785787	-0.246013	-0.0225075	-0.707131	-0.225346	-0.0791463	0.0137045	0.0688788
CLTB	0.434947	0.61216	0.532466	0.520134	0.681202	-0.601651	-0.436804	-0.496105	-0.282806	-0.545263
CLTC	0.774214	0.804202	0.804721	-0.188214	0.200419	-0.812752	-0.426273	-0.333673	-0.191852	-0.242491
CLTCL1	-0.487658	-0.602961	-0.482211	0.142591	-0.338973	0.513888	0.184619	0.16009	-0.155104	0.166662
CLU	0.57089	0.597988	0.519794	-0.298084	0.182502	-0.551182	-0.247421	-0.105631	0.223833	0.0892608
CLUAP1	-0.36069	-0.327196	-0.296547	-0.000664231	-0.104192	0.333278	-0.116185	-0.0986726	-0.379039	0.0778514
CLYBL	0.460596	0.296396	0.413171	-0.11946	-0.227917	-0.2404	-0.0874705	0.0110396	-0.231546	0.176804
CMAS	0.876759	0.955576	0.926928	-0.128849	0.342944	-0.919223	-0.481873	-0.356136	-0.127005	-0.256798
CMIP	-0.419466	-0.232335	-0.347385	0.693925	0.530248	0.248048	0.0791174	-0.141431	-0.122919	-0.513123
CMTM3	-0.368473	-0.514683	-0.45903	-0.352838	-0.507919	0.487595	0.683383	0.651974	0.794731	0.489898
CMTM4	0.253401	0.348898	0.367726	0.361489	0.279123	-0.318323	-0.163112	-0.271476	-0.546182	-0.366181
CMTM5	-0.533068	-0.648957	-0.566445	-0.261902	-0.475881	0.549584	0.238995	0.305306	0.0393882	0.273341
CMYA5	-0.138634	-0.28501	-0.159441	0.196731	-0.227569	0.236837	-0.00864665	0.179345	-0.164082	0.150875
CNBP	0.307765	0.280664	0.276545	-0.645029	-0.271793	-0.227996	0.203283	0.124947	0.114115	0.32226
CNDP1	-0.211493	-0.235461	-0.224843	-0.192319	-0.157744	0.102909	0.0240994	0.0675564	0.0146644	-0.0761223
CNDP2	-0.321587	-0.439124	-0.412766	-0.583675	-0.492678	0.449643	0.386561	0.432041	0.50224	0.512108
CNFN	0.541111	0.529951	0.510155	0.0217267	0.204113	-0.519165	-0.547119	-0.34733	-0.110767	-0.117408
CNIH	0.658045	0.761141	0.667196	-0.217305	0.335882	-0.672328	-0.281826	-0.141104	0.0944111	-0.150509
CNIH2	0.888831	0.884996	0.904317	-0.127734	0.247961	-0.863362	-0.717106	-0.431157	-0.0351173	-0.0831667
CNIH3	0.836849	0.914503	0.891055	0.0425976	0.39155	-0.896261	-0.576172	-0.466349	-0.250818	-0.328251
CNIH4	-0.390196	-0.418793	-0.446153	-0.438192	-0.40462	0.507797	0.819922	0.639039	0.523065	0.526863
CNKSR2	0.739616	0.790732	0.782538	0.26728	0.458737	-0.831751	-0.659292	-0.589459	-0.280805	-0.371149
CNKSR3	-0.695936	-0.77387	-0.748538	-0.385558	-0.529969	0.753374	0.500994	0.412181	0.0900885	0.41746
CNN3	-0.835371	-0.884098	-0.877223	-0.113134	-0.411245	0.912007	0.770443	0.605553	0.225285	0.30471
CNNM1	-0.356285	-0.136258	-0.217632	0.897333	0.623279	0.094014	-0.191136	-0.38662	-0.448084	-0.639863
CNNM2	-0.40703	-0.61174	-0.4816	0.0015049	-0.497557	0.5666	0.358231	0.250096	-0.113306	0.356148
CNNM3	-0.754945	-0.888516	-0.781494	0.199243	-0.406826	0.835264	0.324952	0.316825	-0.0969382	0.215256
CNNM4	0.494571	0.664765	0.552855	0.0175	0.451571	-0.616811	-0.240674	-0.179618	-0.0900278	-0.401413
CNOT1	-0.451227	-0.407382	-0.4043	0.383263	0.14611	0.298984	-0.109806	-0.114278	-0.0799841	-0.26159
CNOT10	0.166618	0.468044	0.23819	0.0654879	0.672438	-0.412177	-0.407763	-0.431703	-0.114866	-0.447502
CNOT2	0.35659	0.433679	0.345972	-0.333626	0.159129	-0.409825	-0.298194	-0.303056	0.094244	0.0522225
CNOT3	0.326897	0.574163	0.454581	0.172022	0.574462	-0.618674	-0.413863	-0.498106	-0.157189	-0.564243
CNOT4	-0.166392	0.0877497	-0.0960584	0.281206	0.601799	0.00149348	-0.185619	-0.285556	0.085207	-0.317436
CNOT6	-0.249034	0.0502648	-0.16717	0.0265527	0.533385	0.0465328	-0.104228	-0.275426	-0.030171	-0.230293
CNOT7	0.792572	0.856825	0.809911	-0.220412	0.314044	-0.84576	-0.573601	-0.373451	-0.0404386	-0.15452
CNOT8	0.542244	0.622785	0.536522	-0.417532	0.211187	-0.59204	-0.40675	-0.281314	0.0926875	0.017651
CNP	-0.533199	-0.595345	-0.561204	-0.302279	-0.385739	0.51424	0.199267	0.195097	0.095269	0.282234
CNR1	0.634915	0.785708	0.714857	-0.239798	0.368463	-0.728228	-0.467603	-0.300232	0.0425069	-0.138841
CNTFR	-0.729618	-0.793118	-0.773642	0.151685	-0.273489	0.862764	0.479723	0.43606	0.0285869	0.238718
CNTN1	0.934651	0.937163	0.936587	-0.0880772	0.31415	-0.907794	-0.690514	-0.450712	-0.132262	-0.212556
CNTN2	-0.422002	-0.390487	-0.41961	-0.22056	-0.136561	0.300423	-0.00430476	0.0235769	0.0531553	0.0808234
CNTN4	-0.639114	-0.799833	-0.66471	0.118787	-0.483217	0.761112	0.410641	0.310493	-0.119741	0.339675
CNTNAP1	0.600232	0.819887	0.71396	0.479227	0.780604	-0.824445	-0.639824	-0.634393	-0.37199	-0.699973
CNTNAP2	0.704707	0.867602	0.78333	-0.0277972	0.535564	-0.839878	-0.584899	-0.41764	0.0206529	-0.308873
CNTNAP4	0.00953113	-0.0734679	-0.0310084	-0.454291	-0.276526	-0.00557011	-0.0730229	-0.0159877	0.241878	0.240039
CNTNAP5	0.590335	0.689896	0.67474	0.15961	0.445684	-0.742166	-0.829475	-0.733175	-0.394003	-0.352985
COASY	-0.554985	-0.542016	-0.543188	0.221524	-0.043746	0.566002	0.403411	0.216372	0.284823	0.232388
COBL	-0.210684	-0.0790404	-0.18388	-0.245715	0.117593	0.0567424	-0.167762	-0.212571	-0.0541552	-0.0531242
COBLL1	-0.532996	-0.609767	-0.544273	0.2118	-0.188159	0.533462	0.118657	0.375081	0.118345	0.111017
COBRA1	-0.176907	0.043944	-0.126372	0.273397	0.5482	0.0468089	-0.293487	-0.306632	0.0157734	-0.208114
COG1	0.790928	0.91425	0.84951	0.0692314	0.491445	-0.849722	-0.520541	-0.381587	-0.202495	-0.353343
COG2	-0.654884	-0.54982	-0.63619	0.217378	0.161773	0.541976	0.0233776	-0.113438	-0.187997	-0.123912
COG3	-0.299698	-0.115615	-0.235971	0.225771	0.258967	0.0450539	0.112736	-0.225161	-0.411331	-0.501178
COG4	-0.339223	-0.156918	-0.311683	-0.0838204	0.258229	0.235906	0.0247058	-0.1067	0.296481	0.0490464
COG5	0.265809	0.548683	0.363668	-0.189706	0.515662	-0.426508	-0.121856	-0.173801	-0.0361268	-0.224785
COG6	0.698084	0.747525	0.727014	-0.302458	0.190459	-0.782444	-0.542182	-0.280487	-0.0271002	-0.148765
COG7	-0.433565	-0.284903	-0.374312	0.418939	0.301329	0.330685	0.0140687	-0.07664	0.0525218	-0.194836
COIL	0.362304	0.549071	0.436299	-0.062866	0.491975	-0.564369	-0.655156	-0.59929	-0.127768	-0.275425
COL11A1	-0.444562	-0.624277	-0.484681	0.232348	-0.451502	0.602778	0.338632	0.284794	-0.148925	0.231834
COL11A2	-0.623603	-0.737013	-0.635095	0.285401	-0.371774	0.68425	0.440339	0.377597	-0.0514653	0.104704
COL12A1	-0.331946	-0.54734	-0.403049	0.0713102	-0.483544	0.480822	0.198595	0.0516552	-0.198066	0.257452
COL16A1	-0.435429	-0.578348	-0.470196	0.398645	-0.264125	0.468459	0.0342256	-0.0336699	-0.385306	-0.0168933
COL18A1	-0.691653	-0.773816	-0.719884	0.158179	-0.330824	0.738609	0.489689	0.378541	0.187966	0.235814
COL1A2	-0.213661	-0.18768	-0.212475	0.0559121	0.0223102	0.155685	0.417735	0.410361	0.497911	-0.00649412
COL20A1	-0.461073	-0.73012	-0.536322	-0.0583309	-0.691833	0.680609	0.232521	0.467796	-0.0700923	0.48298
COL23A1	0.144116	0.184057	0.197756	0.602681	0.316375	-0.186967	-0.308051	-0.444483	-0.603469	-0.404195
COL24A1	0.4602	0.561403	0.521896	0.370873	0.407527	-0.555647	-0.126729	-0.342613	-0.156244	-0.479978
COL27A1	-0.0638334	0.104631	-0.0035049	0.356107	0.45391	-0.0968333	-0.142304	-0.172266	-0.0481013	-0.519998
COL4A1	-0.627148	-0.730293	-0.668577	-0.0174326	-0.476432	0.750425	0.859561	0.630941	0.213912	0.348542
COL4A2	-0.573452	-0.75801	-0.647809	-0.0263857	-0.582829	0.773674	0.726161	0.573839	0.114633	0.39862
COL4A3BP	-0.682297	-0.437073	-0.561779	0.626101	0.463327	0.434121	0.14849	-0.144736	-0.280091	-0.429054
COL4A5	-0.574567	-0.622257	-0.598887	-0.300801	-0.374744	0.545958	0.226711	0.239498	0.127121	0.296385
COL5A2	0.352132	0.496749	0.432352	0.544578	0.558884	-0.480425	-0.225329	-0.486682	-0.346279	-0.615997
COL5A3	-0.225472	-0.49063	-0.303507	0.0832083	-0.58506	0.469607	0.209196	0.354227	-0.175354	0.254793
COL6A1	-0.670394	-0.669887	-0.693741	0.489132	-0.0152208	0.6755	0.459509	0.247551	0.00319152	-0.0503355
COL7A1	-0.688386	-0.585308	-0.678793	0.510532	0.16821	0.597445	0.281437	0.0280862	-0.233152	-0.233094
COL9A1	-0.15869	-0.453645	-0.232363	-0.00691203	-0.586646	0.401955	-0.0501536	0.274759	-0.0218898	0.413321
COL9A2	-0.555081	-0.754348	-0.625696	-0.178663	-0.598884	0.639984	0.235507	0.332364	-0.034241	0.342536
COLEC12	-0.535749	-0.583844	-0.566485	0.0931604	-0.184602	0.578426	0.568509	0.596773	0.394551	0.122681
COLQ	-0.746492	-0.723505	-0.721029	0.480288	-0.0380484	0.70477	0.267738	0.00615129	-0.321783	-0.0588151
COMMD1	0.166117	-0.0880296	0.0938928	-0.493803	-0.638006	0.0982655	0.1897	0.353451	0.244644	0.65323
COMMD10	0.850497	0.855813	0.819655	-0.327992	0.187919	-0.799435	-0.400025	-0.210713	0.117023	-0.0034666
COMMD2	-0.00959149	-0.0846552	-0.0278112	-0.349492	-0.296223	0.0741377	0.0739493	0.271059	-0.106539	0.1884
COMMD3	0.527979	0.328457	0.411171	-0.632521	-0.426981	-0.339021	-0.0962533	0.229741	0.515008	0.466468
COMMD4	-0.0149494	-0.323465	-0.105388	-0.0810871	-0.58902	0.236136	0.121681	0.381404	0.188499	0.395448
COMMD5	0.764261	0.613885	0.691026	-0.486803	-0.248672	-0.589238	-0.157847	0.0685314	0.123831	0.255808
COMMD6	0.190632	-0.0367866	0.0602051	-0.714599	-0.588325	0.089355	0.1306	0.381012	0.585885	0.847809
COMMD7	0.684135	0.682249	0.693813	-0.18893	0.169584	-0.595218	-0.563292	-0.270792	0.0969947	0.132115
COMMD9	0.74868	0.716934	0.754906	-0.329185	0.0323446	-0.671296	-0.515088	-0.216668	0.122195	0.170441
COMT	-0.771267	-0.900347	-0.844354	-0.240311	-0.554888	0.930291	0.643085	0.598988	0.341955	0.521444
COMTD1	-0.00271584	-0.155738	-0.0210069	0.227063	-0.121458	0.102131	-0.314916	-0.0788309	-0.142297	0.173123
COPA	0.374713	0.551034	0.373075	-0.166351	0.464509	-0.530924	-0.356422	-0.388595	0.212165	-0.251875
COPB2	0.506576	0.401069	0.424774	-0.588272	-0.236406	-0.396705	-0.0269514	0.0768854	0.258802	0.169436
COPE	0.242159	-0.104331	0.115687	-0.252368	-0.669707	0.0922649	0.212021	0.491641	0.111429	0.460873
COPG2	0.165395	0.403901	0.254375	-0.153211	0.423575	-0.354882	-0.127645	-0.266955	-0.0981065	-0.247035
COPS3	0.86995	0.86837	0.897493	-0.158713	0.158282	-0.888104	-0.438452	-0.297516	-0.19906	-0.218929
COPS4	0.962846	0.904957	0.935905	-0.291348	0.115277	-0.893691	-0.554052	-0.314465	0.0505769	-0.0193897
COPS5	0.789526	0.784324	0.775434	-0.47244	0.0512695	-0.7638	-0.354602	-0.188742	0.0935914	0.0738662
COPS6	0.720995	0.561875	0.671626	-0.208298	-0.159812	-0.567548	-0.517258	-0.253539	-0.179371	0.0382377
COPS7A	0.814205	0.71288	0.824276	0.185719	0.140383	-0.783203	-0.704313	-0.369082	-0.389925	-0.270207
COPS7B	-0.421778	-0.468819	-0.389345	0.453502	-0.0858258	0.418809	-0.0202432	-0.180395	-0.46667	-0.0595394
COPS8	0.928679	0.895243	0.914469	-0.242546	0.139177	-0.867538	-0.522564	-0.295804	-0.0773471	-0.108798
COPZ1	0.537063	0.511054	0.524765	-0.0103386	0.245136	-0.47423	-0.730928	-0.325476	-0.238574	-0.147365
COPZ2	-0.749143	-0.826357	-0.806632	0.0622862	-0.35617	0.83523	0.610661	0.467733	0.165778	0.23725
COQ10A	0.344154	0.0462889	0.253581	-0.15908	-0.537475	-0.0639963	-0.142758	0.16511	-0.293172	0.28081
COQ10B	0.577164	0.735721	0.646159	0.0599838	0.447453	-0.682556	-0.149726	-0.297867	-0.218086	-0.439864
COQ2	0.414581	0.157375	0.328197	-0.468797	-0.581777	-0.192428	0.163904	0.406777	0.417024	0.395426
COQ3	0.751468	0.792533	0.761403	-0.0585828	0.306261	-0.748032	-0.560818	-0.373148	-0.290783	-0.135873
COQ5	0.473856	0.29571	0.377102	-0.616932	-0.406488	-0.271317	-0.280626	0.0812007	0.162764	0.406902
COQ6	0.0634549	-0.0731124	0.0365567	0.325107	-0.142435	0.00305944	-0.169389	-0.102041	-0.244516	-0.154646
COQ7	0.865822	0.806929	0.850972	-0.195179	0.0868857	-0.815894	-0.561925	-0.332447	-0.129449	-0.106035
COQ9	-0.253118	-0.486009	-0.344141	-0.0567297	-0.519396	0.526804	0.210253	0.456164	0.144465	0.399463
CORO1A	0.742187	0.755179	0.781695	-0.0256697	0.247465	-0.783129	-0.376754	-0.217481	0.222631	-0.197685
CORO1B	-0.483774	-0.633532	-0.581404	-0.372005	-0.544899	0.615673	0.575182	0.576616	0.71542	0.549901
CORO1C	-0.499688	-0.500735	-0.520092	-0.426222	-0.340931	0.437744	0.43298	0.230977	0.261692	0.224237
CORO2A	-0.496524	-0.603178	-0.508022	0.0129278	-0.395797	0.566638	0.366478	0.151631	-0.153316	0.218384
CORO2B	-0.545427	-0.410713	-0.434954	0.62346	0.239682	0.347536	0.195577	-0.0421755	-0.468613	-0.498241
CORO6	-0.389798	-0.283287	-0.348154	0.743158	0.33078	0.286115	0.162997	-0.121504	-0.328907	-0.421843
CORO7	-0.313605	-0.317036	-0.276664	0.2074	-0.0151866	0.152917	-0.282961	-0.20042	-0.159347	-0.16267
CORT	0.875745	0.714624	0.857509	-0.363473	-0.172662	-0.724644	-0.525297	-0.0819673	-0.0628008	0.149833
COTL1	-0.512597	-0.633462	-0.553387	-0.171253	-0.463384	0.622824	0.319285	0.256964	0.0157173	0.394588
COX10	0.556801	0.549321	0.617271	0.355952	0.31859	-0.59195	-0.711521	-0.400128	-0.426799	-0.428694
COX11	0.753713	0.755716	0.715025	-0.388919	0.143716	-0.662927	-0.493025	-0.21599	0.0884111	0.134505
COX15	-0.630507	-0.646316	-0.640726	0.424267	0.00368393	0.63606	0.150512	0.1078	-0.101289	-0.0876186
COX17	0.775244	0.681941	0.704474	-0.577812	-0.119018	-0.68044	-0.353659	-0.123765	0.303184	0.287424
COX4I1	0.56639	0.492173	0.525103	-0.249619	-0.0823297	-0.422157	-0.0662901	0.126607	0.0055843	0.115469
COX5A	0.904213	0.823054	0.869404	-0.418413	-0.00922945	-0.80344	-0.508155	-0.243698	0.0538701	0.122917
COX5B	0.831884	0.770837	0.793993	-0.270363	0.0945507	-0.775606	-0.521403	-0.289301	-0.000267343	0.0635999
COX6A1	0.66239	0.505436	0.59304	-0.365461	-0.218469	-0.48725	-0.259223	-0.0691908	0.00995923	0.381724
COX6B1	0.912767	0.839112	0.876062	-0.234171	0.101126	-0.801633	-0.572614	-0.252432	0.0330254	0.0340546
COX6C	0.829875	0.666229	0.766931	-0.371297	-0.158223	-0.682965	-0.509331	-0.174216	-0.0328337	0.227844
COX7A1	0.25449	0.33765	0.289408	0.301096	0.412156	-0.33243	-0.387579	-0.300282	-0.407593	-0.319376
COX7A2	0.938452	0.832213	0.895098	-0.345692	-0.00872798	-0.827499	-0.546111	-0.230081	-0.0282259	0.0974727
COX7B	0.771512	0.603933	0.688161	-0.481998	-0.261401	-0.59219	-0.221485	0.0287781	0.0674336	0.249242
COX7C	0.888011	0.762609	0.839823	-0.356389	-0.0674901	-0.744148	-0.43176	-0.0922977	0.0826127	0.203056
COX8A	0.83576	0.56071	0.725742	-0.333389	-0.313285	-0.562991	-0.481624	-0.0206304	0.0179962	0.301702
CPAMD8	-0.0904294	-0.0371255	-0.0628074	0.189976	0.18577	0.0273379	-0.146412	-0.132274	0.0276737	0.000679635
CPD	-0.361532	-0.112096	-0.28378	-0.0924685	0.342651	0.0739243	-0.0118742	-0.200537	0.114917	-0.146828
CPE	-0.424748	-0.481534	-0.437617	0.0903552	-0.250519	0.541968	0.586429	0.420947	-0.0981809	0.106215
CPEB1	-0.122974	0.181265	-0.0389369	0.408713	0.756719	-0.20164	-0.371815	-0.606629	-0.191431	-0.605936
CPEB2	0.0401239	0.294728	0.113744	-0.063074	0.501384	-0.3072	-0.275452	-0.329841	0.158931	-0.323405
CPEB3	-0.543357	-0.337474	-0.507224	-0.0386823	0.188167	0.430592	0.329159	0.148518	0.105806	0.0242112
CPEB4	0.0198682	0.249863	0.157455	0.0645751	0.436223	-0.278127	-0.289029	-0.441232	-0.413389	-0.378651
CPLX1	0.493286	0.642319	0.601034	0.516795	0.64355	-0.68527	-0.666407	-0.621613	-0.604975	-0.648689
CPLX2	0.0128219	0.210634	0.109263	0.589153	0.583744	-0.185175	-0.177857	-0.233804	-0.538895	-0.586569
CPNE1	-0.488888	-0.50109	-0.508135	0.537645	0.0241796	0.450999	0.267246	0.029494	0.0170342	-0.0948914
CPNE3	-0.879745	-0.884194	-0.907376	-0.167923	-0.345774	0.922413	0.687765	0.51041	0.377304	0.38883
CPNE4	0.542624	0.743387	0.669856	0.467051	0.664827	-0.758561	-0.522839	-0.666985	-0.41572	-0.631036
CPNE5	0.484467	0.671771	0.583637	0.401215	0.690347	-0.687536	-0.701638	-0.651979	-0.38503	-0.684281
CPNE6	0.651338	0.599234	0.677012	0.137625	0.138573	-0.576585	-0.265553	-0.146838	-0.28248	-0.26715
CPNE8	0.326019	0.496795	0.371495	0.114426	0.452012	-0.404622	0.0678162	-0.0726817	-0.011906	-0.44012
CPNE9	0.361202	0.452591	0.435664	0.287284	0.332218	-0.507177	-0.402326	-0.55427	-0.547739	-0.364415
CPSF1	-0.548648	-0.488526	-0.525476	0.651637	0.220409	0.421616	-0.0788599	-0.149557	-0.197251	-0.330901
CPSF2	-0.29547	-0.460922	-0.330155	-0.151776	-0.430717	0.38024	-0.0746091	0.0857609	-0.234338	0.196552
CPSF3	0.222159	0.406753	0.278386	-0.230744	0.309562	-0.428733	-0.301753	-0.271549	0.099032	-0.210619
CPSF3L	0.210208	0.496305	0.335874	0.663294	0.838103	-0.509377	-0.445983	-0.725635	-0.347741	-0.726135
CPSF4	-0.679416	-0.810297	-0.726841	0.141069	-0.406554	0.786399	0.380914	0.429233	0.188918	0.396859
CPSF6	0.477561	0.671025	0.528908	-0.0157665	0.517222	-0.659628	-0.315194	-0.386347	0.208479	-0.310056
CPT1C	0.0627603	0.0173735	0.112743	0.600757	0.128158	-0.0955064	-0.378146	-0.405753	-0.457617	-0.332567
CPT2	-0.558099	-0.771973	-0.676007	-0.315572	-0.677731	0.783544	0.643217	0.660613	0.410147	0.608685
CRABP1	0.304751	0.254416	0.315748	0.00286332	0.0160684	-0.291061	-0.285069	-0.217141	-0.0270714	-0.0173208
CRABP2	-0.046628	-0.0307472	-0.0250115	0.538999	0.184768	-0.042057	0.183583	-0.134495	-0.0758032	-0.363695
CRADD	0.791039	0.564561	0.729047	-0.269201	-0.263993	-0.594998	-0.416031	-0.0251414	-0.0355101	0.182876
CRAMP1L	-0.227244	0.0217694	-0.13044	0.222529	0.441551	0.0636309	-0.0268574	-0.229093	0.0188697	-0.137231
CRAT	-0.459682	-0.48433	-0.498728	0.296994	-0.00657998	0.51213	0.103869	0.0345057	0.128424	0.0895622
CRBN	0.127118	0.315746	0.231444	0.174413	0.490691	-0.362442	-0.541729	-0.552311	-0.301958	-0.365263
CREB1	-0.912963	-0.874049	-0.912045	0.306094	-0.112511	0.883965	0.518542	0.263367	0.035542	0.105585
CREB3	-0.645706	-0.768805	-0.65525	0.334913	-0.319159	0.685398	0.273964	0.110871	-0.230321	0.136131
CREB3L2	-0.596264	-0.713648	-0.674195	-0.380208	-0.535232	0.65274	0.52593	0.537037	0.530197	0.444918
CREB5	-0.391477	-0.397926	-0.39136	-0.221028	-0.191924	0.300607	-0.0306487	0.00496029	0.040184	0.0638438
CREBBP	0.341021	0.512543	0.384086	-0.0510276	0.47805	-0.456243	-0.447718	-0.3489	0.173146	-0.173347
CREBL2	-0.489386	-0.544668	-0.514702	-0.0400112	-0.254906	0.479656	0.195528	0.12257	-0.0584649	0.285965
CREG1	0.277763	0.145592	0.174254	-0.585114	-0.385569	-0.139472	0.314668	0.392766	0.691906	0.364181
CREG2	0.652601	0.785537	0.730796	0.00620729	0.39252	-0.787682	-0.36646	-0.39752	-0.245636	-0.430304
CRELD1	-0.205241	0.143046	-0.090988	0.5566	0.806676	-0.067194	-0.184206	-0.498364	-0.261209	-0.582082
CRELD2	-0.5051	-0.595344	-0.575641	-0.181631	-0.478843	0.608809	0.72151	0.502335	0.209442	0.330008
CRH	0.795894	0.597864	0.778014	-0.218987	-0.192023	-0.658321	-0.615816	-0.159762	-0.200505	0.123069
CRHR1	-0.389682	-0.521665	-0.425398	0.306631	-0.200493	0.444219	0.0179077	-0.00763048	-0.174302	-0.0245227
CRIM1	0.636698	0.569417	0.57043	0.0340015	0.169335	-0.537621	-0.356106	-0.157441	-0.0370941	-0.15542
CRIP2	0.652879	0.729707	0.695328	0.0932003	0.374777	-0.659015	-0.324071	-0.243388	-0.0519957	-0.275223
CRIPAK	-0.608845	-0.496989	-0.557523	0.404404	0.171926	0.425076	0.121428	-0.150006	-0.105475	-0.210631
CRIPT	0.142503	0.0739893	0.0728802	-0.790842	-0.344515	-0.0400216	-0.0386083	0.180892	0.353034	0.500502
CRISPLD2	-0.751947	-0.736626	-0.724747	0.332889	-0.110453	0.700082	0.614173	0.264074	-0.063463	-0.0278825
CRK	0.680828	0.653316	0.63802	-0.411825	0.0544484	-0.647948	-0.329933	-0.228293	0.111995	-0.040121
CRKL	-0.703034	-0.441796	-0.628162	0.155663	0.328089	0.470234	0.29928	-0.117274	0.0296665	-0.204337
CRLF1	0.175782	0.376107	0.225163	0.381145	0.650028	-0.354087	-0.303764	-0.31192	-0.155016	-0.514219
CRLF3	0.292801	0.407177	0.301462	-0.347822	0.165739	-0.302532	0.128772	0.17104	0.606501	0.21511
CRMP1	0.811182	0.825668	0.890861	-0.0154802	0.21404	-0.819586	-0.539439	-0.246376	-0.240694	-0.256739
CRNKL1	0.569943	0.765411	0.633672	-0.0335951	0.560933	-0.752108	-0.514606	-0.401933	-0.046722	-0.443289
CROCC	-0.701944	-0.797826	-0.703874	0.300495	-0.312528	0.774279	0.350435	0.2454	-0.133253	0.196596
CROT	-0.304937	-0.132752	-0.299421	0.259893	0.3501	0.200488	0.228443	0.0999824	0.0971891	-0.248538
CRTAC1	-0.309651	-0.368454	-0.329482	0.0972888	-0.107233	0.339845	-0.0524477	-0.0204953	-0.0655978	0.0898546
CRTAP	-0.50335	-0.648939	-0.547601	0.231444	-0.297188	0.577768	0.188883	0.24067	-0.280439	0.0575906
CRTC1	0.329154	0.563123	0.422241	0.454272	0.763348	-0.554898	-0.538667	-0.48142	-0.216565	-0.668932
CRTC2	-0.690048	-0.716621	-0.692399	0.120408	-0.285938	0.678283	0.486593	0.287571	-0.0817648	0.105534
CRY2	-0.100534	-0.191115	-0.0569659	0.602154	-0.0290745	0.106075	-0.0542551	-0.0832496	-0.632339	-0.369943
CRYAB	-0.740248	-0.63885	-0.73865	-0.312321	-0.162608	0.665209	0.54948	0.319207	0.274867	0.244317
CRYL1	-0.74248	-0.886469	-0.800726	-0.0497197	-0.507032	0.895025	0.507117	0.498715	0.0593688	0.413854
CRYM	0.882069	0.886045	0.891164	-0.113963	0.218308	-0.842871	-0.411394	-0.250315	-0.103229	-0.200857
CRYZL1	0.860547	0.726052	0.804682	-0.364089	-0.0536977	-0.7147	-0.587066	-0.231609	0.0347539	0.203221
CS	0.280143	0.430964	0.343577	0.540113	0.634836	-0.388175	-0.572606	-0.516784	-0.421158	-0.567661
CSAD	-0.039694	0.0179393	-0.0340039	0.286327	0.142427	0.0279086	0.055936	0.0673457	-0.0764389	-0.15916
CSDA	-0.736981	-0.716667	-0.745126	-0.0287066	-0.262501	0.778011	0.949646	0.584331	0.353951	0.255183
CSDC2	0.108948	0.0595481	0.170472	0.465953	0.110805	-0.217667	-0.485197	-0.271959	-0.452638	-0.39796
CSDE1	0.707729	0.555401	0.671321	-0.182217	-0.0789619	-0.597371	-0.662384	-0.330643	-0.399832	0.0141255
CSE1L	0.647369	0.767753	0.685329	-0.212595	0.339205	-0.790616	-0.541797	-0.526735	0.00166974	-0.243648
CSF1R	0.0602077	-0.0154391	0.000376187	-0.349496	-0.163357	-0.00687917	-0.0491706	0.061206	0.678069	0.390572
CSF2RA	-0.882776	-0.889639	-0.900438	0.307034	-0.186778	0.872165	0.527578	0.246892	0.0415293	0.128173
CSF3R	-0.195867	-0.262421	-0.266861	-0.300215	-0.261048	0.310061	0.335322	0.481976	0.850733	0.548662
CSK	-0.538155	-0.619041	-0.624342	-0.389784	-0.393473	0.630972	0.501384	0.526341	0.756691	0.595291
CSMD1	0.370117	0.439661	0.452306	0.502713	0.424386	-0.550952	-0.481613	-0.495671	-0.485652	-0.63746
CSMD2	-0.381059	-0.47711	-0.382692	0.401606	-0.194156	0.39577	0.0145596	0.117057	-0.231389	-0.00910266
CSMD3	0.114193	0.419694	0.240312	0.437706	0.830035	-0.38442	-0.512266	-0.631157	-0.242499	-0.592267
CSNK1A1	0.656087	0.66596	0.629304	-0.324772	0.183443	-0.635279	-0.564429	-0.422956	0.00262712	-0.0769144
CSNK1D	-0.222322	-0.163583	-0.222698	0.0407339	-0.00868849	0.187198	0.719091	0.369162	0.326038	-0.101142
CSNK1E	-0.706948	-0.754569	-0.690977	0.524094	-0.131134	0.682033	0.219999	0.119869	-0.30426	-0.0679547
CSNK1G1	0.478839	0.710047	0.540698	0.0100688	0.653865	-0.681613	-0.545299	-0.498707	0.0472929	-0.451697
CSNK1G2	-0.125893	-0.244566	-0.115699	0.330252	-0.142315	0.139254	-0.173127	0.0213809	-0.0675258	-0.00453952
CSNK1G3	0.661948	0.872969	0.744654	-0.142868	0.534113	-0.830781	-0.516596	-0.508565	-0.17777	-0.370716
CSNK2A1	-0.039563	-0.29549	-0.117772	0.0401873	-0.419381	0.210745	-0.125804	-0.00145209	-0.283267	0.149678
CSNK2A1P	0.0269975	0.215555	0.0977015	0.451335	0.555723	-0.187879	-0.198919	-0.304213	-0.313562	-0.431624
CSNK2A2	0.0126381	0.380679	0.153833	0.33549	0.836463	-0.285598	-0.250449	-0.437278	-0.102923	-0.515586
CSNK2B	0.128905	-0.0766531	0.0742655	-0.135585	-0.400985	0.0985654	0.00539256	0.218242	-0.0479458	0.401913
CSPG4	-0.633085	-0.778477	-0.660406	0.175599	-0.388904	0.688353	0.170434	0.173692	-0.081941	0.257856
CSPG5	0.133174	-0.199094	0.0542601	-0.0376039	-0.610088	0.154116	-0.0161515	0.281289	-0.232293	0.21284
CSPP1	0.17866	0.430358	0.224316	0.2148	0.594937	-0.313148	-0.0822955	-0.312072	-0.0279725	-0.347721
CSRP1	-0.769293	-0.874795	-0.816779	-0.282231	-0.564773	0.882973	0.625989	0.561285	0.265046	0.489293
CSRP2	-0.561133	-0.596731	-0.617411	-0.43143	-0.442158	0.70536	0.693117	0.601345	0.322778	0.549743
CSRP2BP	0.76029	0.843024	0.774633	-0.286367	0.30919	-0.780043	-0.547187	-0.387582	0.037891	0.015277
CST3	-0.496237	-0.499446	-0.498817	-0.0673629	-0.155854	0.565882	0.201754	0.255624	0.0239141	0.0935947
CSTB	-0.389942	-0.38106	-0.471643	-0.374843	-0.216755	0.505682	0.668335	0.551795	0.700711	0.491468
CSTF2	-0.495156	-0.547621	-0.482271	0.226306	-0.255514	0.508519	0.350545	0.309719	0.0124386	0.166391
CSTF2T	0.47358	0.622853	0.499195	-0.368078	0.342537	-0.610015	-0.540651	-0.42171	0.0909201	-0.130427
CSTF3	0.644277	0.607236	0.63407	-0.0221838	0.172897	-0.536745	-0.651541	-0.35658	-0.213149	0.00886222
CTBP1	0.0978185	0.195152	0.170948	0.522328	0.411615	-0.200647	-0.195986	-0.0825321	-0.509847	-0.473128
CTBP2	0.161391	0.0797197	0.159907	-0.2441	-0.228149	-0.065022	0.0525677	0.098022	0.158247	0.321582
CTCF	0.662753	0.68588	0.662692	-0.331643	0.163969	-0.705299	-0.64699	-0.418173	0.0385714	-0.0616471
CTDP1	-0.522407	-0.639002	-0.575212	-0.0896966	-0.409863	0.608842	0.34722	0.288544	-0.288907	0.159496
CTDSP1	-0.686183	-0.900853	-0.77419	-0.134721	-0.661444	0.856057	0.503348	0.595431	0.260823	0.535282
CTDSP2	-0.849204	-0.795429	-0.867365	-0.164722	-0.227169	0.821048	0.59232	0.358281	0.347031	0.31611
CTDSPL	-0.574905	-0.471531	-0.553051	0.325615	0.206713	0.534666	0.032137	-0.0928609	-0.241167	-0.0658521
CTDSPL2	0.769902	0.844377	0.821306	-0.0741215	0.349472	-0.854341	-0.634901	-0.467336	-0.224414	-0.344943
CTGF	0.23427	0.0318154	0.205215	-0.234173	-0.445372	-0.103017	0.0352319	0.0986959	-0.0672533	0.217485
CTNNA1	-0.548802	-0.608362	-0.619226	-0.560187	-0.499484	0.595013	0.539154	0.425219	0.408373	0.478058
CTNNA2	0.362811	0.336334	0.377403	-0.0295396	0.00836676	-0.276425	-0.0599683	0.0322847	-0.241555	-0.028164
CTNNAL1	-0.24356	0.0092971	-0.160231	0.210936	0.434984	0.00996266	0.207396	-0.178708	-0.33798	-0.400188
CTNNB1	0.773475	0.635775	0.711384	-0.430911	-0.175211	-0.63912	-0.230592	-0.0826127	0.280134	0.247075
CTNNBIP1	0.259686	0.0205865	0.202406	0.150652	-0.311048	-0.0828067	-0.254826	-0.0217721	-0.318652	0.080675
CTNNBL1	0.624825	0.693783	0.628271	-0.323159	0.266544	-0.660206	-0.46355	-0.259208	0.222415	0.015771
CTNND1	-0.489648	-0.466716	-0.451362	0.572597	0.0592149	0.416351	0.271477	-0.0201949	-0.227126	-0.247913
CTNND2	0.0463436	-0.213549	-0.0545426	-0.332565	-0.498262	0.193262	-0.11726	0.136771	0.143213	0.567191
CTNS	-0.654771	-0.844223	-0.763125	-0.384634	-0.714732	0.83753	0.733706	0.708472	0.469753	0.599222
CTPS2	-0.811466	-0.805596	-0.849687	-0.149395	-0.253508	0.806528	0.350682	0.256699	0.140613	0.291265
CTR9	0.573711	0.708413	0.619671	-0.106901	0.354909	-0.661537	-0.134546	-0.211996	-0.0108671	-0.259446
CTSB	-0.404131	-0.359517	-0.376758	0.5093	0.109285	0.290097	0.369835	0.251354	0.200014	-0.306963
CTSC	0.0111068	-0.052706	-0.0632041	-0.51615	-0.316556	0.0749317	0.494865	0.509811	0.936308	0.477367
CTSD	0.179191	0.224854	0.151197	-0.142221	0.153949	-0.230363	0.0911561	0.163473	0.540011	-0.153966
CTSF	0.500735	0.305396	0.436694	0.119678	-0.105212	-0.326852	-0.480448	-0.2279	-0.38676	-0.0671144
CTSH	-0.671638	-0.836072	-0.764708	-0.183664	-0.603118	0.879447	0.760542	0.781786	0.343893	0.523465
CTSK	-0.018696	-0.0239788	-0.0511734	0.11542	0.159394	0.0244841	-0.283142	-0.0781806	0.030142	0.0771936
CTSL1	-0.0690538	-0.173703	-0.147497	-0.313074	-0.400849	0.156916	0.654898	0.545451	0.443059	0.189448
CTSO	0.0331263	-0.273508	-0.0559608	-0.184975	-0.631	0.222515	0.237189	0.533902	0.197465	0.372051
CTSS	-0.196137	-0.287901	-0.302331	-0.478077	-0.404077	0.309158	0.696339	0.571184	0.659186	0.460037
CTSZ	-0.136957	-0.0955226	-0.187885	-0.448799	-0.136799	0.184876	0.596008	0.449763	0.807071	0.414528
CTTN	-0.0438113	-0.066691	-0.0855072	0.0967706	0.0458019	0.0177611	-0.347798	-0.217817	-0.183621	-0.237026
CTXN1	0.732899	0.677009	0.765462	0.216395	0.193195	-0.671802	-0.586068	-0.344169	-0.206422	-0.267551
CUEDC1	-0.494283	-0.73114	-0.561311	-0.0369897	-0.628288	0.623463	0.302057	0.383905	-0.0741581	0.317852
CUEDC2	0.794916	0.655737	0.728486	-0.412397	-0.118919	-0.622836	-0.486393	-0.0993718	0.202575	0.315233
CUL1	0.292148	0.637767	0.42709	0.0953725	0.749965	-0.574074	-0.383127	-0.602554	-0.143996	-0.492137
CUL2	0.673964	0.862779	0.728574	-0.169167	0.481346	-0.818211	-0.421246	-0.476357	-0.078547	-0.335239
CUL3	0.677766	0.886183	0.775717	0.0762985	0.627144	-0.880875	-0.605434	-0.6002	-0.321286	-0.574087
CUL4A	-0.744165	-0.623625	-0.716926	0.0659574	-0.0556418	0.634591	0.662007	0.171358	-0.00738199	-0.103963
CUL4B	0.000535514	0.342555	0.103543	0.0499894	0.673093	-0.307327	-0.322329	-0.458195	-0.137204	-0.429049
CUL5	0.623422	0.682716	0.637971	-0.259118	0.252967	-0.687458	-0.51188	-0.341587	0.0407683	-0.18456
CUTA	0.778161	0.684604	0.713621	-0.480602	-0.107128	-0.656058	-0.341385	-0.132599	0.166897	0.244451
CUTC	0.290409	0.246546	0.221412	-0.438055	-0.0784224	-0.293475	-0.250145	-0.124221	0.328459	0.19865
CWF19L1	-0.418868	-0.100799	-0.323876	0.372915	0.607484	0.0971968	0.123235	-0.315825	-0.0267206	-0.412643
CWF19L2	-0.464355	-0.409501	-0.499701	-0.396753	-0.100773	0.454639	0.21101	0.154051	0.192724	0.249669
CX3CL1	0.662917	0.605041	0.69728	0.137257	0.077771	-0.595263	-0.329935	-0.218851	-0.445518	-0.254492
CX3CR1	0.489941	0.36557	0.40624	-0.450688	-0.168383	-0.356675	-0.288692	0.0596178	0.600939	0.456066
CXADR	0.68095	0.652653	0.710519	-0.357612	-0.0297434	-0.706233	-0.495435	-0.303012	-0.0586777	-0.0331206
CXCL12	0.418158	0.385254	0.383128	-0.264776	0.0221484	-0.330948	-0.159439	0.0648016	0.544117	0.277133
CXCL14	0.259455	-0.0847934	0.150091	-0.227255	-0.651963	0.0528885	-0.0255223	0.334519	-0.0914106	0.358883
CXCL16	-0.452748	-0.616335	-0.547533	-0.415889	-0.588671	0.610776	0.692327	0.631277	0.774263	0.642329
CXCR7	-0.545706	-0.390613	-0.509148	0.115471	0.121668	0.49212	0.752106	0.310769	0.25343	-0.0255197
CXorf1	0.20647	0.198501	0.203578	0.11043	0.198252	-0.122296	-0.498682	-0.236085	-0.191092	-0.148212
CXorf26	0.493645	0.284086	0.407174	-0.458904	-0.454477	-0.300115	0.0385761	0.418551	0.365713	0.397313
CXorf36	-0.442067	-0.623021	-0.480087	0.0873862	-0.457153	0.599945	0.333422	0.313843	-0.169411	0.277556
CXorf38	-0.0864601	-0.124442	-0.10186	-0.329048	-0.284948	0.148727	0.463513	0.562896	0.253277	0.219255
CXorf40A	0.95763	0.851618	0.933184	-0.227847	0.012685	-0.851896	-0.450376	-0.229423	-0.0532378	-0.00407129
CXorf40B	0.922086	0.82585	0.89785	-0.215536	-0.00351544	-0.840478	-0.448735	-0.279707	-0.123335	-0.0403328
CXorf56	0.929182	0.862467	0.887934	-0.189787	0.148852	-0.859649	-0.714191	-0.427265	-0.141175	-0.0880158
CXXC1	-0.791145	-0.863048	-0.814166	0.303235	-0.270147	0.82966	0.332745	0.301186	-0.0177099	0.154284
CXXC4	-0.18053	-0.340404	-0.191983	0.13376	-0.378894	0.311645	0.0446637	0.124972	-0.248278	0.261996
CXXC5	-0.302694	-0.146856	-0.191602	0.312676	0.26422	0.0358651	-0.10662	-0.209167	-0.174499	-0.464476
CYB561	0.818925	0.892296	0.860393	0.0689471	0.415694	-0.860129	-0.671912	-0.520751	-0.268363	-0.342941
CYB561D2	0.335727	0.0759201	0.253933	-0.247024	-0.508854	-0.188342	-0.0630028	0.214185	0.121515	0.18653
CYB5A	0.164415	-0.127042	0.0200074	-0.678425	-0.768924	0.163491	0.289569	0.433928	0.339561	0.682564
CYB5D1	0.238391	0.46935	0.26971	0.0841201	0.604702	-0.361679	-0.274095	-0.358905	0.0952495	-0.289348
CYB5D2	0.856743	0.642256	0.766474	-0.266753	-0.165536	-0.667209	-0.49727	-0.139048	0.00686153	0.0704553
CYB5R1	-0.470532	-0.73551	-0.559585	0.0337782	-0.618523	0.637289	0.443895	0.511447	0.227477	0.361907
CYB5R2	-0.339579	-0.528167	-0.390777	-0.291542	-0.580452	0.40421	0.181129	0.296608	0.00604463	0.29024
CYB5R3	-0.644786	-0.79974	-0.725927	-0.0942851	-0.490585	0.803781	0.58316	0.666633	0.380306	0.406103
CYBA	-0.0776997	-0.217775	-0.186719	-0.569176	-0.490306	0.275345	0.556236	0.641867	0.945517	0.717148
CYBASC3	0.246532	0.301036	0.215803	-0.178268	0.182465	-0.306084	-0.0484928	-0.0386729	0.529774	-0.0314846
CYBB	0.139075	0.0783113	0.0552928	-0.542865	-0.241595	-0.0520924	0.356333	0.398679	0.931333	0.455668
CYBRD1	-0.84863	-0.894914	-0.902592	0.0112379	-0.323455	0.94823	0.692847	0.522049	0.153059	0.289949
CYC1	0.76733	0.600956	0.724561	-0.0159453	-0.103196	-0.624652	-0.447459	-0.202561	-0.311341	-0.0750562
CYCS	0.794324	0.612337	0.74899	-0.322411	-0.217448	-0.610287	-0.511962	-0.20732	-0.164462	0.19055
CYFIP1	0.102291	-0.0447602	-0.014855	-0.457979	-0.403377	0.126712	0.413211	0.570093	0.808976	0.5576
CYFIP2	-0.315898	-0.0269771	-0.182899	0.689019	0.721569	0.0694175	-0.178484	-0.480997	-0.398733	-0.542715
CYGB	0.29392	0.34142	0.333728	0.413331	0.386605	-0.349615	-0.484011	-0.479649	-0.281027	-0.272198
CYHR1	0.274682	0.40152	0.312434	0.360959	0.458468	-0.383247	-0.292782	-0.520057	-0.307215	-0.506569
CYLD	0.589024	0.714905	0.627403	-0.0946778	0.426727	-0.704446	-0.599153	-0.509133	-0.0434529	-0.376498
CYP11A1	-0.784503	-0.877878	-0.845442	0.167349	-0.322416	0.898246	0.536241	0.403016	0.00204121	0.246691
CYP1B1	0.00396584	0.225142	0.114429	0.384692	0.573079	-0.2521	0.0357726	-0.222725	0.122299	-0.431178
CYP20A1	-0.0244676	-0.116289	-0.11893	-0.599495	-0.412966	0.121443	0.508318	0.508625	0.650376	0.405226
CYP26B1	0.705015	0.755938	0.764425	0.142878	0.328937	-0.805324	-0.521474	-0.404582	-0.283181	-0.385294
CYP27A1	-0.783485	-0.811557	-0.819038	-0.23734	-0.387173	0.773625	0.594313	0.44615	0.30024	0.313169
CYP2E1	0.791336	0.769542	0.851336	0.253799	0.299362	-0.800138	-0.685847	-0.443874	-0.389479	-0.345037
CYP2J2	-0.7078	-0.711776	-0.737598	-0.308504	-0.337153	0.748466	0.396373	0.288119	0.165579	0.360957
CYP2R1	0.509142	0.685251	0.5414	-0.130089	0.450234	-0.60911	-0.316276	-0.197812	0.191098	-0.161745
CYP2U1	-0.482872	-0.357164	-0.481898	-0.256437	-0.0937808	0.42631	0.549644	0.184527	0.151879	0.206723
CYP46A1	0.73203	0.74425	0.766438	0.273738	0.367271	-0.722337	-0.499934	-0.441398	-0.197262	-0.355776
CYP4F11	-0.693923	-0.764081	-0.737368	-0.0843964	-0.412161	0.805624	0.846097	0.616686	0.321214	0.328797
CYP4V2	-0.754213	-0.890036	-0.823196	-0.0540608	-0.503981	0.917227	0.543578	0.607155	0.0152208	0.358437
CYP4X1	0.589595	0.777502	0.687984	0.459052	0.69159	-0.753947	-0.46648	-0.470238	-0.351497	-0.623373
CYP51A1	-0.444673	-0.445208	-0.422212	0.0675777	-0.208663	0.405003	0.344031	0.168141	-0.30925	-0.124027
CYR61	-0.248071	-0.350004	-0.261246	0.105652	-0.283069	0.328292	0.429992	0.188536	-0.236458	-0.0673394
D2HGDH	-0.271144	-0.397286	-0.31003	0.441214	-0.148592	0.333414	0.12943	0.0646313	-0.105044	-0.120528
DAAM1	-0.429654	-0.115293	-0.308747	0.315008	0.559896	0.153275	0.0402934	-0.325011	-0.31004	-0.432654
DAAM2	-0.674311	-0.83097	-0.733666	-0.236635	-0.584981	0.77022	0.395762	0.407534	0.0880912	0.438079
DAB2	-0.40029	-0.516485	-0.463149	-0.0997375	-0.400112	0.467468	0.691015	0.612807	0.51892	0.286268
DAB2IP	-0.400854	-0.370382	-0.320359	0.679486	0.145031	0.327382	0.0604143	0.0436176	-0.505652	-0.334127
DACH1	0.0291121	0.343986	0.174621	0.574147	0.775166	-0.341612	-0.263416	-0.475461	-0.402848	-0.748857
DACT1	0.729273	0.77372	0.756736	-0.257905	0.187943	-0.729079	-0.4	-0.213606	0.107701	-0.10372
DACT2	-0.29639	-0.507161	-0.383603	0.162668	-0.370149	0.488844	0.070448	0.344001	-0.140841	0.2121
DAD1	-0.284598	-0.442269	-0.380458	-0.612062	-0.665735	0.490675	0.711955	0.607555	0.518997	0.69506
DAG1	-0.605669	-0.764154	-0.66215	0.0672026	-0.435239	0.787639	0.379277	0.546981	-0.0171647	0.223856
DAK	0.753968	0.73485	0.750182	-0.157252	0.13996	-0.70086	-0.510655	-0.312492	0.00149578	0.00153928
DAP	-0.529305	-0.751737	-0.593419	0.126255	-0.540356	0.735361	0.508329	0.526726	0.0936729	0.34837
DAP3	0.755898	0.586334	0.656103	-0.482603	-0.236229	-0.571236	-0.262598	0.056319	0.254505	0.302191
DAPK1	0.675571	0.84494	0.712681	-0.0400429	0.543727	-0.755587	-0.511337	-0.462342	-0.0400934	-0.285868
DAPK3	-0.0421948	-0.0684828	0.0330728	0.281389	-0.0332088	-0.0290753	-0.0048657	-0.0848321	-0.363928	-0.166002
DARC	0.0419817	0.108102	0.0627381	-0.0288834	0.0415585	0.00555455	0.4398	0.130954	0.35253	0.146656
DARS	-0.73896	-0.916079	-0.818459	-0.0128797	-0.547671	0.90381	0.579546	0.604194	0.102974	0.363761
DAXX	-0.406255	-0.215569	-0.370426	0.12297	0.351482	0.221513	0.0161548	-0.129074	0.156369	-0.076574
DAZAP1	-0.334185	-0.548916	-0.365595	0.195481	-0.428416	0.459247	0.0664696	0.0827735	-0.292665	0.275142
DAZAP2	0.0189726	-0.240711	-0.116586	-0.715406	-0.7311	0.198621	0.312938	0.510875	0.436791	0.569462
DBC1	0.740487	0.755668	0.811526	0.115285	0.296365	-0.778067	-0.675999	-0.408792	-0.39609	-0.322577
DBI	-0.62387	-0.760296	-0.694455	-0.444503	-0.643987	0.775714	0.669871	0.664883	0.394381	0.56188
DBN1	-0.656973	-0.595956	-0.597625	0.690113	0.13893	0.570643	0.292825	0.0129544	-0.290127	-0.296204
DBNDD1	0.591721	0.438813	0.570118	0.0756796	-0.12136	-0.432684	-0.220924	-0.0653001	-0.311854	-0.0446627
DBNL	0.472711	0.282343	0.438322	0.019071	-0.230238	-0.338901	-0.0695208	0.0993589	0.154496	0.0725202
DBP	0.502579	0.330671	0.448759	0.000756733	-0.145475	-0.308519	-0.350717	-0.202237	-0.436898	-0.00607615
DBR1	-0.135953	0.102259	-0.0846774	-0.142166	0.334105	-0.10256	0.00240932	-0.0698058	0.252437	-0.251313
DBT	-0.752887	-0.848016	-0.778291	0.236429	-0.312914	0.830642	0.365007	0.278655	-0.0857356	0.206202
DCAKD	-0.741789	-0.870397	-0.779135	0.19956	-0.410607	0.864568	0.451614	0.357373	-0.0768057	0.296929
DCBLD1	-0.67201	-0.641217	-0.633779	0.595062	0.046869	0.605743	0.363512	0.150911	-0.321282	-0.204082
DCBLD2	-0.300718	-0.0149248	-0.199357	0.257024	0.590048	-0.0187675	-0.150712	-0.432613	0.0896432	-0.359096
DCHS1	-0.480839	-0.732979	-0.553824	0.140258	-0.585479	0.685775	0.390019	0.413584	-0.0859381	0.327336
DCLRE1A	-0.283392	0.103854	-0.143959	0.365142	0.777769	-0.0577597	-0.0489511	-0.383261	-0.196814	-0.499664
DCLRE1C	-0.874344	-0.871302	-0.87656	0.37035	-0.150117	0.834577	0.456102	0.194872	-0.075667	0.0486356
DCN	-0.303265	-0.414713	-0.368326	0.00143609	-0.241155	0.427403	0.446688	0.48808	0.293087	0.266892
DCP1A	-0.669223	-0.570788	-0.623362	0.2663	0.0434277	0.536408	0.310163	0.156758	-0.0615708	-0.0567261
DCP2	-0.271883	0.103859	-0.17572	0.0308249	0.647774	-0.021996	0.054873	-0.214077	0.207135	-0.319958
DCPS	0.190894	0.158004	0.13239	-0.130667	0.0490839	-0.105315	-0.107073	0.119337	0.172891	0.106719
DCTD	0.180055	0.0682288	0.12092	0.0314184	-0.164041	0.00878354	0.356093	0.429225	0.286188	0.236532
DCTN1	0.379236	0.60569	0.477637	0.430172	0.735523	-0.637078	-0.562896	-0.708575	-0.180318	-0.648434
DCTN2	0.938862	0.842526	0.918819	-0.25739	0.0166622	-0.849517	-0.576387	-0.289688	-0.0985946	-0.0238627
DCTN3	0.945394	0.863631	0.914508	-0.232963	0.0742565	-0.835473	-0.6071	-0.298692	-0.0399328	0.0140535
DCTN4	-0.784136	-0.596455	-0.710606	0.0746628	0.0417037	0.566629	0.398852	0.0980663	-0.0493567	-0.118099
DCTN5	-0.0292974	-0.0282924	-0.033116	-0.447352	-0.114961	0.0419794	-0.0852043	-0.00542904	0.217687	0.263393
DCTN6	0.395924	0.359998	0.39537	-0.255642	-0.142025	-0.344253	0.115967	0.132288	-0.101223	0.0158304
DCUN1D2	0.309595	0.336705	0.329668	0.219857	0.241086	-0.380556	-0.248586	-0.0753242	-0.311676	-0.292613
DCUN1D3	-0.300781	-0.176251	-0.181817	0.366903	0.223957	0.116377	-0.154379	-0.344785	-0.502908	-0.376742
DCUN1D4	-0.337251	-0.0872136	-0.192813	0.39387	0.49623	0.0555865	-0.2163	-0.335023	-0.546387	-0.516321
DCUN1D5	0.869337	0.771965	0.854497	-0.35036	-0.0731261	-0.745339	-0.341537	-0.0633194	0.0118472	0.100929
DCX	0.679624	0.70139	0.732075	-0.0998727	0.237469	-0.706268	-0.696365	-0.387623	-0.0726737	-0.151005
DCXR	-0.800562	-0.872376	-0.851169	0.134751	-0.314528	0.903236	0.481025	0.413616	0.0246737	0.293838
DDA1	0.580282	0.351488	0.563898	0.145121	-0.232008	-0.385835	-0.221376	0.0996057	-0.224752	0.00380861
DDAH1	-0.600466	-0.703581	-0.65164	0.0245292	-0.392362	0.769976	0.584497	0.489854	-0.0131348	0.230146
DDAH2	-0.493128	-0.720736	-0.562036	0.0305875	-0.598091	0.692844	0.5496	0.471129	0.0117817	0.393609
DDB1	0.364294	0.305665	0.362078	0.0628983	0.0793325	-0.334658	-0.324538	-0.185792	-0.151584	-0.247492
DDHD2	0.781006	0.842671	0.820381	0.0978328	0.417877	-0.855106	-0.551235	-0.434735	-0.220173	-0.380902
DDIT3	-0.128813	-0.112998	-0.167335	-0.425421	-0.168696	0.174404	0.388734	0.17496	0.255122	0.295794
DDIT4	-0.849763	-0.730514	-0.845211	0.0904567	-0.0162237	0.813546	0.645921	0.295518	0.107722	0.0879957
DDN	0.289511	0.256849	0.311752	0.00564077	0.020852	-0.194445	-0.270926	-0.261738	-0.0368795	0.202898
DDOST	0.645547	0.439064	0.610611	-0.0889932	-0.246096	-0.475873	-0.177503	0.0875662	-0.0691091	0.064414
DDR1	-0.821399	-0.897882	-0.860969	-0.140631	-0.450346	0.87447	0.563564	0.486788	0.236428	0.337066
DDT	0.703647	0.436339	0.584071	-0.469014	-0.433657	-0.422969	-0.181747	0.191935	0.191626	0.405853
DDX1	0.726915	0.872759	0.769107	-0.117903	0.49722	-0.864498	-0.659087	-0.54111	-0.100932	-0.351919
DDX10	0.824543	0.967013	0.881002	-0.0202603	0.520736	-0.91483	-0.550871	-0.5199	-0.164455	-0.383805
DDX11	0.0730231	-0.0249082	0.0337148	-0.0420549	-0.181456	0.0389064	-0.0380184	0.19678	0.103691	0.0947565
DDX17	-0.913946	-0.835742	-0.89747	0.221324	-0.0626588	0.783778	0.36149	0.109604	-0.0640885	-0.0226657
DDX18	-0.241623	-0.0251142	-0.159171	-0.138503	0.273907	0.0128089	-0.00405223	-0.1827	-0.00577202	-0.1624
DDX19A	-0.431592	-0.529786	-0.463963	0.103424	-0.289988	0.503346	0.161071	0.0615962	-0.255208	0.154538
DDX19B	0.197094	0.194628	0.225961	-0.094862	-0.0625034	-0.171816	0.191697	0.0775525	0.0575863	0.0869441
DDX20	0.155894	0.335831	0.231802	0.0898913	0.362624	-0.300746	0.100689	-0.0637378	-0.0679266	-0.339379
DDX21	0.404899	0.303337	0.323979	-0.428913	-0.249062	-0.285713	0.289329	0.185928	0.272016	0.145585
DDX23	-0.0312927	0.099586	-0.0612585	-0.380139	0.13416	0.0101269	0.0215475	-0.0195158	0.358838	0.208277
DDX24	0.660321	0.842411	0.708158	-0.0568077	0.575651	-0.791571	-0.631612	-0.547612	0.0203405	-0.280154
DDX25	0.913701	0.956037	0.932614	-0.131092	0.314697	-0.910621	-0.543756	-0.368604	-0.121414	-0.221222
DDX27	-0.720972	-0.828975	-0.733267	0.297371	-0.318988	0.761589	0.337978	0.214661	-0.133561	0.196179
DDX28	-0.506682	-0.673797	-0.555781	0.188611	-0.386588	0.649315	0.217132	0.261656	-0.216428	0.27839
DDX31	-0.151196	-0.0610465	-0.153436	0.31584	0.226419	0.119244	0.116928	0.0358336	-0.100934	-0.20142
DDX3X	0.146525	0.129494	0.146306	-0.24201	-0.0561972	-0.2412	-0.165423	-0.23119	0.0539069	-0.110306
DDX41	0.414812	0.455736	0.471185	0.442572	0.358388	-0.418471	-0.187581	-0.131172	-0.0087965	-0.252146
DDX42	0.125958	0.0593767	0.10629	0.0799972	-0.0328003	-0.138138	-0.273345	-0.12997	-0.140365	-0.120141
DDX46	0.545133	0.561384	0.531811	-0.355696	0.102577	-0.566874	-0.521642	-0.354774	0.110161	0.0429868
DDX49	0.573284	0.635973	0.634699	0.0272918	0.314578	-0.616027	-0.52856	-0.325562	-0.160653	-0.263359
DDX5	0.220619	0.124382	0.172435	-0.5362	-0.359011	-0.156301	0.215176	0.227401	0.405087	0.204626
DDX50	0.652186	0.792328	0.679539	-0.312835	0.328596	-0.751308	-0.312058	-0.33054	0.0382012	-0.16815
DDX51	-0.878479	-0.791289	-0.875141	0.297638	-0.0293528	0.789918	0.554459	0.17165	0.0646395	-0.0199964
DDX54	0.803007	0.904169	0.873819	0.133464	0.475871	-0.896435	-0.525767	-0.489638	-0.332577	-0.46113
DDX55	-0.394463	-0.358133	-0.407578	0.16511	-0.0401781	0.356243	0.389514	0.07861	-0.104662	-0.0937103
DDX56	-0.317958	-0.271328	-0.265665	0.640531	0.171714	0.218905	0.0742088	-0.00432348	-0.268926	-0.361161
DDX58	0.0208365	-0.188502	-0.0741828	-0.411663	-0.535528	0.226924	0.181675	0.705683	0.19439	0.412639
DDX59	-0.554652	-0.637666	-0.654593	-0.255044	-0.341371	0.620828	0.316932	0.313491	0.2702	0.297424
DEAF1	0.619803	0.74865	0.688366	0.0216317	0.495072	-0.702149	-0.708218	-0.459727	-0.0584121	-0.180559
DECR1	-0.683314	-0.854075	-0.778784	-0.128238	-0.572158	0.887764	0.6778	0.63998	0.229611	0.477413
DECR2	0.574455	0.437209	0.555738	0.223204	-0.00823964	-0.43797	-0.368645	-0.165371	-0.356944	-0.146499
DEDD	-0.383779	-0.493599	-0.352731	0.0313514	-0.393393	0.494669	0.320043	0.323793	0.0461209	0.274496
DEDD2	0.144083	0.383688	0.206023	0.0256245	0.528473	-0.281341	-0.222165	-0.380117	-0.0914608	-0.215762
DEF6	0.00337687	0.0087819	-0.075282	-0.407277	-0.0685185	0.0223774	0.213581	0.175428	0.830401	0.347319
DEGS1	-0.261596	-0.338171	-0.243391	-0.00990331	-0.309058	0.223711	0.184513	0.144137	-0.0766907	0.043485
DEGS2	0.076333	0.191758	0.114369	0.0653383	0.257052	-0.200957	-0.2289	-0.244913	-0.0729714	-0.211991
DEK	0.0118178	-0.044851	-0.0725799	-0.516784	-0.215204	0.0053597	-0.0820149	-0.00979459	0.252439	0.272284
DENND1A	-0.232712	-0.0738854	-0.176118	0.684192	0.52578	0.114586	-0.204089	-0.292417	-0.340997	-0.509302
DENND2A	-0.575651	-0.810058	-0.643005	-0.174983	-0.716471	0.797059	0.532011	0.530869	0.099573	0.586738
DENND3	-0.277909	-0.204584	-0.266122	0.34403	0.148235	0.261584	0.443837	0.156744	0.325471	-0.0851193
DENND4A	-0.188907	0.109758	-0.0950296	-0.0866836	0.405473	-0.0291067	0.183809	-0.133777	0.0260999	-0.256158
DENND4C	-0.848074	-0.895542	-0.863739	0.249304	-0.249665	0.84214	0.412105	0.289398	0.00448685	0.146559
DENR	-0.90761	-0.885454	-0.908912	0.305379	-0.150133	0.850522	0.468891	0.166667	-0.0592194	0.0728538
DEPDC5	0.490217	0.617718	0.548842	0.11225	0.442086	-0.640179	-0.623624	-0.445979	-0.364977	-0.437954
DERA	-0.417946	-0.647543	-0.535398	-0.501682	-0.747599	0.633469	0.585479	0.643072	0.525189	0.66894
DERL1	0.625441	0.814089	0.698838	-0.221673	0.420283	-0.786909	-0.344047	-0.416569	0.0696726	-0.278933
DERL2	-0.227201	-0.294051	-0.279353	-0.615393	-0.493409	0.336322	0.534773	0.343396	0.306553	0.517633
DET1	0.512566	0.684271	0.549329	-0.107437	0.462741	-0.631363	-0.437404	-0.321552	-0.0613534	-0.339439
DFFA	-0.737299	-0.776572	-0.766045	0.00158267	-0.317993	0.818111	0.41473	0.345927	0.0448094	0.391421
DFFB	-0.259965	0.0581675	-0.160411	0.384258	0.646059	0.0052723	-0.121717	-0.419576	-0.0385548	-0.378666
DFNA5	0.258396	0.24184	0.211242	-0.105869	0.0528412	-0.230965	0.157214	0.333911	0.520504	0.0253505
DFNB31	-0.419041	-0.240918	-0.358766	0.0368615	0.189345	0.182528	-0.042539	-0.169954	0.0392882	-0.158471
DGAT1	-0.407193	-0.497383	-0.372989	0.592558	-0.113949	0.389263	0.0330913	-0.0251032	-0.248815	-0.144238
DGAT2	-0.396912	-0.483862	-0.378229	0.429685	-0.209801	0.398012	0.226329	0.0500356	-0.410124	-0.13888
DGCR14	0.663396	0.758847	0.655874	-0.209675	0.367304	-0.695082	-0.485763	-0.253247	0.0808377	-0.139575
DGCR2	-0.52999	-0.286978	-0.435176	0.718345	0.576202	0.301877	0.0453785	-0.181913	-0.401271	-0.579808
DGCR5	0.369981	0.338162	0.408288	0.23017	0.103224	-0.320396	-0.359551	-0.214677	-0.533443	-0.175441
DGCR6	0.592849	0.584376	0.594843	0.15154	0.313246	-0.555409	-0.5988	-0.334066	-0.221257	-0.212982
DGCR8	-0.349339	-0.163943	-0.2731	0.163668	0.269573	0.119911	-0.13265	-0.258856	-0.112013	-0.251672
DGKA	0.17599	0.276851	0.224015	0.475623	0.429935	-0.25813	-0.155392	-0.328496	-0.103816	-0.420901
DGKB	0.0202148	0.291316	0.155757	0.624601	0.746871	-0.271833	-0.183085	-0.498109	-0.429373	-0.7374
DGKD	-0.540227	-0.665485	-0.542826	0.162134	-0.359353	0.58857	0.203974	0.197311	-0.0664565	0.1983
DGKG	-0.448293	-0.166037	-0.380925	0.185654	0.469095	0.221243	0.212333	0.0143332	0.0616093	-0.258251
DGKI	0.782039	0.896744	0.860751	0.00881068	0.431433	-0.917557	-0.593329	-0.570112	-0.315291	-0.44908
DGKQ	0.0897982	0.107499	0.130311	0.847927	0.378697	-0.149106	-0.222652	-0.208217	-0.352828	-0.549771
DGUOK	0.688016	0.641679	0.666037	-0.0917891	0.0639838	-0.581409	-0.235178	-0.101375	0.062359	0.0885111
DHCR24	0.332546	0.435571	0.411839	0.317138	0.4108	-0.540189	-0.622034	-0.699427	-0.695192	-0.638735
DHCR7	-0.590855	-0.715053	-0.618545	0.171191	-0.379096	0.646251	0.29468	0.121123	-0.323809	-0.00347095
DHDDS	0.865074	0.857225	0.894656	0.112802	0.297416	-0.859743	-0.579536	-0.453963	-0.338107	-0.38581
DHDH	0.321499	0.405388	0.385273	0.117717	0.208734	-0.389075	0.0487256	0.0212827	-0.0581099	-0.22389
DHFRL1	-0.018734	-0.122673	-0.0797187	-0.210966	-0.240282	0.0217302	-0.0471285	-3.62059e-05	0.0583009	0.0562475
DHPS	0.594683	0.573655	0.671023	0.277071	0.179322	-0.659095	-0.574453	-0.387944	-0.402504	-0.216781
DHRS1	-0.613691	-0.77008	-0.707741	-0.197164	-0.525267	0.791659	0.513152	0.532062	0.264728	0.42038
DHRS3	-0.689944	-0.652347	-0.731577	-0.202718	-0.161608	0.759459	0.517335	0.454618	0.480645	0.432697
DHRS4	-0.0644501	-0.267428	-0.163188	-0.558578	-0.623538	0.287632	0.42512	0.454753	0.50071	0.640952
DHRS4L2	-0.118655	-0.245688	-0.207952	-0.276623	-0.392712	0.22257	0.466992	0.25116	0.326389	0.430285
DHRS7	0.251826	0.191929	0.139643	-0.474985	-0.152585	-0.0944778	0.263184	0.281197	0.523392	0.377085
DHRS7B	0.913734	0.788196	0.891716	-0.0545481	0.0249996	-0.794374	-0.549137	-0.185915	-0.17512	-0.120263
DHRSX	-0.127428	-0.256916	-0.173728	-0.232784	-0.403892	0.278652	0.375842	0.442593	0.156116	0.284501
DHTKD1	-0.669659	-0.887485	-0.762243	-0.25658	-0.726923	0.88318	0.591617	0.614375	0.176723	0.583288
DHX15	-0.0945188	0.0688922	-0.120304	-0.521653	0.111901	0.0210202	0.215544	0.0705975	0.414335	0.0844186
[truncated: 6,206 more rows]

## Sheet: moduleMembership_GuptaTD
GeneSymbol	MM.26	MM.3	MM.14	MM.13	MM.9	MM.1	MM.24	MM.27	MM.12	MM.25
[truncated: 8,075 more rows]

[truncated: 5 more sheets: moduleMembership_GuptaASD, HubGenes_top10KME_VoineaguTD, HubGenes_top10KME_VoineaguASD, HubGenes_top10KME_GuptaTD, HubGenes_top10KME_GuptaASD]
