# Supplementary material for: Hierarchical cortical transcriptome disorganization in autism
Source: Mol Autism. 2017 Jun 21;8:29. doi: 10.1186/s13229-017-0147-7 (PMC5480153; doi:10.1186/s13229-017-0147-7)
Supplement: Supplementary file 4 — Full result table of analysis examining on-average differential expression in module eigengene variation. (XLSX 37 kb) [file 13229_2017_147_MOESM4_ESM.xlsx]

## Sheet: ME_differentialExpression
	Voineagu Dataset			Gupta Dataset
Module	t-stat	p-value	q-value	t-stat	p-value	q-value	repBayesFactor
M6	-1.79964	0.0780757	0.0267437	1.56976	0.122005	0.0246473	0.13		ASD-downregulated
M8	-2.11803	0.0392692	0.0174059	-0.647277	0.520051	0.0700402	0.32		ASD-upregulated
M22	-1.47754	0.14593	0.0418534	0.72034	0.474259	0.06665	0.21
M2	-2.16222	0.035511	0.0174059	-0.944102	0.349102	0.0561133	0.48
M11	-1.3904	0.17069	0.0462352	1.37024	0.175986	0.0316022	0.24
M19	-3.05526	0.00363256	0.00885563	-2.29576	0.0253886	0.00547092	4.59
M26	-2.15723	0.0359194	0.0174059	-3.50337	0.000901225	0.000416148	189.58
M3	-2.24934	0.0290179	0.0174059	-3.83063	0.000320727	0.000259172	524.44
M14	-2.23991	0.0296659	0.0174059	-3.69243	0.000498986	0.000310177	341.43
M7	0.299636	0.765722	0.149337	-2.86594	0.00581452	0.00156619	4.83
M16	2.36734	0.0219097	0.0174059	-0.143813	0.886155	0.106086	0.09
M17	1.84894	0.0705045	0.026443	0.453293	0.652059	0.0810636	0.32
M18	1.24297	0.219792	0.0564022	0.830258	0.409857	0.0602174	0.75
M23	0.204197	0.839045	0.151694	1.14404	0.257391	0.0437876	1.01
M5	0.31032	0.757634	0.149337	-3.35395	0.00142122	0.000574226	10.48
M13	-1.74212	0.0877617	0.0267437	-4.33553	5.98684e-05	9.67565e-05	1758.59
M9	-1.87332	0.0669949	0.026443	-2.44749	0.0174895	0.00434857	11.14
M21	0.989799	0.327135	0.0797506	-2.3473	0.0224064	0.00517318	0.81
M20	0.630335	0.531405	0.117771	-0.914008	0.364563	0.0561133	0.52
M10	0.202929	0.840031	0.151694	0.601445	0.549928	0.0711015	0.71
M15	0.552289	0.583261	0.123644	3.07459	0.00323318	0.000950058	21.57
M4	0.920917	0.361606	0.0839562	1.49515	0.140391	0.0266934	1.8
M1	2.47669	0.0167604	0.0174059	3.64713	0.000575768	0.000310177	315.95
M24	3.35928	0.00151986	0.00741035	4.1325	0.000118909	0.000128117	1638.07
M27	1.74941	0.0864819	0.0267437	4.54675	2.88985e-05	9.34088e-05	3362.71
M12	2.84854	0.00640336	0.0104069	3.11966	0.0028394	0.00091778	59.12
M25	2.4049	0.0199995	0.0174059	3.13565	0.00271086	0.00091778	67.1
