# Supplementary material for: Hierarchical cortical transcriptome disorganization in autism
Source: Mol Autism. 2017 Jun 21;8:29. doi: 10.1186/s13229-017-0147-7 (PMC5480153; doi:10.1186/s13229-017-0147-7)
Supplement: Supplementary file 5 — Cell type and cellular component enrichment information. (XLSX 46 kb) [file 13229_2017_147_MOESM5_ESM.xlsx]

## Sheet: upreg_modules
	Enrichment Odds Ratio					p-values					FDR corrected p-values
Cell Type	M1	M12	M24	M25	M27	M1	M12	M24	M25	M27	M1	M12	M24	M25	M27
M1 microglia	0.237486	50.9006	3.38624	0	7.29252	0.999999	3.19884e-62	0.0381824	1	0.00341078	1	1.43948e-60	0.190912	1	0.0191856
M2 microglia	2.44511	1.46806	38.9636	0	1.67857	6.09901e-06	0.310604	2.34927e-28	1	0.461905	3.92079e-05	1	5.28585e-27	1	1
astrocyte	3.56463	0.242433	0.560249	0	0	3.40338e-15	0.984589	0.839571	1	1	3.06304e-14	1	1	1	1
oligodendrocyte	0.201757	0	0	0	0	1	1	1	1	1	1	1	1	1	1
neuronal	0.0130602	0.139513	0	0	0	1	0.999323	1	1	1	1	1	1	1	1
synaptic	0.494466	0	0.678978	0	1.40066	0.999037	1	0.778781	1	0.524259	1	1	1	1	1
postsynaptic density	0.520315	0.2112	0.612382	4.28462	0.196015	1	1	0.962626	5.98197e-06	0.996353	1	1	1	3.92079e-05	1
large ribosomal subunit (GO:022625)	1.21129	0	0	75.6802	0	0.330078	1	1	1.1755e-23	1	1	1	1	1.76325e-22	1
small ribosomal subunit (GO:022627)	1.04407	1.13757	0	80.5177	0	0.526281	0.592966	1	6.89034e-19	1	1	1	1	7.75163e-18	1

## Sheet: downreg_modules
	Enrichment Odds Ratio					p-values					FDR corrected p-values
Cell Type	M3	M9	M13	M14	M26	M3	M9	M13	M14	M26	M3	M9	M13	M14	M26
M1 microglia	0	0	0	0	0	1	1	1	1	1	1	1	1	1	1
M2 microglia	0	0	0	0	0	1	1	1	1	1	1	1	1	1	1
astrocyte	0.0971381	0	0.24525	0	0.89506	1	1	0.983845	1	0.685274	1	1	1	1	1
oligodendrocyte	0.0453413	0.287516	0.347912	0	0	1	0.969911	0.945238	1	1	1	1	1	1	1
neuronal	1.76399	1.12016	2.22806	3.07585	0	0.000216933	0.46696	0.0102282	0.00014461	1	0.003254	1	0.0920537	0.003254	1
synaptic	1.54433	3.68255	1.89954	1.61066	2.22972	0.0312962	0.000179527	0.116741	0.223274	0.242305	0.20119	0.003254	0.656666	1	1
postsynaptic density	1.13268	2.10663	1.23519	1.1575	2.3764	0.686629	0.000547648	0.416927	0.534975	0.029079	1	0.00616104	1	1	0.20119
large ribosomal subunit (GO:022625)	0.102614	0	0	0.810916	0	0.999899	1	1	0.714423	1	1	1	1	1	1
small ribosomal subunit (GO:022627)	0.149975	0	0	0	0	0.998228	1	1	1	1	1	1	1	1	1
